# Supplementary material for: 2-(3-Cyano-4-{3-[1-(2-hy­droxy­eth­yl)-3,3-dimethyl-1,3-di­hydro­indol-2-yl­idene]prop-2-en­yl}-5,5-dimethyl-5H-furan-2-yl­idene)malono­nitrile
Source: Acta Crystallogr Sect E Struct Rep Online. 2013 Dec 14;70(Pt 1):o45–6. doi: 10.1107/S1600536813033242 (PMC3914086; doi:10.1107/S1600536813033242)
Supplement: Supplementary file 1 [file e-70-00o45-sup1.cif]

##############################################################################
#                                                                            #
# This CIF contains the data in a paper accepted for publication in          #
# Acta Crystallographica Section E. It conforms to the requirements of       #
# Notes for Authors for Acta Crystallographica Section E, and has been       #
# peer reviewed under the auspices of the IUCr Commission on Journals.       #
#                                                                            #
# Full details of the Crystallographic Information File format               #
# are given in the paper "The Crystallographic Information File (CIF):       #
# a New Standard Archive File for Crystallography" by S. R. Hall, F. H.      #
# Allen and I. D. Brown [Acta Cryst. (1991), A47, 655-685].                  #
#                                                                            #
# The current version of the core CIF dictionary is obtainable from          #
# ftp://ftp.iucr.org/pub/cif_core.dic.                                       #
#                                                                            #
# Software is freely available for graphical display of the structure(s)     #
# in this CIF. For information consult the CIF software page                 #
# http://www.iucr.org/resources/cif/software.                                #
#                                                                            #
# This file may be used for bona fide research purposes within the           #
# scientific community so long as proper attribution is given to the journal # 
# article from which it was obtained.                                        #
#                                                                            #
##############################################################################
data_global
_audit_creation_method     SHELXL
_journal_date_recd_electronic     2013-11-20
_journal_date_accepted     2013-12-08
_journal_name_full     'Acta Crystallographica, Section E'
_journal_year     2014
_journal_volume     70
_journal_issue      1
_journal_page_first     o45
_journal_page_last     o46
_journal_paper_category     QO
_journal_paper_doi     10.1107/S1600536813033242
_journal_coeditor_code     PK2507
_publ_contact_author_name     'Gainsford, Graeme J.'
_publ_contact_author_address
;
Callaghan Innovation
PO Box 31-310
Lower Hutt
New Zealand
;
_publ_contact_author_email     g.gainsford@callaghaninnovation.govt.nz
_publ_contact_author_fax     '64(4)931 3142'
_publ_contact_author_phone     '64(4)931 3518'
_publ_section_title
;\
2-(3-Cyano-4-{3-[1-(2-hydroxyethyl)-3,3-dimethyl-1,3-dihydroindol-2-ylidene]\
prop-2-enyl}-5,5-dimethyl-5<i>H</i>-furan-2-ylidene)malononitrile
;
loop_
    _publ_author_name
    _publ_author_address
    'Gainsford, Graeme J.'
;Callaghan Innovation
 PO Box 31-310
 Lower Hutt
 New Zealand
;
    'Bhuiyan, M. Delower H.'
;Callaghan Innovation
 PO Box 31-310
 Lower Hutt
 New Zealand
;
    'Kay, Andrew J.'
;Callaghan Innovation
 PO Box 31-310
 Lower Hutt
 New Zealand
;
data_I
_audit_creation_method     SHELXL-2012
_database_code_depnum_ccdc_archive     'CCDC 975723'
_chemical_name_systematic
;\
2-(3-Cyano-4-{3-[1-(2-hydroxyethyl)-3,3-dimethyl-1,3-dihydroindol-2-\
ylidene]prop-2-enyl}-5,5-dimethyl-5<i>H</i>-furan-2-ylidene)malononitrile
;
_chemical_name_common     ?
_chemical_formula_moiety     'C25 H24 N4 O2'
_chemical_formula_sum     'C25 H24 N4 O2'
_chemical_formula_iupac     'C25 H24 N4 O2'
_chemical_formula_weight     412.48
_chemical_melting_point     ?
_symmetry_cell_setting     monoclinic
_symmetry_space_group_name_H-M     'P 21/n'
_symmetry_space_group_name_Hall     '-P 2yn'
loop_
    _space_group_symop_operation_xyz
    'x, y, z'
    '-x+1/2, y+1/2, -z+1/2'
    '-x, -y, -z'
    'x-1/2, -y-1/2, z-1/2'
_cell_length_a     9.4276(4)
_cell_length_b     21.5486(9)
_cell_length_c     11.1178(5)
_cell_angle_alpha     90.00
_cell_angle_beta     103.916(2)
_cell_angle_gamma     90.00
_cell_volume     2192.31(16)
_cell_formula_units_Z     4
_cell_measurement_reflns_used     9996
_cell_measurement_theta_min     2.42
_cell_measurement_theta_max     30.01
_cell_measurement_temperature     120(2)
_exptl_crystal_description     block
_exptl_crystal_colour     blue
_exptl_crystal_size_max     0.65
_exptl_crystal_size_mid     0.31
_exptl_crystal_size_min     0.13
_exptl_crystal_density_diffrn     1.250
_exptl_crystal_density_meas     ?
_exptl_crystal_density_method     'not measured'
_exptl_crystal_F_000     872
_exptl_absorpt_coefficient_mu     0.081
_exptl_absorpt_correction_type     multi-scan
_exptl_absorpt_process_details     '(SADABS; Bruker, 2008)'
_exptl_absorpt_correction_T_min     0.629
_exptl_absorpt_correction_T_max     0.746
_exptl_special_details     ?
_diffrn_ambient_temperature     120(2)
_diffrn_radiation_type     MoK\a
_diffrn_radiation_wavelength     0.71073
_diffrn_radiation_source     'fine-focus sealed tube'
_diffrn_radiation_monochromator     graphite
_diffrn_measurement_device_type
;
Bruker--Nonius APEXII CCD area-detector
;
_diffrn_measurement_method     '\f and \w scans'
_diffrn_detector_area_resol_mean     8.333
_diffrn_reflns_number     50145
_diffrn_reflns_av_R_equivalents     0.0406
_diffrn_reflns_av_sigmaI/netI     0.0266
_diffrn_reflns_theta_min     2.671
_diffrn_reflns_theta_max     30.149
_diffrn_reflns_theta_full     25.242
_diffrn_measured_fraction_theta_max     0.994
_diffrn_measured_fraction_theta_full     0.998
_diffrn_reflns_limit_h_min     -13
_diffrn_reflns_limit_h_max     12
_diffrn_reflns_limit_k_min     -30
_diffrn_reflns_limit_k_max     30
_diffrn_reflns_limit_l_min     -15
_diffrn_reflns_limit_l_max     15
_diffrn_standards_number     0
_diffrn_standards_interval_count     .
_diffrn_standards_interval_time     .
_diffrn_standards_decay_%     ?
_refine_special_details
;
Refinement of <i>F</i>^2^ against ALL reflections. The weighted <i>R</i>-factor
<i>wR</i> and goodness of fit <i>S</i> are based on <i>F</i>^2^, conventional
<i>R</i>-factors <i>R</i> are based on <i>F</i>, with <i>F</i> set to zero for
negative <i>F</i>^2^. The threshold expression of <i>F</i>^2^ >
\s(<i>F</i>^2^) is used only for calculating <i>R</i>-factors(gt) <i>etc</i>.
and is not relevant to the choice of reflections for refinement.
<i>R</i>-factors based on <i>F</i>^2^ are statistically about twice as large
as those based on <i>F</i>, and <i>R</i>- factors based on ALL data will be
even larger.
;
_reflns_number_total     6431
_reflns_number_gt     4754
_reflns_threshold_expression     I>2\s(I)
_refine_ls_structure_factor_coef     Fsqd
_refine_ls_matrix_type     full
_refine_ls_R_factor_all     0.0789
_refine_ls_R_factor_gt     0.0557
_refine_ls_wR_factor_gt     0.1372
_refine_ls_wR_factor_ref     0.1554
_refine_ls_goodness_of_fit_ref     1.031
_refine_ls_restrained_S_all     1.038
_refine_ls_number_reflns     6431
_refine_ls_number_parameters     311
_refine_ls_number_restraints     8
_refine_ls_hydrogen_treatment     mixed
_refine_ls_weighting_scheme     calc
_refine_ls_weighting_details
;
 w=1/[\s^2^(Fo^2^)+(0.0688P)^2^+1.0008P]
 where P=(Fo^2^+2Fc^2^)/3
;
_atom_sites_solution_hydrogens     geom
_atom_sites_solution_primary     direct
_atom_sites_solution_secondary     difmap
_refine_ls_shift/su_max     0.000
_refine_ls_shift/su_mean     0.000
_refine_diff_density_max     0.378
_refine_diff_density_min     -0.518
_refine_ls_extinction_method     none
_refine_ls_extinction_coef     ?
loop_
    _atom_type_symbol
    _atom_type_description
    _atom_type_scat_dispersion_real
    _atom_type_scat_dispersion_imag
    _atom_type_scat_source
    'C' 'C' 0.0033 0.0016
                         'International Tables Vol C Tables 4.2.6.8 and 6.1.1.4'
    'H' 'H' 0.0000 0.0000
                         'International Tables Vol C Tables 4.2.6.8 and 6.1.1.4'
    'N' 'N' 0.0061 0.0033
                         'International Tables Vol C Tables 4.2.6.8 and 6.1.1.4'
    'O' 'O' 0.0106 0.0060
                         'International Tables Vol C Tables 4.2.6.8 and 6.1.1.4'
_computing_data_collection     'APEX2 (Bruker, 2008)'
_computing_cell_refinement     'SAINT (Bruker, 2008)'
_computing_data_reduction     'SAINT (Bruker, 2008)'
_computing_structure_solution     'SHELXS97 (Sheldrick, 2008)'
_computing_structure_refinement     'SHELXL2012 (Sheldrick, 2008)'
_computing_molecular_graphics
;
ORTEP-3 for Windows (Farrugia, 2012) and Mercury (Macrae <i>et al.</i>,
2006)
;
_computing_publication_material
;
SHELXL2012 (Sheldrick, 2008), PLATON (Spek, 2009) and
Mercury (Macrae <i>et al.</i>, 2006)
;
loop_
    _atom_site_type_symbol
    _atom_site_label
    _atom_site_fract_x
    _atom_site_fract_y
    _atom_site_fract_z
    _atom_site_U_iso_or_equiv
    _atom_site_adp_type
    _atom_site_calc_flag
    _atom_site_occupancy
    _atom_site_disorder_assembly
    _atom_site_disorder_group
    O O1 0.63766(11) 0.63737(5) 0.49304(11) 0.0335(2) Uani d 1 . .
    N N1 0.14137(16) 0.57222(8) 0.39517(18) 0.0514(4) Uani d 1 . .
    N N2 0.36701(16) 0.73490(7) 0.56984(15) 0.0421(3) Uani d 1 . .
    N N3 0.34340(16) 0.48266(8) 0.24877(17) 0.0518(4) Uani d 1 . .
    C C1 0.25102(16) 0.59701(7) 0.42748(15) 0.0344(3) Uani d 1 . .
    C C2 0.38498(15) 0.62889(7) 0.46900(14) 0.0302(3) Uani d 1 . .
    C C3 0.37879(16) 0.68746(7) 0.52649(14) 0.0319(3) Uani d 1 . .
    C C4 0.68760(15) 0.55350(6) 0.37397(13) 0.0273(3) Uani d 1 . .
    C C5 0.75963(14) 0.60753(7) 0.45254(14) 0.0281(3) Uani d 1 . .
    C C6 0.51422(15) 0.60667(7) 0.44612(13) 0.0282(3) Uani d 1 . .
    C C7 0.53982(15) 0.55468(7) 0.37537(13) 0.0283(3) Uani d 1 . .
    C C8 0.81902(17) 0.65591(7) 0.37893(16) 0.0361(3) Uani d 1 . .
    H H8A 0.7422 0.6683 0.3067 0.054 Uiso calc 1 . .
    H H8B 0.9018 0.6385 0.3511 0.054 Uiso calc 1 . .
    H H8C 0.8516 0.6923 0.4313 0.054 Uiso calc 1 . .
    C C9 0.87158(16) 0.58711(7) 0.56768(14) 0.0335(3) Uani d 1 . .
    H H9A 0.9087 0.6235 0.6184 0.050 Uiso calc 1 . .
    H H9B 0.9527 0.5661 0.5435 0.050 Uiso calc 1 . .
    H H9C 0.8258 0.5585 0.6156 0.050 Uiso calc 1 . .
    C C10 0.42912(16) 0.51515(8) 0.30741(15) 0.0342(3) Uani d 1 . .
    C C11 0.76702(15) 0.51590(7) 0.31209(14) 0.0300(3) Uani d 1 . .
    H H11 0.8687 0.5239 0.3253 0.036 Uiso calc 1 . .
    C C12 0.70918(15) 0.46773(7) 0.23262(13) 0.0288(3) Uani d 1 . .
    H H12 0.6101 0.4564 0.2253 0.035 Uiso calc 1 . .
    C C13 0.78859(16) 0.43509(7) 0.16310(14) 0.0324(3) Uani d 1 . .
    H H13 0.8894 0.4447 0.1757 0.039 Uiso calc 1 . .
    C C14 0.73222(15) 0.38957(7) 0.07677(13) 0.0289(3) Uani d 1 . .
    C C15 0.57736(15) 0.36373(6) 0.03954(13) 0.0260(3) Uani d 1 . .
    C C16 0.58984(16) 0.31748(6) -0.05962(13) 0.0280(3) Uani d 1 . .
    C C17 0.48672(18) 0.27866(7) -0.13049(15) 0.0358(3) Uani d 1 . .
    H H17 0.3902 0.2770 -0.1189 0.043 Uiso calc 1 . .
    C C18 0.5276(2) 0.24182(8) -0.21974(16) 0.0418(4) Uani d 1 . .
    H H18 0.4575 0.2153 -0.2705 0.050 Uiso calc 1 . .
    C C19 0.6681(2) 0.24341(9) -0.23514(16) 0.0451(4) Uani d 1 . .
    H H19 0.6932 0.2181 -0.2969 0.054 Uiso calc 1 . .
    C C20 0.7737(2) 0.28110(9) -0.16259(16) 0.0445(4) Uani d 1 . .
    H H20 0.8713 0.2817 -0.1717 0.053 Uiso calc 1 . .
    C C21 0.72999(17) 0.31800(8) -0.07588(14) 0.0344(3) Uani d 1 . .
    C C22 0.46596(17) 0.41387(8) -0.01844(16) 0.0374(3) Uani d 1 . .
    H H22A 0.5009 0.4360 -0.0827 0.056 Uiso calc 1 . .
    H H22B 0.4543 0.4432 0.0458 0.056 Uiso calc 1 . .
    H H22C 0.3717 0.3943 -0.0554 0.056 Uiso calc 1 . .
    C C23 0.5323(2) 0.33128(8) 0.14723(16) 0.0458(4) Uani d 1 . .
    H H23A 0.4404 0.3089 0.1158 0.069 Uiso calc 1 . .
    H H23B 0.5190 0.3623 0.2080 0.069 Uiso calc 1 . .
    H H23C 0.6087 0.3019 0.1868 0.069 Uiso calc 1 . .
    N N4A 0.81429(15) 0.35927(7) 0.01028(14) 0.0290(3) Uani d 0.896(2) A 1
    C C24A 0.96803(18) 0.37120(9) 0.01489(17) 0.0356(4) Uani d 0.896(2) A 1
    H H24A 1.0180 0.3315 0.0076 0.043 Uiso calc 0.896(2) A 1
    H H24B 1.0155 0.3901 0.0957 0.043 Uiso calc 0.896(2) A 1
    C C25A 0.9838(3) 0.41401(13) -0.0880(3) 0.0596(6) Uiso d 0.896(2) A 1
    H H25A 1.0890 0.4183 -0.0856 0.072 Uiso calc 0.548(2) B 1
    H H25B 0.9358 0.3946 -0.1682 0.072 Uiso calc 0.548(2) B 1
    O O2A1 0.9263(3) 0.47186(17) -0.0833(3) 0.0675(9) Uani d 0.548(2) A 1
    H H211 0.844(4) 0.469(3) -0.136(5) 0.101 Uiso d 0.548(2) B 1
    O O2A2 1.1107(5) 0.4305(2) -0.0912(4) 0.0596(6) Uiso d 0.348(2) C 2
    H H212 1.139(9) 0.447(4) -0.021(4) 0.089 Uiso d 0.348(2) C 2
    H H25C 0.959(8) 0.386(3) -0.161(5) 0.089 Uiso d 0.348(2) C 2
    H H25D 0.905(8) 0.444(4) -0.120(10) 0.089 Uiso d 0.348(2) C 2
    N N4B 0.7997(16) 0.3841(8) -0.0305(15) 0.0384(19) Uiso d 0.104(2) A 3
    C C24B 0.9155(19) 0.4140(8) -0.0540(16) 0.0384(19) Uiso d 0.104(2) A 3
    H H24C 0.9153 0.4570 -0.0226 0.046 Uiso calc 0.104(2) A 3
    H H24D 0.9011 0.4167 -0.1451 0.046 Uiso calc 0.104(2) A 3
    C C25B 1.0719(17) 0.3854(8) 0.0016(12) 0.0384(19) Uiso d 0.104(2) A 3
    H H25E 1.0732 0.3417 -0.0258 0.046 Uiso calc 0.104(2) A 3
    H H25F 1.1455 0.4086 -0.0307 0.046 Uiso calc 0.104(2) A 3
    O O2B 1.1083(12) 0.3875(5) 0.1268(10) 0.0384(19) Uiso d 0.104(2) A 3
    H H2B 1.0676 0.4182 0.1509 0.058 Uiso calc 0.104(2) A 3
loop_
    _atom_site_aniso_label
    _atom_site_aniso_U_11
    _atom_site_aniso_U_22
    _atom_site_aniso_U_33
    _atom_site_aniso_U_12
    _atom_site_aniso_U_13
    _atom_site_aniso_U_23
    O1 0.0254(5) 0.0339(5) 0.0413(6) 0.0018(4) 0.0080(4) -0.0115(5)
    N1 0.0296(7) 0.0499(9) 0.0738(11) 0.0026(6) 0.0107(7) -0.0096(8)
    N2 0.0428(8) 0.0404(8) 0.0472(8) 0.0028(6) 0.0186(6) -0.0045(6)
    N3 0.0327(7) 0.0672(11) 0.0592(10) -0.0116(7) 0.0184(7) -0.0276(8)
    C1 0.0285(7) 0.0352(8) 0.0401(8) 0.0078(6) 0.0094(6) -0.0005(6)
    C2 0.0278(7) 0.0325(7) 0.0312(7) 0.0042(5) 0.0086(5) -0.0001(6)
    C3 0.0293(7) 0.0372(8) 0.0315(7) 0.0037(6) 0.0119(6) 0.0022(6)
    C4 0.0252(6) 0.0279(6) 0.0273(7) 0.0021(5) 0.0032(5) -0.0018(5)
    C5 0.0221(6) 0.0286(7) 0.0334(7) 0.0027(5) 0.0063(5) -0.0055(5)
    C6 0.0261(6) 0.0304(7) 0.0276(7) 0.0025(5) 0.0053(5) 0.0002(5)
    C7 0.0249(6) 0.0304(7) 0.0289(7) 0.0016(5) 0.0051(5) -0.0024(5)
    C8 0.0343(7) 0.0324(7) 0.0415(9) 0.0020(6) 0.0090(6) 0.0018(6)
    C9 0.0301(7) 0.0350(8) 0.0326(7) 0.0008(6) 0.0020(6) -0.0045(6)
    C10 0.0265(7) 0.0414(8) 0.0368(8) -0.0010(6) 0.0114(6) -0.0074(7)
    C11 0.0236(6) 0.0328(7) 0.0325(7) 0.0026(5) 0.0046(5) -0.0055(6)
    C12 0.0254(6) 0.0308(7) 0.0294(7) 0.0027(5) 0.0050(5) -0.0037(5)
    C13 0.0250(6) 0.0367(8) 0.0357(8) 0.0010(5) 0.0077(5) -0.0079(6)
    C14 0.0273(6) 0.0324(7) 0.0276(7) 0.0044(5) 0.0077(5) -0.0021(5)
    C15 0.0285(6) 0.0254(6) 0.0245(6) 0.0022(5) 0.0072(5) 0.0017(5)
    C16 0.0342(7) 0.0250(6) 0.0238(6) 0.0051(5) 0.0050(5) 0.0021(5)
    C17 0.0409(8) 0.0308(7) 0.0334(8) 0.0008(6) 0.0046(6) -0.0004(6)
    C18 0.0541(10) 0.0329(8) 0.0327(8) 0.0037(7) -0.0003(7) -0.0061(6)
    C19 0.0556(10) 0.0445(9) 0.0315(8) 0.0129(8) 0.0034(7) -0.0115(7)
    C20 0.0431(9) 0.0535(10) 0.0363(9) 0.0114(8) 0.0088(7) -0.0128(8)
    C21 0.0357(7) 0.0380(8) 0.0284(7) 0.0066(6) 0.0059(6) -0.0054(6)
    C22 0.0326(7) 0.0357(8) 0.0395(8) 0.0093(6) 0.0003(6) -0.0047(7)
    C23 0.0701(12) 0.0383(9) 0.0351(9) -0.0105(8) 0.0246(8) -0.0007(7)
    N4A 0.0284(7) 0.0327(7) 0.0270(7) 0.0038(5) 0.0088(5) -0.0032(6)
    C24A 0.0288(8) 0.0422(9) 0.0379(9) 0.0061(7) 0.0121(7) -0.0006(7)
    O2A1 0.0470(15) 0.081(2) 0.069(2) -0.0066(14) 0.0018(13) 0.0281(17)
_geom_special_details
;
All e.s.d.'s (except the e.s.d. in the dihedral angle between two l.s. planes)
are estimated using the full covariance matrix. The cell e.s.d.'s are taken
into account individually in the estimation of e.s.d.'s in distances, angles
and torsion angles; correlations between e.s.d.'s in cell parameters are only
used when they are defined by crystal symmetry. An approximate (isotropic)
treatment of cell e.s.d.'s is used for estimating e.s.d.'s involving l.s.
planes.
;
loop_
    _geom_bond_atom_site_label_1
    _geom_bond_atom_site_label_2
    _geom_bond_site_symmetry_2
    _geom_bond_distance
    _geom_bond_publ_flag
    O1 C6 . 1.3312(17) ?
    O1 C5 . 1.4790(16) ?
    N1 C1 . 1.142(2) ?
    N2 C3 . 1.147(2) ?
    N3 C10 . 1.147(2) ?
    C1 C2 . 1.414(2) ?
    C2 C6 . 1.3883(19) ?
    C2 C3 . 1.422(2) ?
    C4 C11 . 1.3922(19) ?
    C4 C7 . 1.3972(19) ?
    C4 C5 . 1.5148(19) ?
    C5 C8 . 1.513(2) ?
    C5 C9 . 1.515(2) ?
    C6 C7 . 1.423(2) ?
    C7 C10 . 1.416(2) ?
    C8 H8A . 0.9800 ?
    C8 H8B . 0.9800 ?
    C8 H8C . 0.9800 ?
    C9 H9A . 0.9800 ?
    C9 H9B . 0.9800 ?
    C9 H9C . 0.9800 ?
    C11 C12 . 1.387(2) ?
    C11 H11 . 0.9500 ?
    C12 C13 . 1.389(2) ?
    C12 H12 . 0.9500 ?
    C13 C14 . 1.386(2) ?
    C13 H13 . 0.9500 ?
    C14 N4A . 1.3588(19) ?
    C14 N4B . 1.485(16) ?
    C14 C15 . 1.524(2) ?
    C15 C16 . 1.5116(19) ?
    C15 C23 . 1.532(2) ?
    C15 C22 . 1.536(2) ?
    C16 C21 . 1.376(2) ?
    C16 C17 . 1.377(2) ?
    C17 C18 . 1.395(2) ?
    C17 H17 . 0.9500 ?
    C18 C19 . 1.377(3) ?
    C18 H18 . 0.9500 ?
    C19 C20 . 1.384(3) ?
    C19 H19 . 0.9500 ?
    C20 C21 . 1.386(2) ?
    C20 H20 . 0.9500 ?
    C21 N4A . 1.405(2) ?
    C21 N4B . 1.599(16) ?
    C22 H22A . 0.9800 ?
    C22 H22B . 0.9800 ?
    C22 H22C . 0.9800 ?
    C23 H23A . 0.9800 ?
    C23 H23B . 0.9800 ?
    C23 H23C . 0.9800 ?
    N4A C24A . 1.461(2) ?
    C24A C25A . 1.504(3) ?
    C24A H24A . 0.9900 ?
    C24A H24B . 0.9900 ?
    C25A O2A1 . 1.365(4) ?
    C25A H25A . 0.9900 ?
    C25A H25B . 0.9900 ?
    O2A1 H211 . 0.85(3) ?
    O2A2 H212 . 0.84(3) ?
    N4B C24B . 1.35(2) ?
    C24B C25B . 1.58(2) ?
    C24B H24C . 0.9900 ?
    C24B H24D . 0.9900 ?
    C25B O2B . 1.352(13) ?
    C25B H25E . 0.9900 ?
    C25B H25F . 0.9900 ?
    O2B H2B . 0.8400 ?
loop_
    _geom_angle_atom_site_label_1
    _geom_angle_atom_site_label_2
    _geom_angle_atom_site_label_3
    _geom_angle_site_symmetry_1
    _geom_angle_site_symmetry_3
    _geom_angle
    _geom_angle_publ_flag
    C6 O1 C5 . . 109.57(11) ?
    N1 C1 C2 . . 178.50(18) ?
    C6 C2 C1 . . 121.79(14) ?
    C6 C2 C3 . . 121.41(14) ?
    C1 C2 C3 . . 116.61(13) ?
    N2 C3 C2 . . 176.76(17) ?
    C11 C4 C7 . . 132.24(13) ?
    C11 C4 C5 . . 120.83(12) ?
    C7 C4 C5 . . 106.83(12) ?
    O1 C5 C8 . . 106.32(11) ?
    O1 C5 C4 . . 103.66(10) ?
    C8 C5 C4 . . 112.99(13) ?
    O1 C5 C9 . . 107.67(12) ?
    C8 C5 C9 . . 112.56(12) ?
    C4 C5 C9 . . 112.85(12) ?
    O1 C6 C2 . . 118.67(13) ?
    O1 C6 C7 . . 111.07(12) ?
    C2 C6 C7 . . 130.24(14) ?
    C4 C7 C10 . . 126.29(13) ?
    C4 C7 C6 . . 108.83(12) ?
    C10 C7 C6 . . 124.56(13) ?
    C5 C8 H8A . . 109.5 ?
    C5 C8 H8B . . 109.5 ?
    H8A C8 H8B . . 109.5 ?
    C5 C8 H8C . . 109.5 ?
    H8A C8 H8C . . 109.5 ?
    H8B C8 H8C . . 109.5 ?
    C5 C9 H9A . . 109.5 ?
    C5 C9 H9B . . 109.5 ?
    H9A C9 H9B . . 109.5 ?
    C5 C9 H9C . . 109.5 ?
    H9A C9 H9C . . 109.5 ?
    H9B C9 H9C . . 109.5 ?
    N3 C10 C7 . . 176.92(17) ?
    C12 C11 C4 . . 125.07(13) ?
    C12 C11 H11 . . 117.5 ?
    C4 C11 H11 . . 117.5 ?
    C11 C12 C13 . . 123.45(13) ?
    C11 C12 H12 . . 118.3 ?
    C13 C12 H12 . . 118.3 ?
    C14 C13 C12 . . 125.12(13) ?
    C14 C13 H13 . . 117.4 ?
    C12 C13 H13 . . 117.4 ?
    N4A C14 C13 . . 122.90(13) ?
    C13 C14 N4B . . 116.4(6) ?
    N4A C14 C15 . . 108.08(12) ?
    C13 C14 C15 . . 129.02(13) ?
    N4B C14 C15 . . 108.7(6) ?
    C16 C15 C14 . . 101.62(11) ?
    C16 C15 C23 . . 110.73(12) ?
    C14 C15 C23 . . 112.45(13) ?
    C16 C15 C22 . . 108.84(12) ?
    C14 C15 C22 . . 111.76(12) ?
    C23 C15 C22 . . 111.03(13) ?
    C21 C16 C17 . . 119.85(14) ?
    C21 C16 C15 . . 109.64(13) ?
    C17 C16 C15 . . 130.50(14) ?
    C16 C17 C18 . . 118.35(16) ?
    C16 C17 H17 . . 120.8 ?
    C18 C17 H17 . . 120.8 ?
    C19 C18 C17 . . 120.84(16) ?
    C19 C18 H18 . . 119.6 ?
    C17 C18 H18 . . 119.6 ?
    C18 C19 C20 . . 121.40(16) ?
    C18 C19 H19 . . 119.3 ?
    C20 C19 H19 . . 119.3 ?
    C19 C20 C21 . . 116.72(16) ?
    C19 C20 H20 . . 121.6 ?
    C21 C20 H20 . . 121.6 ?
    C16 C21 C20 . . 122.82(15) ?
    C16 C21 N4A . . 108.60(13) ?
    C20 C21 N4A . . 128.55(15) ?
    C16 C21 N4B . . 107.5(6) ?
    C20 C21 N4B . . 124.2(6) ?
    C15 C22 H22A . . 109.5 ?
    C15 C22 H22B . . 109.5 ?
    H22A C22 H22B . . 109.5 ?
    C15 C22 H22C . . 109.5 ?
    H22A C22 H22C . . 109.5 ?
    H22B C22 H22C . . 109.5 ?
    C15 C23 H23A . . 109.5 ?
    C15 C23 H23B . . 109.5 ?
    H23A C23 H23B . . 109.5 ?
    C15 C23 H23C . . 109.5 ?
    H23A C23 H23C . . 109.5 ?
    H23B C23 H23C . . 109.5 ?
    C14 N4A C21 . . 111.86(13) ?
    C14 N4A C24A . . 125.91(14) ?
    C21 N4A C24A . . 121.93(13) ?
    N4A C24A C25A . . 111.10(17) ?
    N4A C24A H24A . . 109.4 ?
    C25A C24A H24A . . 109.4 ?
    N4A C24A H24B . . 109.4 ?
    C25A C24A H24B . . 109.4 ?
    H24A C24A H24B . . 108.0 ?
    O2A1 C25A C24A . . 114.7(2) ?
    O2A1 C25A H25A . . 108.6 ?
    C24A C25A H25A . . 108.6 ?
    O2A1 C25A H25B . . 108.6 ?
    C24A C25A H25B . . 108.6 ?
    H25A C25A H25B . . 107.6 ?
    C25A O2A1 H211 . . 103(5) ?
    C24B N4B C14 . . 130.0(13) ?
    C24B N4B C21 . . 131.0(13) ?
    C14 N4B C21 . . 95.8(9) ?
    N4B C24B C25B . . 117.4(15) ?
    N4B C24B H24C . . 107.9 ?
    C25B C24B H24C . . 107.9 ?
    N4B C24B H24D . . 107.9 ?
    C25B C24B H24D . . 107.9 ?
    H24C C24B H24D . . 107.2 ?
    O2B C25B C24B . . 111.8(13) ?
    O2B C25B H25E . . 109.3 ?
    C24B C25B H25E . . 109.3 ?
    O2B C25B H25F . . 109.3 ?
    C24B C25B H25F . . 109.3 ?
    H25E C25B H25F . . 107.9 ?
    C25B O2B H2B . . 109.5 ?
loop_
    _geom_torsion_atom_site_label_1
    _geom_torsion_atom_site_label_2
    _geom_torsion_atom_site_label_3
    _geom_torsion_atom_site_label_4
    _geom_torsion_site_symmetry_1
    _geom_torsion_site_symmetry_2
    _geom_torsion_site_symmetry_3
    _geom_torsion_site_symmetry_4
    _geom_torsion
    _geom_torsion_publ_flag
    C6 O1 C5 C8 . . . . 119.01(13) ?
    C6 O1 C5 C4 . . . . -0.33(15) ?
    C6 O1 C5 C9 . . . . -120.13(13) ?
    C11 C4 C5 O1 . . . . 175.98(13) ?
    C7 C4 C5 O1 . . . . -0.88(15) ?
    C11 C4 C5 C8 . . . . 61.32(18) ?
    C7 C4 C5 C8 . . . . -115.54(13) ?
    C11 C4 C5 C9 . . . . -67.82(18) ?
    C7 C4 C5 C9 . . . . 115.32(13) ?
    C5 O1 C6 C2 . . . . -177.33(13) ?
    C5 O1 C6 C7 . . . . 1.43(16) ?
    C1 C2 C6 O1 . . . . -176.75(14) ?
    C3 C2 C6 O1 . . . . 8.5(2) ?
    C1 C2 C6 C7 . . . . 4.8(3) ?
    C3 C2 C6 C7 . . . . -169.99(15) ?
    C11 C4 C7 C10 . . . . -0.9(3) ?
    C5 C4 C7 C10 . . . . 175.45(15) ?
    C11 C4 C7 C6 . . . . -174.63(16) ?
    C5 C4 C7 C6 . . . . 1.72(16) ?
    O1 C6 C7 C4 . . . . -2.04(17) ?
    C2 C6 C7 C4 . . . . 176.53(15) ?
    O1 C6 C7 C10 . . . . -175.90(14) ?
    C2 C6 C7 C10 . . . . 2.7(3) ?
    C7 C4 C11 C12 . . . . -0.2(3) ?
    C5 C4 C11 C12 . . . . -176.12(14) ?
    C4 C11 C12 C13 . . . . 173.48(15) ?
    C11 C12 C13 C14 . . . . -175.49(15) ?
    C12 C13 C14 N4A . . . . 179.46(16) ?
    C12 C13 C14 N4B . . . . 148.2(7) ?
    C12 C13 C14 C15 . . . . -1.4(3) ?
    N4A C14 C15 C16 . . . . -2.18(15) ?
    C13 C14 C15 C16 . . . . 178.62(15) ?
    N4B C14 C15 C16 . . . . 27.1(7) ?
    N4A C14 C15 C23 . . . . 116.24(15) ?
    C13 C14 C15 C23 . . . . -63.0(2) ?
    N4B C14 C15 C23 . . . . 145.5(7) ?
    N4A C14 C15 C22 . . . . -118.10(14) ?
    C13 C14 C15 C22 . . . . 62.7(2) ?
    N4B C14 C15 C22 . . . . -88.8(7) ?
    C14 C15 C16 C21 . . . . -0.53(15) ?
    C23 C15 C16 C21 . . . . -120.18(15) ?
    C22 C15 C16 C21 . . . . 117.51(14) ?
    C14 C15 C16 C17 . . . . -179.84(15) ?
    C23 C15 C16 C17 . . . . 60.5(2) ?
    C22 C15 C16 C17 . . . . -61.81(19) ?
    C21 C16 C17 C18 . . . . -1.6(2) ?
    C15 C16 C17 C18 . . . . 177.65(14) ?
    C16 C17 C18 C19 . . . . 1.1(2) ?
    C17 C18 C19 C20 . . . . 0.4(3) ?
    C18 C19 C20 C21 . . . . -1.4(3) ?
    C17 C16 C21 C20 . . . . 0.6(2) ?
    C15 C16 C21 C20 . . . . -178.78(15) ?
    C17 C16 C21 N4A . . . . -177.63(14) ?
    C15 C16 C21 N4A . . . . 2.97(17) ?
    C17 C16 C21 N4B . . . . 155.4(6) ?
    C15 C16 C21 N4B . . . . -24.0(7) ?
    C19 C20 C21 C16 . . . . 0.9(3) ?
    C19 C20 C21 N4A . . . . 178.75(17) ?
    C19 C20 C21 N4B . . . . -149.7(7) ?
    C13 C14 N4A C21 . . . . -176.54(15) ?
    N4B C14 N4A C21 . . . . -91.8(13) ?
    C15 C14 N4A C21 . . . . 4.19(18) ?
    C13 C14 N4A C24A . . . . -2.7(3) ?
    N4B C14 N4A C24A . . . . 82.0(13) ?
    C15 C14 N4A C24A . . . . 177.99(15) ?
    C16 C21 N4A C14 . . . . -4.59(19) ?
    C20 C21 N4A C14 . . . . 177.29(17) ?
    N4B C21 N4A C14 . . . . 87.2(13) ?
    C16 C21 N4A C24A . . . . -178.68(15) ?
    C20 C21 N4A C24A . . . . 3.2(3) ?
    N4B C21 N4A C24A . . . . -86.9(13) ?
    C14 N4A C24A C25A . . . . -96.2(2) ?
    C21 N4A C24A C25A . . . . 77.1(2) ?
    N4A C24A C25A O2A1 . . . . 62.7(3) ?
    N4A C14 N4B C24B . . . . -106(2) ?
    C13 C14 N4B C24B . . . . 5(2) ?
    C15 C14 N4B C24B . . . . 160.6(16) ?
    N4A C14 N4B C21 . . . . 55.0(10) ?
    C13 C14 N4B C21 . . . . 166.0(4) ?
    C15 C14 N4B C21 . . . . -38.5(9) ?
    C16 C21 N4B C24B . . . . -161.1(16) ?
    C20 C21 N4B C24B . . . . -7(2) ?
    N4A C21 N4B C24B . . . . 102(2) ?
    C16 C21 N4B C14 . . . . 38.2(9) ?
    C20 C21 N4B C14 . . . . -167.5(3) ?
    N4A C21 N4B C14 . . . . -58.5(10) ?
    C14 N4B C24B C25B . . . . 87(2) ?
    C21 N4B C24B C25B . . . . -68(2) ?
    N4B C24B C25B O2B . . . . -65.8(19) ?
loop_
    _geom_hbond_atom_site_label_D
    _geom_hbond_atom_site_label_H
    _geom_hbond_atom_site_label_A
    _geom_hbond_site_symmetry_A
    _geom_hbond_distance_DH
    _geom_hbond_distance_HA
    _geom_hbond_distance_DA
    _geom_hbond_angle_DHA
    O2A1 H211 N3 3_665 0.85(3) 2.17(4) 2.925(3) 148(6)
    O2A2 H212 O2A1 3_765 0.84 2.27 2.939(4) 137
    C8 H8B N1 1_655 0.98 2.62 3.501(2) 150.0
    C9 H9C N3 3_666 0.98 2.60 3.539(2) 160.3
    C13 H13 O2B . 0.95 2.57 3.299(11) 133.5
    C20 H20 N2 2_645 0.95 2.65 3.442(2) 140.8
    C24A H24A N2 2_645 0.99 2.59 3.555(2) 165.6
    C25A H25B N1 3_665 0.99 2.55 3.348(3) 137.0
    C25B H25E N2 2_645 0.99 2.45 3.420(17) 167.4
_shelx_hkl_checksum     84578
_shelx_hkl_file
;
   1   0   0    0.01    0.01
   1   0   0    0.01    0.01
   1   0   0    0.00    0.01
   1   0   0    0.00    0.01
  -1   0   0    0.01    0.01
  -1   0   0    0.01    0.01
  -1   0   0   -0.02    0.01
  -1   0   0    0.02    0.01
  -2   0   0    3.61    0.18
  -2   0   0    3.20    0.17
  -2   0   0    3.54    0.15
   2   0   0    3.88    0.16
   3   0   0    0.07    0.04
  -3   0   0    0.03    0.05
  -3   0   0    0.02    0.05
  -3   0   0   -0.02    0.04
  -3   0   0   -0.02    0.05
   3   0   0    0.01    0.05
  -4   0   0    3.33    0.19
  -4   0   0    3.15    0.17
  -4   0   0    3.37    0.17
  -4   0   0    2.76    0.19
  -5   0   0   -0.11    0.07
  -5   0   0   -0.03    0.07
  -5   0   0   -0.09    0.07
  -5   0   0   -0.02    0.06
  -6   0   0    0.02    0.08
   6   0   0    0.00    0.03
  -6   0   0    0.16    0.08
  -6   0   0   -0.01    0.03
  -6   0   0   -0.05    0.09
  -6   0   0   -0.22    0.09
   6   0   0    0.04    0.03
  -6   0   0    0.01    0.03
   7   0   0    0.03    0.03
  -7   0   0   -0.17    0.11
  -7   0   0   -0.06    0.10
  -7   0   0   -0.08    0.13
  -7   0   0    0.00    0.04
   7   0   0    0.03    0.04
  -7   0   0    0.00    0.04
  -8   0   0    9.51    0.50
  -8   0   0    9.85    0.52
   8   0   0   10.32    0.41
  -8   0   0   10.38    0.45
   8   0   0    9.60    0.41
  -9   0   0   -0.11    0.13
  -9   0   0   -0.06    0.12
  -9   0   0    0.03    0.10
 -10   0   0    0.73    0.14
 -10   0   0    1.04    0.19
 -10   0   0    0.67    0.18
 -11   0   0   -0.17    0.15
 -11   0   0   -0.08    0.13
 -11   0   0   -0.25    0.14
 -12   0   0    0.15    0.19
 -12   0   0   -0.04    0.18
 -12   0   0    0.19    0.15
  -1  -1   0   24.89    1.06
   1  -1   0   25.49    1.02
   1   1   0   26.25    1.02
   2  -1   0   94.29    3.74
  -2  -1   0   89.88    3.75
  -2  -1   0   90.54    3.86
   2  -1   0   95.27    3.51
  -2  -1   0   95.33    3.39
  -2  -1   0   97.82    3.52
  -2  -1   0   90.45    3.49
  -2  -1   0   94.52    3.51
   2  -1   0  100.60    3.86
   2   1   0  100.25    3.86
  -2   1   0   93.61    3.52
  -2   1   0   97.67    3.86
   2   1   0   92.21    3.87
  -2   1   0   88.75    3.74
   2   1   0   90.96    3.84
   2   1   0   96.84    3.39
   2   1   0   97.35    3.51
  -2   1   0   92.60    3.39
  -3  -1   0    9.81    0.37
  -3  -1   0    9.63    0.38
  -3  -1   0    9.97    0.37
  -3  -1   0    9.52    0.43
  -3  -1   0   10.03    0.40
   3  -1   0   10.17    0.44
  -3  -1   0    9.69    0.44
   3  -1   0   10.09    0.40
   3   1   0    9.53    0.41
   3   1   0   10.30    0.40
   3   1   0   10.47    0.44
  -3   1   0   10.15    0.40
  -3   1   0   10.09    0.44
   3   1   0    9.83    0.40
  -3   1   0   10.08    0.39
  -3   1   0    9.47    0.43
  -4  -1   0    1.54    0.12
  -4  -1   0    1.47    0.07
  -4  -1   0    1.31    0.14
  -4  -1   0    1.49    0.07
  -4  -1   0    1.55    0.13
  -4  -1   0    1.47    0.11
   4   1   0    1.37    0.07
   4   1   0    1.38    0.07
  -4   1   0    1.46    0.13
  -4   1   0    1.55    0.13
  -4   1   0    1.26    0.13
  -4   1   0    1.28    0.13
  -5  -1   0   -0.10    0.08
  -5  -1   0   -0.08    0.06
  -5  -1   0    0.00    0.06
  -5  -1   0    0.00    0.03
  -5  -1   0   -0.07    0.08
  -5  -1   0    0.02    0.03
   5   1   0   -0.02    0.03
  -5   1   0    0.03    0.09
   5   1   0    0.04    0.03
  -5   1   0   -0.04    0.06
  -5   1   0   -0.02    0.07
  -5   1   0   -0.11    0.07
  -6  -1   0    6.35    0.24
  -6  -1   0    6.12    0.34
  -6  -1   0    5.97    0.32
  -6  -1   0    6.10    0.24
  -6  -1   0    6.04    0.29
  -6   1   0    5.99    0.30
   6   1   0    6.10    0.26
  -6   1   0    5.85    0.34
  -6   1   0    6.20    0.29
  -6   1   0    6.00    0.32
   6   1   0    6.97    0.26
  -7  -1   0    0.13    0.10
  -7  -1   0   -0.01    0.04
  -7  -1   0    0.05    0.04
  -7  -1   0   -0.16    0.11
  -7  -1   0   -0.07    0.11
  -7   1   0    0.03    0.10
  -7   1   0   -0.09    0.12
   7   1   0    0.02    0.03
  -7   1   0   -0.01    0.13
  -7   1   0    0.05    0.10
   7   1   0    0.03    0.04
  -8  -1   0    5.34    0.21
  -8  -1   0    5.20    0.34
  -8  -1   0    5.22    0.32
  -8  -1   0    5.36    0.21
  -8  -1   0    5.36    0.30
  -8   1   0    5.21    0.30
   8   1   0    5.23    0.23
   8   1   0    5.85    0.24
  -8   1   0    4.85    0.34
  -8   1   0    4.82    0.36
  -9  -1   0    0.51    0.05
  -9  -1   0    0.53    0.17
  -9  -1   0    0.55    0.05
  -9  -1   0    0.59    0.13
  -9  -1   0    0.41    0.16
   9   1   0    0.55    0.05
  -9   1   0    0.46    0.13
  -9   1   0    0.35    0.15
   9   1   0    0.64    0.06
  -9   1   0    0.58    0.18
 -10  -1   0   -0.14    0.14
 -10  -1   0    0.09    0.13
 -10  -1   0    0.05    0.12
 -10   1   0    0.08    0.12
 -10   1   0   -0.02    0.14
 -10   1   0    0.05    0.15
 -11  -1   0    0.07    0.13
 -11  -1   0    0.22    0.18
 -11  -1   0    0.06    0.14
 -11   1   0    0.13    0.12
 -11   1   0   -0.14    0.14
 -11   1   0   -0.08    0.15
 -12  -1   0    0.10    0.18
 -12  -1   0   -0.24    0.18
 -12  -1   0    0.30    0.16
 -12   1   0   -0.03    0.18
 -12   1   0    0.08    0.15
   0  -2   0    0.01    0.01
   0  -2   0    0.01    0.01
   0   2   0    0.02    0.01
   0   2   0    0.01    0.01
   1  -2   0   48.88    1.69
   1   2   0   37.92    1.66
   1   2   0   37.85    1.51
  -2  -2   0   12.13    0.45
   2  -2   0   11.78    0.50
  -2  -2   0   12.69    0.48
  -2  -2   0   11.92    0.46
  -2  -2   0   12.24    0.51
   2  -2   0   12.61    0.48
   2  -2   0   12.12    0.50
  -2  -2   0   12.10    0.50
  -2  -2   0   12.44    0.53
   2  -2   0   12.35    0.53
  -2   2   0   12.20    0.48
  -2   2   0   12.29    0.51
  -2   2   0   12.67    0.46
   2   2   0   12.25    0.46
   2   2   0   12.13    0.45
  -2   2   0   12.40    0.45
  -2   2   0   12.35    0.45
   2   2   0   13.17    0.53
   2   2   0   12.08    0.45
   2   2   0   12.13    0.48
   2   2   0   12.37    0.50
  -2   2   0   12.30    0.53
   2   2   0   12.02    0.50
   3  -2   0    2.13    0.10
  -3  -2   0    2.13    0.09
  -3  -2   0    2.06    0.14
  -3  -2   0    1.97    0.12
   3  -2   0    2.28    0.14
   3  -2   0    2.29    0.14
   3  -2   0    2.07    0.10
  -3  -2   0    2.04    0.13
  -3  -2   0    2.15    0.09
  -3  -2   0    2.20    0.12
   3   2   0    2.10    0.10
  -3   2   0    2.26    0.09
  -3   2   0    2.36    0.16
  -3   2   0    2.26    0.14
   3   2   0    2.27    0.12
   3   2   0    2.48    0.15
  -3   2   0    2.22    0.09
  -3   2   0    2.07    0.12
   3   2   0    2.17    0.10
  -3   2   0    2.16    0.12
  -4  -2   0    1.61    0.08
  -4  -2   0    1.52    0.13
   4  -2   0    1.62    0.08
  -4  -2   0    1.73    0.13
  -4  -2   0    1.53    0.08
  -4  -2   0    1.65    0.14
  -4  -2   0    1.98    0.13
   4  -2   0    1.43    0.08
   4   2   0    1.57    0.09
  -4   2   0    1.62    0.07
  -4   2   0    1.71    0.15
  -4   2   0    1.58    0.14
   4   2   0    1.66    0.09
  -4   2   0    1.54    0.13
  -4   2   0    1.55    0.07
  -4   2   0    1.52    0.13
  -5  -2   0   17.79    0.64
  -5  -2   0   17.88    0.76
  -5  -2   0   17.42    0.68
  -5  -2   0   18.04    0.79
  -5  -2   0   17.93    0.64
   5  -2   0   18.69    0.72
   5  -2   0   17.83    0.72
  -5   2   0   16.14    0.78
  -5   2   0   17.13    0.71
  -5   2   0   17.68    0.65
  -5   2   0   17.36    0.76
   5   2   0   16.62    0.71
   5   2   0   19.09    0.71
  -5   2   0   18.00    0.65
  -5   2   0   17.31    0.68
  -6  -2   0    2.65    0.19
   6  -2   0    2.56    0.12
  -6  -2   0    2.51    0.11
  -6  -2   0    2.49    0.17
  -6  -2   0    2.58    0.12
  -6  -2   0    2.34    0.20
  -6   2   0    2.38    0.17
  -6   2   0    2.56    0.11
  -6   2   0    2.54    0.18
  -6   2   0    2.46    0.11
   6   2   0    2.75    0.13
  -6   2   0    2.37    0.19
   6   2   0    2.51    0.12
  -6   2   0    2.25    0.22
  -7  -2   0    5.17    0.31
  -7  -2   0    5.60    0.21
  -7  -2   0    5.24    0.21
  -7  -2   0    5.36    0.33
  -7  -2   0    5.07    0.27
   7   2   0    5.25    0.23
   7   2   0    5.02    0.24
  -7   2   0    5.73    0.29
  -7   2   0    5.77    0.34
  -7   2   0    5.11    0.27
  -7   2   0    5.82    0.33
  -8  -2   0    1.80    0.17
  -8  -2   0    1.73    0.22
  -8  -2   0    1.86    0.19
  -8  -2   0    1.85    0.10
  -8  -2   0    1.94    0.11
   8   2   0    1.84    0.11
  -8   2   0    1.34    0.21
   8   2   0    2.01    0.12
  -8   2   0    2.08    0.18
  -8   2   0    1.79    0.20
  -9  -2   0    2.24    0.11
  -9  -2   0    2.20    0.11
  -9  -2   0    2.36    0.23
  -9  -2   0    2.46    0.26
  -9  -2   0    2.10    0.19
   9   2   0    2.18    0.12
  -9   2   0    1.84    0.20
  -9   2   0    2.03    0.23
  -9   2   0    2.17    0.19
   9   2   0    2.10    0.13
 -10  -2   0    0.46    0.16
 -10  -2   0    0.49    0.15
 -10  -2   0    0.41    0.05
 -10  -2   0    0.53    0.14
 -10   2   0    0.38    0.17
 -10   2   0    0.10    0.15
 -10   2   0    0.34    0.13
 -11  -2   0    0.18    0.12
 -11  -2   0    0.02    0.16
 -11  -2   0    0.06    0.15
 -11   2   0    0.01    0.17
 -11   2   0    0.03    0.13
 -12  -2   0   -0.25    0.16
 -12  -2   0    0.14    0.18
 -12   2   0    0.21    0.15
   0  -3   0    0.04    0.02
   0  -3   0    0.02    0.01
   0  -3   0    0.03    0.02
   0  -3   0    0.01    0.01
   0   3   0    0.04    0.02
   0   3   0    0.03    0.02
   0   3   0    0.03    0.02
   0   3   0    0.03    0.02
  -1  -3   0   39.74    1.42
   1  -3   0   40.14    1.48
   1  -3   0   38.57    1.42
  -1  -3   0   39.83    1.57
   1  -3   0   39.14    1.57
  -1  -3   0   38.95    1.57
   1  -3   0   39.90    1.42
  -1  -3   0   39.57    1.42
   1  -3   0   40.09    1.57
   1   3   0   38.19    1.42
  -1   3   0   39.32    1.48
  -1   3   0   40.09    1.57
   1   3   0   40.43    1.42
   1   3   0   40.09    1.57
  -1   3   0   39.44    1.42
   1   3   0   39.83    1.57
  -1   3   0   38.11    1.43
  -2  -3   0   94.17    3.75
   2  -3   0   86.48    3.65
  -2  -3   0   92.84    3.30
   2  -3   0   91.38    3.31
  -2  -3   0   91.62    3.64
   2  -3   0   98.09    3.75
  -2  -3   0   89.65    3.63
   2  -3   0   90.08    3.32
   2  -3   0   94.63    3.41
  -2  -3   0   91.46    3.31
   2  -3   0   94.71    3.65
  -2   3   0   89.99    3.30
   2   3   0   90.68    3.30
   2   3   0   89.26    3.65
   2   3   0   92.45    3.65
  -2   3   0   92.20    3.42
   2   3   0   92.65    3.29
  -2   3   0   87.39    3.65
   2   3   0   91.97    3.30
   2   3   0   93.75    3.41
  -2   3   0   91.13    3.30
   3  -3   0    3.43    0.18
   3  -3   0    3.55    0.16
  -3  -3   0    3.82    0.16
  -3  -3   0    3.79    0.19
   3  -3   0    3.63    0.16
  -3  -3   0    3.47    0.16
  -3  -3   0    3.71    0.17
  -3  -3   0    3.62    0.15
  -3  -3   0    3.67    0.19
  -3   3   0    3.38    0.14
   3   3   0    3.62    0.14
   3   3   0    3.74    0.14
   3   3   0    3.42    0.16
   3   3   0    3.72    0.18
   3   3   0    3.79    0.16
  -3   3   0    3.80    0.17
  -3   3   0    3.44    0.15
  -3   3   0    3.58    0.19
  -3   3   0    4.17    0.18
  -4  -3   0    0.50    0.09
   4  -3   0    0.48    0.04
  -4  -3   0    0.51    0.05
   4  -3   0    0.53    0.05
  -4  -3   0    0.58    0.07
  -4  -3   0    0.51    0.05
  -4  -3   0    0.63    0.10
   4   3   0    0.55    0.05
   4   3   0    0.52    0.05
  -4   3   0    0.47    0.05
  -4   3   0    0.56    0.10
  -4   3   0    0.47    0.04
  -4   3   0    0.56    0.08
  -4   3   0    0.60    0.09
  -4   3   0    0.40    0.07
   5  -3   0   40.38    1.59
  -5  -3   0   40.35    1.44
  -5  -3   0   41.26    1.69
  -5  -3   0   40.71    1.64
   5  -3   0   38.24    1.59
  -5  -3   0   40.22    1.47
  -5  -3   0   39.51    1.44
  -5   3   0   39.54    1.53
   5   3   0   39.61    1.59
   5   3   0   41.23    1.59
  -5   3   0   39.73    1.68
  -5   3   0   38.45    1.63
  -5   3   0   40.46    1.45
  -5   3   0   40.04    1.44
  -5   3   0   40.08    1.48
  -6  -3   0    3.61    0.15
  -6  -3   0    3.48    0.20
  -6  -3   0    3.38    0.23
  -6  -3   0    3.58    0.15
   6  -3   0    3.31    0.16
   6  -3   0    3.57    0.16
  -6  -3   0    3.52    0.24
  -6   3   0    3.67    0.24
   6   3   0    3.44    0.16
   6   3   0    3.51    0.17
  -6   3   0    3.76    0.20
  -6   3   0    3.48    0.14
  -6   3   0    3.67    0.26
  -6   3   0    3.47    0.21
  -6   3   0    3.60    0.15
   7  -3   0    1.00    0.08
  -7  -3   0    1.22    0.08
  -7  -3   0    1.48    0.18
  -7  -3   0    1.08    0.09
  -7  -3   0    1.07    0.15
  -7  -3   0    0.92    0.13
   7  -3   0    0.94    0.08
  -7   3   0    0.96    0.07
  -7   3   0    1.17    0.14
  -7   3   0    1.23    0.15
  -7   3   0    1.15    0.17
   7   3   0    0.72    0.07
  -7   3   0    1.11    0.08
   7   3   0    0.93    0.08
  -7   3   0    1.06    0.14
  -8  -3   0   19.52    0.70
  -8  -3   0   19.11    0.89
  -8  -3   0   18.84    0.77
  -8  -3   0   19.67    0.86
  -8  -3   0   19.46    0.70
  -8   3   0   17.80    0.88
  -8   3   0   18.55    0.70
  -8   3   0   19.05    0.70
   8   3   0   20.50    0.78
  -8   3   0   17.96    0.85
   8   3   0   19.14    0.77
  -8   3   0   19.15    0.77
  -9  -3   0    8.66    0.41
  -9  -3   0    8.05    0.47
  -9  -3   0    8.57    0.45
  -9  -3   0    8.57    0.33
  -9  -3   0    8.70    0.33
  -9   3   0    8.47    0.47
  -9   3   0    8.20    0.41
   9   3   0    8.49    0.36
   9   3   0    8.89    0.37
 -10  -3   0    0.25    0.13
 -10  -3   0    0.17    0.15
 -10  -3   0    0.09    0.16
 -10  -3   0    0.04    0.05
 -10   3   0   -0.08    0.13
  10   3   0    0.11    0.04
 -10   3   0    0.04    0.11
 -11  -3   0    1.08    0.09
 -11  -3   0    1.35    0.22
 -11  -3   0    1.22    0.21
 -11   3   0    1.56    0.19
 -12  -3   0    1.09    0.21
 -12  -3   0    0.94    0.22
 -12   3   0    1.15    0.19
   0  -4   0   91.07    3.22
   0  -4   0   91.68    3.55
   0  -4   0   94.47    3.22
   0  -4   0   85.36    3.54
   0   4   0   87.09    3.21
   0   4   0   88.71    3.57
   0   4   0   85.53    3.55
   0   4   0   90.63    3.20
  -1  -4   0   26.78    0.97
   1  -4   0   27.53    1.07
   1  -4   0   26.92    1.00
   1  -4   0   26.76    0.96
  -1  -4   0   27.39    0.97
  -1  -4   0   26.21    1.06
   1  -4   0   25.40    1.06
   1  -4   0   27.26    0.96
  -1  -4   0   26.50    1.06
  -1   4   0   26.59    1.00
  -1   4   0   27.29    1.07
  -1   4   0   26.58    0.96
  -1   4   0   26.50    1.06
   1   4   0   26.44    0.96
   1   4   0   25.88    1.07
  -1   4   0   26.53    0.97
   1   4   0   26.35    1.06
   1   4   0   26.54    0.96
  -1   4   0   27.12    0.96
  -2  -4   0    2.01    0.12
   2  -4   0    1.71    0.08
   2  -4   0    1.77    0.10
  -2  -4   0    1.68    0.10
   2  -4   0    2.04    0.10
   2  -4   0    1.87    0.11
  -2  -4   0    1.81    0.11
  -2  -4   0    1.74    0.09
   2  -4   0    1.81    0.09
   2   4   0    1.84    0.09
  -2   4   0    1.73    0.10
   2   4   0    2.04    0.11
  -2   4   0    1.70    0.09
   2   4   0    1.73    0.10
   2   4   0    1.77    0.10
  -2   4   0    1.97    0.11
  -3  -4   0   27.41    1.02
  -3  -4   0   27.64    1.13
   3  -4   0   28.66    1.00
  -3  -4   0   28.52    1.16
  -3  -4   0   27.18    1.00
   3  -4   0   27.71    1.10
  -3  -4   0   28.04    1.10
   3  -4   0   27.19    1.00
   3  -4   0   26.69    1.10
   3  -4   0   28.86    1.05
  -3   4   0   26.91    1.02
  -3   4   0   26.62    1.05
  -3   4   0   27.84    1.00
   3   4   0   28.33    1.05
  -3   4   0   27.79    1.00
   3   4   0   27.96    1.00
  -3   4   0   28.39    1.11
  -3   4   0   28.40    1.11
   3   4   0   26.15    1.11
   3   4   0   26.87    1.00
   3   4   0   27.86    1.11
  -4  -4   0    1.26    0.07
   4  -4   0    1.39    0.08
  -4  -4   0    0.92    0.09
  -4  -4   0    1.17    0.12
  -4  -4   0    1.09    0.11
   4  -4   0    1.13    0.08
  -4  -4   0    1.07    0.08
  -4  -4   0    1.02    0.08
  -4   4   0    0.86    0.07
  -4   4   0    1.12    0.10
  -4   4   0    0.96    0.09
  -4   4   0    1.03    0.07
   4   4   0    1.50    0.09
   4   4   0    1.09    0.07
   4   4   0    1.14    0.08
   5  -4   0    2.48    0.12
   5  -4   0    2.62    0.12
  -5  -4   0    2.43    0.11
  -5  -4   0    1.88    0.15
  -5  -4   0    2.49    0.18
  -5  -4   0    2.18    0.17
  -5  -4   0    2.33    0.12
  -5   4   0    2.12    0.11
   5   4   0    2.43    0.12
  -5   4   0    2.09    0.15
  -5   4   0    2.43    0.11
  -5   4   0    2.24    0.15
   5   4   0    2.64    0.13
  -5   4   0    2.28    0.19
  -6  -4   0    0.43    0.12
   6  -4   0    0.54    0.05
   6  -4   0    0.39    0.05
  -6  -4   0    0.48    0.06
  -6  -4   0    0.54    0.06
  -6  -4   0    0.50    0.09
  -6  -4   0    0.34    0.11
  -6   4   0    0.52    0.10
  -6   4   0    0.47    0.09
  -6   4   0    0.44    0.05
  -6   4   0    0.45    0.11
   6   4   0    0.50    0.06
   6   4   0    0.42    0.06
  -6   4   0    0.61    0.06
  -7  -4   0    0.10    0.10
  -7  -4   0    0.11    0.05
   7  -4   0    0.04    0.04
   7  -4   0    0.10    0.05
  -7  -4   0    0.15    0.11
  -7  -4   0   -0.01    0.10
  -7  -4   0    0.14    0.06
  -7   4   0    0.16    0.12
  -7   4   0    0.04    0.04
   7   4   0    0.14    0.05
  -7   4   0    0.16    0.10
  -7   4   0    0.12    0.05
  -7   4   0    0.24    0.10
   7   4   0    0.14    0.06
  -8  -4   0    4.09    0.25
  -8  -4   0    4.01    0.28
  -8  -4   0    4.24    0.18
  -8  -4   0    3.73    0.17
   8  -4   0    3.17    0.18
  -8  -4   0    3.32    0.26
   8  -4   0    3.75    0.17
  -8   4   0    4.09    0.16
   8   4   0    3.78    0.19
  -8   4   0    4.63    0.27
  -8   4   0    3.75    0.16
  -8   4   0    3.83    0.25
  -8   4   0    3.94    0.28
  -9  -4   0    0.97    0.18
  -9  -4   0    0.80    0.15
  -9  -4   0    0.74    0.07
  -9  -4   0    0.79    0.14
   9  -4   0    0.84    0.07
  -9   4   0    0.81    0.06
   9   4   0    0.95    0.09
  -9   4   0    0.91    0.15
 -10  -4   0    0.20    0.14
 -10  -4   0   -0.08    0.12
 -10  -4   0   -0.11    0.05
  10   4   0    0.08    0.05
 -10   4   0   -0.03    0.12
 -11  -4   0    0.53    0.18
 -11  -4   0    0.63    0.18
 -11  -4   0    0.42    0.07
 -11   4   0    0.48    0.15
 -12  -4   0    0.24    0.17
 -12  -4   0    0.07    0.16
 -12   4   0    0.02    0.12
   0  -5   0    0.03    0.04
   0  -5   0   -0.02    0.03
   0  -5   0    0.02    0.03
   0  -5   0   -0.04    0.04
   0   5   0    0.01    0.04
   0   5   0    0.01    0.03
   0   5   0    0.02    0.04
   0   5   0   -0.01    0.04
   1  -5   0   68.59    2.55
  -1  -5   0   71.52    2.71
   1  -5   0   71.60    2.72
  -1  -5   0   66.26    2.46
   1  -5   0   65.48    2.71
  -1  -5   0   68.78    2.46
   1  -5   0   67.90    2.46
  -1  -5   0   66.91    2.71
  -1   5   0   68.78    2.46
   1   5   0   68.26    2.46
   1   5   0   69.50    2.72
  -1   5   0   67.75    2.71
   1   5   0   69.41    2.71
  -1   5   0   70.11    2.72
  -1   5   0   66.75    2.46
  -1   5   0   68.64    2.56
   1   5   0   68.94    2.46
   2  -5   0   14.21    0.56
  -2  -5   0   12.74    0.55
   2  -5   0   15.02    0.50
   2  -5   0   13.70    0.53
  -2  -5   0   14.43    0.51
   2  -5   0   12.16    0.55
   2  -5   0   13.51    0.50
  -2  -5   0   13.59    0.56
  -2  -5   0   13.71    0.50
   2   5   0   13.30    0.56
  -2   5   0   13.32    0.53
  -2   5   0   13.48    0.50
   2   5   0   13.99    0.50
   2   5   0   13.10    0.56
   2   5   0   13.91    0.50
  -2   5   0   12.45    0.51
   2   5   0   15.18    0.53
   3  -5   0   15.82    0.58
  -3  -5   0   16.69    0.69
   3  -5   0   16.89    0.65
   3  -5   0   15.28    0.65
  -3  -5   0   15.48    0.67
  -3  -5   0   15.90    0.59
   3  -5   0   16.20    0.62
  -3   5   0   14.80    0.64
  -3   5   0   16.46    0.63
  -3   5   0   15.54    0.59
   3   5   0   15.96    0.65
   3   5   0   16.51    0.59
   3   5   0   17.13    0.62
  -3   5   0   15.89    0.64
   3   5   0   15.96    0.65
  -3   5   0   15.43    0.60
   4  -5   0    9.69    0.42
  -4  -5   0    9.86    0.42
  -4  -5   0   10.16    0.38
  -4  -5   0   10.89    0.47
   4  -5   0   10.52    0.42
  -4  -5   0   10.44    0.46
  -4   5   0   10.44    0.38
  -4   5   0    9.49    0.42
   4   5   0   10.04    0.42
   4   5   0    9.99    0.38
  -4   5   0   10.51    0.41
  -4   5   0   10.13    0.38
   4   5   0    9.75    0.42
  -5  -5   0    2.82    0.13
  -5  -5   0    2.85    0.19
   5  -5   0    2.53    0.14
  -5  -5   0    2.78    0.13
  -5  -5   0    2.97    0.17
   5  -5   0    2.90    0.14
  -5  -5   0    2.97    0.21
   5   5   0    2.90    0.15
  -5   5   0    2.77    0.17
  -5   5   0    2.99    0.18
   5   5   0    2.71    0.14
  -5   5   0    2.62    0.12
  -5   5   0    2.78    0.13
  -6  -5   0    5.56    0.32
  -6  -5   0    5.42    0.28
  -6  -5   0    5.74    0.31
  -6  -5   0    5.86    0.24
   6  -5   0    5.91    0.25
   6  -5   0    5.85    0.25
  -6  -5   0    5.83    0.23
  -6   5   0    5.10    0.28
   6   5   0    5.52    0.26
   6   5   0    6.42    0.26
  -6   5   0    5.66    0.23
  -6   5   0    5.44    0.28
  -6   5   0    5.92    0.23
  -7  -5   0    0.75    0.12
  -7  -5   0    0.65    0.13
  -7  -5   0    0.68    0.15
  -7  -5   0    0.61    0.07
  -7  -5   0    0.59    0.07
   7  -5   0    0.58    0.06
   7  -5   0    0.57    0.06
  -7   5   0    0.61    0.12
  -7   5   0    0.55    0.06
   7   5   0    0.64    0.07
  -7   5   0    0.50    0.07
  -7   5   0    0.71    0.13
   7   5   0    0.61    0.07
  -8  -5   0    1.24    0.17
   8  -5   0    1.17    0.10
  -8  -5   0    1.33    0.17
  -8  -5   0    1.24    0.10
  -8  -5   0    1.34    0.10
  -8  -5   0    1.05    0.15
   8  -5   0    1.32    0.09
  -8   5   0    1.35    0.09
  -8   5   0    1.26    0.15
   8   5   0    1.43    0.11
  -8   5   0    1.15    0.15
  -8   5   0    1.35    0.09
  -9  -5   0   -0.12    0.13
   9  -5   0   -0.07    0.05
  -9  -5   0   -0.05    0.13
   9  -5   0    0.09    0.04
  -9  -5   0   -0.16    0.05
  -9   5   0   -0.04    0.05
  -9   5   0    0.02    0.04
   9   5   0   -0.03    0.05
  -9   5   0   -0.02    0.11
 -10  -5   0    0.09    0.13
 -10  -5   0   -0.08    0.06
 -10  -5   0    0.03    0.14
 -10   5   0    0.10    0.11
  10   5   0    0.12    0.05
 -11  -5   0    0.07    0.15
 -11  -5   0    0.09    0.15
 -11  -5   0   -0.14    0.06
 -11   5   0   -0.11    0.11
  11   5   0   -0.01    0.05
 -12  -5   0   -0.22    0.06
 -12  -5   0    0.20    0.19
 -12  -5   0   -0.15    0.17
 -12   5   0   -0.03    0.13
   0  -6   0   57.11    2.01
   0  -6   0   54.15    2.22
   0  -6   0   59.10    2.22
   0  -6   0   53.64    2.01
   0   6   0   55.29    2.22
   0   6   0   56.09    2.01
   0   6   0   56.77    2.22
   0   6   0   55.32    2.01
  -1  -6   0    9.14    0.33
  -1  -6   0    8.80    0.33
  -1  -6   0    8.79    0.37
   1  -6   0    8.62    0.33
   1  -6   0    8.22    0.36
   1  -6   0    9.42    0.37
   1  -6   0    9.02    0.33
  -1  -6   0    8.15    0.37
   1   6   0    8.92    0.33
  -1   6   0    9.06    0.34
  -1   6   0    8.41    0.33
   1   6   0    8.47    0.37
   1   6   0    8.62    0.33
  -1   6   0    8.51    0.34
   1   6   0    8.49    0.37
  -1   6   0    8.90    0.37
  -1   6   0    8.29    0.36
  -2  -6   0    6.95    0.27
  -2  -6   0    7.00    0.29
  -2  -6   0    6.56    0.29
   2  -6   0    6.65    0.29
   2  -6   0    6.40    0.26
   2  -6   0    6.90    0.28
   2  -6   0    6.88    0.29
  -2  -6   0    7.02    0.27
  -2   6   0    6.82    0.26
  -2   6   0    7.08    0.27
  -2   6   0    6.45    0.29
  -2   6   0    6.77    0.28
   2   6   0    6.90    0.29
  -2   6   0    6.35    0.29
  -2   6   0    6.52    0.27
   2   6   0    6.92    0.29
   2   6   0    6.65    0.26
  -3  -6   0    0.17    0.06
   3  -6   0    0.29    0.04
  -3  -6   0    0.28    0.05
  -3  -6   0    0.22    0.07
  -3  -6   0    0.40    0.05
   3  -6   0    0.35    0.05
  -3   6   0    0.35    0.05
  -3   6   0    0.29    0.06
   3   6   0    0.20    0.05
   3   6   0    0.36    0.06
  -3   6   0    0.22    0.06
   3   6   0    0.26    0.04
  -4  -6   0   14.81    0.57
  -4  -6   0   15.40    0.67
   4  -6   0   14.26    0.62
   4  -6   0   15.59    0.55
  -4  -6   0   14.39    0.62
  -4  -6   0   14.61    0.65
   4  -6   0   15.83    0.62
  -4   6   0   15.35    0.61
  -4   6   0   15.50    0.56
   4   6   0   15.95    0.63
  -4   6   0   15.25    0.61
   4   6   0   15.24    0.62
   4   6   0   15.75    0.56
  -4   6   0   14.62    0.59
  -4   6   0   15.06    0.56
  -5  -6   0    2.21    0.12
   5  -6   0    2.14    0.12
  -5  -6   0    2.20    0.17
  -5  -6   0    2.00    0.18
  -5  -6   0    2.34    0.12
   5  -6   0    2.00    0.12
  -5   6   0    1.97    0.15
  -5   6   0    2.13    0.11
   5   6   0    1.86    0.12
   5   6   0    2.23    0.13
  -5   6   0    2.05    0.12
   5   6   0    2.10    0.10
  -5   6   0    2.40    0.16
  -6  -6   0    5.36    0.22
  -6  -6   0    5.24    0.30
   6  -6   0    4.81    0.23
  -6  -6   0    5.20    0.31
  -6  -6   0    5.05    0.22
   6  -6   0    5.33    0.23
  -6   6   0    5.25    0.27
  -6   6   0    5.08    0.27
  -6   6   0    5.09    0.22
   6   6   0    5.14    0.24
  -6   6   0    4.95    0.21
   6   6   0    5.32    0.24
  -7  -6   0    7.44    0.31
  -7  -6   0    7.37    0.30
  -7  -6   0    7.60    0.40
  -7  -6   0    7.13    0.41
   7  -6   0    7.81    0.33
   7  -6   0    7.74    0.33
   7   6   0    7.20    0.34
  -7   6   0    7.47    0.30
  -7   6   0    7.07    0.36
  -7   6   0    7.45    0.37
  -7   6   0    7.88    0.30
   7   6   0    8.50    0.34
  -8  -6   0    8.17    0.31
  -8  -6   0    8.03    0.41
  -8  -6   0    7.86    0.31
  -8  -6   0    7.25    0.43
   8  -6   0    7.80    0.33
   8  -6   0    7.62    0.33
  -8   6   0    7.55    0.37
  -8   6   0    7.53    0.30
   8   6   0    8.25    0.34
   8   6   0    7.48    0.34
  -8   6   0    6.89    0.38
  -8   6   0    7.40    0.30
  -9  -6   0    0.02    0.12
   9  -6   0   -0.07    0.05
   9  -6   0    0.03    0.04
  -9  -6   0    0.05    0.06
  -9  -6   0   -0.07    0.11
   9   6   0    0.09    0.06
  -9   6   0    0.01    0.05
  -9   6   0   -0.08    0.11
  10  -6   0    0.36    0.06
 -10  -6   0    0.60    0.17
 -10  -6   0    0.41    0.07
 -10  -6   0    0.35    0.15
 -10   6   0    0.35    0.13
 -10   6   0    0.48    0.06
  10   6   0    0.48    0.07
 -11  -6   0   -0.04    0.14
 -11  -6   0    0.07    0.14
 -11  -6   0   -0.11    0.06
  11   6   0    0.02    0.06
 -11   6   0    0.21    0.12
 -12  -6   0    0.81    0.19
 -12  -6   0    0.54    0.19
 -12  -6   0    0.35    0.08
  12   6   0    0.78    0.07
 -12   6   0    0.65    0.15
   0  -7   0    0.01    0.04
   0  -7   0    0.03    0.03
   0  -7   0    0.04    0.05
   0  -7   0    0.02    0.04
   0   7   0    0.11    0.05
   0   7   0   -0.07    0.04
   0   7   0   -0.01    0.03
   0   7   0   -0.04    0.04
  -1  -7   0   10.29    0.40
   1  -7   0   10.82    0.44
   1  -7   0   10.34    0.44
  -1  -7   0   11.15    0.41
   1  -7   0   10.94    0.41
  -1  -7   0   10.61    0.45
  -1  -7   0   10.81    0.45
   1  -7   0   10.47    0.40
   1   7   0   10.90    0.45
   1   7   0   10.78    0.40
  -1   7   0   11.03    0.44
   1   7   0   10.31    0.40
  -1   7   0   10.14    0.40
  -1   7   0   10.35    0.44
  -1   7   0   10.86    0.40
   1   7   0   10.10    0.45
  -1   7   0   10.64    0.41
  -2  -7   0    0.96    0.09
   2  -7   0    1.28    0.09
   2  -7   0    0.93    0.09
   2  -7   0    1.07    0.07
   2  -7   0    1.19    0.09
  -2  -7   0    1.21    0.09
   2   7   0    1.00    0.09
   2   7   0    1.02    0.10
  -2   7   0    1.06    0.09
  -2   7   0    1.07    0.09
   2   7   0    1.23    0.09
  -2   7   0    1.25    0.08
  -2   7   0    1.26    0.09
  -3  -7   0   29.48    1.09
  -3  -7   0   28.97    1.20
  -3  -7   0   29.92    1.25
  -3  -7   0   29.29    1.21
   3  -7   0   29.29    1.20
  -3  -7   0   31.06    1.09
   3  -7   0   30.75    1.20
   3  -7   0   29.77    1.08
   3   7   0   29.70    1.08
  -3   7   0   29.58    1.09
   3   7   0   28.74    1.20
   3   7   0   31.10    1.20
  -3   7   0   29.37    1.10
  -3   7   0   30.42    1.14
   4  -7   0    4.01    0.16
   4  -7   0    3.78    0.18
   4  -7   0    3.88    0.18
  -4  -7   0    3.83    0.22
  -4  -7   0    3.76    0.22
  -4  -7   0    3.69    0.17
  -4  -7   0    3.77    0.18
  -4   7   0    3.88    0.20
  -4   7   0    3.59    0.20
  -4   7   0    3.81    0.18
   4   7   0    3.66    0.17
   4   7   0    4.12    0.19
  -4   7   0    3.56    0.17
   4   7   0    3.69    0.19
   5  -7   0   17.81    0.75
  -5  -7   0   18.20    0.79
  -5  -7   0   18.61    0.75
  -5  -7   0   18.39    0.69
   5  -7   0   20.00    0.76
  -5  -7   0   18.35    0.82
   5   7   0   19.17    0.76
  -5   7   0   18.34    0.69
   5   7   0   19.26    0.68
  -5   7   0   18.92    0.75
   5   7   0   17.98    0.76
  -5   7   0   19.06    0.69
  -5   7   0   17.02    0.71
  -6  -7   0    3.13    0.15
   6  -7   0    3.12    0.16
  -6  -7   0    3.09    0.23
   6  -7   0    3.26    0.17
  -6  -7   0    3.04    0.22
  -6   7   0    3.19    0.16
   6   7   0    3.63    0.17
  -6   7   0    2.50    0.19
  -6   7   0    2.93    0.20
   6   7   0    2.86    0.17
  -6   7   0    3.16    0.15
   7  -7   0    0.68    0.07
  -7  -7   0    0.95    0.16
  -7  -7   0    0.80    0.08
  -7  -7   0    0.64    0.15
  -7  -7   0    0.81    0.09
   7  -7   0    0.72    0.08
   7   7   0    0.65    0.08
  -7   7   0    0.53    0.13
  -7   7   0    0.74    0.08
  -7   7   0    0.64    0.13
  -7   7   0    0.79    0.07
   7   7   0    1.02    0.09
  -8  -7   0    0.33    0.13
  -8  -7   0    0.22    0.13
  -8  -7   0    0.23    0.07
   8  -7   0    0.44    0.06
   8  -7   0    0.27    0.06
  -8   7   0    0.36    0.06
   8   7   0    0.26    0.07
  -8   7   0    0.40    0.07
  -8   7   0    0.14    0.11
  -8   7   0    0.39    0.11
   9  -7   0    0.83    0.08
  -9  -7   0    0.96    0.09
  -9  -7   0    0.64    0.16
  -9  -7   0    0.71    0.16
   9   7   0    0.73    0.09
  -9   7   0    0.90    0.08
  -9   7   0    0.86    0.14
 -10  -7   0    0.24    0.14
 -10  -7   0    0.22    0.07
 -10  -7   0    0.36    0.15
  10  -7   0    0.18    0.06
  10   7   0    0.25    0.07
 -10   7   0    0.25    0.13
 -10   7   0    0.36    0.06
 -11  -7   0    1.02    0.10
 -11  -7   0    1.08    0.21
 -11  -7   0    1.11    0.21
 -11   7   0    1.08    0.17
  11   7   0    1.25    0.11
 -12  -7   0    0.41    0.19
 -12  -7   0    0.37    0.19
 -12  -7   0    0.10    0.07
 -12   7   0    0.21    0.16
  12   7   0    0.47    0.07
   0  -8   0   22.46    0.88
   0  -8   0   20.11    0.87
   0  -8   0   22.16    0.79
   0  -8   0   21.08    0.79
   0   8   0   21.69    0.87
   0   8   0   21.81    0.88
   0   8   0   22.08    0.79
   0   8   0   20.43    0.79
   1  -8   0    9.10    0.37
  -1  -8   0    8.51    0.34
  -1  -8   0    8.46    0.33
  -1  -8   0    8.18    0.37
   1  -8   0    8.49    0.33
   1  -8   0    8.50    0.37
   1   8   0    8.44    0.37
   1   8   0    8.31    0.37
   1   8   0    8.66    0.34
  -1   8   0    8.40    0.37
  -1   8   0    8.45    0.34
  -1   8   0    8.52    0.33
  -1   8   0    8.62    0.33
  -2  -8   0    0.19    0.05
   2  -8   0    0.21    0.05
  -2  -8   0    0.14    0.06
   2  -8   0    0.23    0.06
   2  -8   0    0.24    0.04
  -2  -8   0    0.16    0.06
   2   8   0    0.11    0.05
  -2   8   0    0.19    0.05
  -2   8   0    0.12    0.05
   2   8   0    0.16    0.05
  -2   8   0    0.14    0.06
   2   8   0    0.24    0.06
  -2   8   0    0.33    0.06
  -2   8   0    0.16    0.06
   3  -8   0   37.43    1.37
  -3  -8   0   38.36    1.38
   3  -8   0   40.98    1.52
  -3  -8   0   39.45    1.38
   3  -8   0   36.57    1.51
  -3  -8   0   36.73    1.51
  -3   8   0   37.52    1.37
  -3   8   0   37.69    1.43
   3   8   0   38.07    1.52
  -3   8   0   36.62    1.38
   3   8   0   36.39    1.52
  -3   8   0   38.88    1.37
   3   8   0   37.23    1.37
  -4  -8   0   -0.03    0.05
   4  -8   0    0.03    0.05
  -4  -8   0    0.02    0.08
  -4  -8   0   -0.07    0.07
   4  -8   0   -0.03    0.04
  -4  -8   0   -0.02    0.06
   4  -8   0    0.01    0.04
  -4   8   0   -0.03    0.05
  -4   8   0    0.01    0.06
   4   8   0    0.02    0.05
   4   8   0    0.00    0.05
   4   8   0    0.02    0.05
  -4   8   0   -0.06    0.06
  -4   8   0   -0.02    0.06
   5  -8   0    9.77    0.43
   5  -8   0   10.51    0.44
  -5  -8   0   10.00    0.49
  -5  -8   0   10.06    0.47
  -5  -8   0   10.47    0.43
  -5  -8   0   10.21    0.40
   5  -8   0   10.53    0.38
  -5   8   0   10.64    0.42
   5   8   0   10.37    0.44
   5   8   0   10.05    0.44
  -5   8   0   10.08    0.40
  -5   8   0   10.05    0.42
  -5   8   0   10.14    0.44
   5   8   0    9.93    0.39
   6  -8   0    0.06    0.06
  -6  -8   0    0.09    0.11
  -6  -8   0    0.01    0.06
  -6  -8   0    0.10    0.05
   6  -8   0    0.08    0.05
  -6  -8   0    0.07    0.09
  -6   8   0    0.13    0.05
   6   8   0    0.12    0.05
   6   8   0    0.18    0.07
   6   8   0    0.18    0.07
  -6   8   0    0.03    0.09
  -6   8   0   -0.08    0.07
  -6   8   0    0.16    0.08
  -7  -8   0    1.64    0.12
  -7  -8   0    1.52    0.17
   7  -8   0    1.54    0.12
  -7  -8   0    1.52    0.12
  -7  -8   0    1.75    0.18
   7  -8   0    1.64    0.12
  -7   8   0    1.43    0.15
   7   8   0    1.39    0.13
   7   8   0    1.70    0.14
  -7   8   0    1.49    0.16
  -7   8   0    1.45    0.12
  -7   8   0    1.42    0.11
  -8  -8   0    0.72    0.15
   8  -8   0    0.60    0.08
  -8  -8   0    1.00    0.16
  -8  -8   0    0.60    0.08
   8  -8   0    0.63    0.07
  -8   8   0    0.60    0.12
  -8   8   0    0.56    0.12
  -8   8   0    0.65    0.08
   8   8   0    0.55    0.09
   9  -8   0    0.90    0.09
  -9  -8   0    1.03    0.17
  -9  -8   0    1.05    0.10
  -9  -8   0    1.30    0.19
  -9   8   0    0.96    0.09
  -9   8   0    1.17    0.15
   9   8   0    1.09    0.10
  10  -8   0    1.03    0.09
 -10  -8   0    0.82    0.18
 -10  -8   0    1.03    0.10
 -10  -8   0    1.37    0.19
 -10   8   0    1.20    0.17
 -10   8   0    1.09    0.09
  10   8   0    1.14    0.11
 -11  -8   0    1.46    0.22
  11  -8   0    1.27    0.11
 -11  -8   0    1.73    0.22
 -11  -8   0    1.44    0.12
  11   8   0    1.62    0.13
 -11   8   0    1.58    0.10
 -11   8   0    1.41    0.19
 -12  -8   0    2.14    0.26
 -12  -8   0    1.31    0.12
 -12  -8   0    1.60    0.25
  12   8   0    1.60    0.13
 -12   8   0    1.23    0.20
   0  -9   0    0.03    0.04
   0  -9   0    0.05    0.05
   0  -9   0    0.03    0.05
   0   9   0   -0.06    0.05
   0   9   0    0.00    0.04
   0   9   0    0.03    0.06
   1  -9   0    0.31    0.07
  -1  -9   0    0.37    0.06
  -1  -9   0    0.35    0.06
   1  -9   0    0.40    0.06
   1  -9   0    0.33    0.06
  -1  -9   0    0.27    0.05
  -1   9   0    0.35    0.05
  -1   9   0    0.31    0.06
  -1   9   0    0.23    0.07
   1   9   0    0.33    0.06
   1   9   0    0.31    0.06
  -1   9   0    0.27    0.06
   2  -9   0   -0.01    0.04
  -2  -9   0   -0.04    0.06
  -2  -9   0    0.05    0.06
   2  -9   0    0.03    0.06
  -2  -9   0    0.01    0.05
   2  -9   0    0.06    0.05
  -2   9   0    0.05    0.06
  -2   9   0   -0.04    0.05
   2   9   0    0.00    0.06
  -2   9   0    0.01    0.05
  -2   9   0    0.12    0.05
   2   9   0    0.07    0.05
   2   9   0   -0.08    0.05
  -2   9   0   -0.01    0.05
  -3  -9   0    4.74    0.23
   3  -9   0    4.80    0.23
   3  -9   0    4.82    0.23
   3  -9   0    4.72    0.20
  -3  -9   0    4.57    0.21
  -3  -9   0    4.65    0.22
  -3   9   0    4.19    0.21
   3   9   0    4.99    0.24
  -3   9   0    4.77    0.22
   3   9   0    4.54    0.23
  -3   9   0    4.53    0.22
   3   9   0    4.45    0.21
  -3   9   0    4.94    0.21
  -4  -9   0    1.56    0.11
   4  -9   0    1.43    0.11
  -4  -9   0    1.33    0.13
  -4  -9   0    1.52    0.14
  -4  -9   0    1.63    0.13
   4  -9   0    1.52    0.09
   4  -9   0    1.26    0.11
   4   9   0    1.39    0.12
  -4   9   0    1.34    0.12
   4   9   0    1.40    0.11
  -4   9   0    1.45    0.12
   4   9   0    1.47    0.13
  -4   9   0    1.65    0.13
  -4   9   0    1.71    0.11
  -5  -9   0    0.86    0.09
   5  -9   0    0.93    0.09
  -5  -9   0    1.21    0.11
  -5  -9   0    0.83    0.12
   5  -9   0    0.81    0.08
   5  -9   0    0.89    0.07
  -5  -9   0    0.90    0.11
  -5  -9   0    0.88    0.09
   5   9   0    0.80    0.08
  -5   9   0    0.64    0.10
   5   9   0    0.72    0.09
  -5   9   0    1.08    0.10
  -5   9   0    0.79    0.09
  -5   9   0    0.91    0.11
   5   9   0    1.01    0.10
   6  -9   0    9.91    0.45
  -6  -9   0   10.82    0.53
   6  -9   0   11.45    0.46
  -6  -9   0   10.53    0.51
  -6  -9   0   10.32    0.42
  -6  -9   0   11.44    0.45
   6   9   0   10.24    0.47
   6   9   0   10.50    0.46
  -6   9   0   10.92    0.42
   6   9   0   11.00    0.41
  -6   9   0   10.47    0.46
  -6   9   0   10.37    0.42
  -6   9   0   10.14    0.46
   7  -9   0    3.80    0.19
  -7  -9   0    3.50    0.19
   7  -9   0    3.63    0.19
  -7  -9   0    3.95    0.27
  -7  -9   0    3.37    0.25
  -7   9   0    3.43    0.23
  -7   9   0    4.11    0.18
  -7   9   0    3.56    0.19
   7   9   0    3.47    0.20
  -7   9   0    3.54    0.22
   8  -9   0    0.39    0.08
  -8  -9   0    0.64    0.15
  -8  -9   0    0.36    0.08
  -8  -9   0    0.40    0.15
  -8   9   0    0.31    0.12
   8   9   0    0.41    0.09
  -8   9   0    0.53    0.08
  -8   9   0    0.52    0.13
  -9  -9   0    0.00    0.12
  -9  -9   0   -0.03    0.07
  -9  -9   0    0.08    0.13
   9  -9   0    0.14    0.07
  -9   9   0    0.02    0.07
   9   9   0   -0.02    0.07
  -9   9   0   -0.07    0.10
 -10  -9   0   -0.08    0.14
  10  -9   0   -0.03    0.06
 -10  -9   0    0.20    0.15
 -10  -9   0   -0.09    0.07
 -10   9   0    0.03    0.11
  10   9   0    0.03    0.07
 -10   9   0   -0.02    0.06
 -11  -9   0   -0.07    0.16
  11  -9   0    0.13    0.07
 -11  -9   0    0.13    0.16
 -11  -9   0    0.12    0.08
 -11   9   0   -0.01    0.14
  11   9   0    0.24    0.08
 -11   9   0    0.31    0.07
 -12  -9   0   -0.07    0.08
 -12  -9   0    0.22    0.18
 -12  -9   0   -0.05    0.17
  12   9   0    0.21    0.08
 -12   9   0    0.01    0.15
   0 -10   0    2.38    0.13
   0 -10   0    2.56    0.15
   0  10   0    2.40    0.14
   0  10   0    2.82    0.16
  -1 -10   0    0.23    0.06
   1 -10   0    0.15    0.07
  -1 -10   0    0.24    0.07
   1 -10   0    0.17    0.06
   1 -10   0    0.32    0.07
  -1  10   0    0.18    0.07
   1  10   0    0.25    0.07
   1  10   0    0.30    0.07
  -1  10   0    0.20    0.06
  -1  10   0    0.13    0.06
   1  10   0    0.23    0.07
  -1  10   0    0.19    0.05
   2 -10   0    0.59    0.08
   2 -10   0    0.75    0.08
  -2 -10   0    0.74    0.08
  -2 -10   0    0.64    0.08
  -2 -10   0    0.81    0.08
   2 -10   0    0.61    0.06
  -2  10   0    0.71    0.08
  -2  10   0    0.64    0.07
  -2  10   0    0.73    0.08
  -2  10   0    0.76    0.08
   2  10   0    0.64    0.08
  -2  10   0    0.70    0.07
   2  10   0    0.73    0.08
   2  10   0    0.65    0.07
  -3 -10   0    3.76    0.19
   3 -10   0    3.76    0.19
   3 -10   0    3.64    0.16
   3 -10   0    3.83    0.19
  -3 -10   0    3.26    0.18
  -3 -10   0    3.57    0.19
   3  10   0    3.83    0.20
  -3  10   0    3.84    0.18
  -3  10   0    4.02    0.19
  -3  10   0    3.63    0.19
   3  10   0    3.22    0.20
  -3  10   0    4.06    0.19
  -3  10   0    3.42    0.18
   3  10   0    3.45    0.18
   4 -10   0   18.27    0.66
  -4 -10   0   17.31    0.76
   4 -10   0   16.55    0.73
  -4 -10   0   18.58    0.67
   4 -10   0   18.42    0.74
  -4 -10   0   17.72    0.73
  -4 -10   0   17.25    0.78
  -4 -10   0   17.60    0.67
  -4  10   0   17.02    0.70
  -4  10   0   17.22    0.68
  -4  10   0   17.58    0.67
   4  10   0   17.72    0.66
  -4  10   0   18.18    0.67
   4  10   0   18.82    0.74
   4  10   0   17.13    0.74
   5 -10   0    2.15    0.11
   5 -10   0    2.27    0.15
  -5 -10   0    2.03    0.19
   5 -10   0    2.30    0.14
  -5 -10   0    1.99    0.15
  -5 -10   0    2.02    0.18
  -5 -10   0    2.47    0.14
  -5  10   0    2.23    0.14
   5  10   0    2.12    0.15
  -5  10   0    1.71    0.14
   5  10   0    2.49    0.17
  -5  10   0    1.84    0.16
   5  10   0    2.06    0.14
  -5  10   0    1.98    0.16
   6 -10   0   14.18    0.59
  -6 -10   0   13.19    0.65
  -6 -10   0   14.43    0.57
  -6 -10   0   13.73    0.54
  -6 -10   0   13.52    0.54
   6 -10   0   13.76    0.58
  -6 -10   0   13.89    0.63
   6  10   0   12.93    0.59
   6  10   0   14.79    0.59
   6  10   0   13.86    0.52
  -6  10   0   13.66    0.58
  -6  10   0   13.37    0.53
  -6  10   0   13.56    0.56
  -7 -10   0    0.64    0.13
  -7 -10   0    0.35    0.08
  -7 -10   0    0.38    0.13
   7 -10   0    0.40    0.08
   7 -10   0    0.86    0.08
   7  10   0    0.60    0.09
  -7  10   0    0.63    0.09
  -7  10   0    0.59    0.11
  -7  10   0    0.73    0.12
   8 -10   0   10.60    0.46
  -8 -10   0   11.34    0.54
  -8 -10   0   10.69    0.56
  -8 -10   0   11.05    0.43
  -8  10   0   10.58    0.42
  -8  10   0   10.39    0.47
  -8  10   0    9.28    0.48
   8  10   0   11.12    0.48
  -9 -10   0    3.13    0.26
  -9 -10   0    2.91    0.27
   9 -10   0    3.16    0.18
  -9 -10   0    3.50    0.18
   9  10   0    3.50    0.20
  -9  10   0    3.22    0.18
  -9  10   0    3.48    0.25
 -10 -10   0    1.28    0.19
 -10 -10   0    0.87    0.18
  10 -10   0    1.08    0.10
 -10 -10   0    1.01    0.11
 -10  10   0    1.01    0.17
 -10  10   0    1.08    0.10
  10  10   0    1.04    0.11
  11 -10   0    0.41    0.08
 -11 -10   0    0.38    0.17
 -11 -10   0    0.39    0.09
 -11 -10   0    0.12    0.17
 -11  10   0    0.37    0.08
  11  10   0    0.31    0.09
 -11  10   0    0.31    0.15
 -12 -10   0    1.92    0.26
 -12 -10   0    1.22    0.12
 -12 -10   0    1.36    0.23
 -12  10   0    1.58    0.21
  12  10   0    1.74    0.14
   0 -11   0    0.06    0.05
   0 -11   0    0.03    0.06
   0  11   0   -0.02    0.06
   0  11   0   -0.04    0.06
  -1 -11   0    0.72    0.08
   1 -11   0    0.69    0.09
   1 -11   0    0.73    0.09
   1 -11   0    0.69    0.07
   1  11   0    0.69    0.08
  -1  11   0    0.74    0.08
  -1  11   0    0.55    0.08
   1  11   0    0.65    0.09
  -1  11   0    0.81    0.07
  -1  11   0    0.74    0.08
   2 -11   0    0.09    0.06
  -2 -11   0    0.06    0.06
  -2 -11   0    0.01    0.06
   2 -11   0   -0.01    0.05
  -2 -11   0    0.02    0.05
   2 -11   0   -0.09    0.06
  -2  11   0    0.10    0.06
   2  11   0    0.03    0.06
  -2  11   0   -0.03    0.05
  -2  11   0   -0.03    0.06
  -2  11   0    0.02    0.05
  -2  11   0    0.02    0.06
   2  11   0    0.07    0.06
   2  11   0   -0.04    0.06
   3 -11   0    3.09    0.15
  -3 -11   0    3.24    0.18
   3 -11   0    2.69    0.17
  -3 -11   0    3.11    0.16
  -3 -11   0    2.91    0.17
   3 -11   0    3.29    0.18
   3  11   0    2.91    0.19
  -3  11   0    2.79    0.17
  -3  11   0    3.01    0.17
  -3  11   0    3.23    0.17
   3  11   0    3.02    0.16
  -3  11   0    3.16    0.16
  -3  11   0    2.82    0.17
   3  11   0    3.01    0.18
   4 -11   0    2.24    0.16
  -4 -11   0    2.37    0.15
  -4 -11   0    2.60    0.17
  -4 -11   0    2.37    0.18
   4 -11   0    2.41    0.15
  -4 -11   0    2.22    0.14
   4 -11   0    2.16    0.12
  -4 -11   0    2.39    0.16
  -4  11   0    1.98    0.15
  -4  11   0    1.89    0.14
  -4  11   0    2.15    0.14
  -4  11   0    2.47    0.16
   4  11   0    2.36    0.17
   4  11   0    2.04    0.15
   4  11   0    2.24    0.14
   5 -11   0    3.08    0.17
  -5 -11   0    2.54    0.16
  -5 -11   0    3.01    0.22
  -5 -11   0    3.06    0.18
   5 -11   0    2.68    0.18
   5 -11   0    2.94    0.14
  -5 -11   0    2.86    0.21
  -5  11   0    2.66    0.17
  -5  11   0    2.50    0.18
  -5  11   0    2.98    0.17
   5  11   0    3.23    0.19
   5  11   0    2.73    0.18
  -5  11   0    2.91    0.16
   5  11   0    2.86    0.16
  -5  11   0    2.92    0.19
  -6 -11   0    1.31    0.16
  -6 -11   0    1.38    0.12
  -6 -11   0    1.33    0.11
  -6 -11   0    1.15    0.15
   6 -11   0    1.38    0.12
   6 -11   0    1.41    0.13
  -6  11   0    1.12    0.13
   6  11   0    1.40    0.14
   6  11   0    1.63    0.14
  -6  11   0    1.03    0.11
  -6  11   0    1.32    0.14
  -7 -11   0    4.00    0.20
  -7 -11   0    3.68    0.26
   7 -11   0    3.56    0.20
  -7 -11   0    3.43    0.26
  -7  11   0    4.04    0.20
   7  11   0    3.40    0.22
  -7  11   0    4.09    0.24
  -7  11   0    3.83    0.24
  -8 -11   0    7.19    0.42
  -8 -11   0    8.11    0.42
   8 -11   0    7.45    0.34
  -8 -11   0    7.43    0.33
  -8  11   0    7.99    0.38
   8  11   0    7.38    0.36
  -8  11   0    7.36    0.32
  -8  11   0    7.22    0.37
  -9 -11   0    0.43    0.15
  -9 -11   0    0.46    0.14
   9 -11   0    0.31    0.08
  -9 -11   0    0.27    0.09
  -9  11   0    0.11    0.11
  -9  11   0    0.26    0.08
   9  11   0    0.49    0.10
  -9  11   0    0.25    0.11
 -10 -11   0    0.89    0.18
  10 -11   0    1.06    0.11
 -10 -11   0    1.12    0.19
 -10 -11   0    0.83    0.11
 -10  11   0    0.93    0.17
  10  11   0    0.96    0.12
 -10  11   0    1.07    0.10
 -11 -11   0    0.27    0.18
 -11 -11   0    0.39    0.18
  11 -11   0    0.17    0.08
 -11 -11   0    0.10    0.09
  11  11   0    0.37    0.09
 -11  11   0    0.37    0.15
 -11  11   0    0.32    0.08
 -12 -11   0    1.45    0.24
 -12 -11   0    1.63    0.25
 -12 -11   0    1.40    0.13
  12  11   0    1.69    0.15
 -12  11   0    1.53    0.21
   0 -12   0    0.25    0.06
   0 -12   0    0.27    0.07
   0  12   0    0.18    0.07
   0  12   0    0.27    0.08
   1 -12   0    0.69    0.09
  -1 -12   0    0.74    0.08
   1 -12   0    0.81    0.08
  -1 -12   0    0.81    0.09
   1  12   0    0.69    0.09
  -1  12   0    0.83    0.07
   1  12   0    0.79    0.09
  -1  12   0    0.59    0.08
  -1  12   0    0.57    0.08
   2 -12   0    0.57    0.08
   2 -12   0    0.52    0.08
  -2 -12   0    0.61    0.07
  -2 -12   0    0.74    0.08
   2 -12   0    0.60    0.07
  -2  12   0    0.53    0.08
  -2  12   0    0.54    0.09
   2  12   0    0.69    0.08
  -2  12   0    0.55    0.06
   2  12   0    0.56    0.09
  -2  12   0    0.69    0.08
  -2  12   0    0.48    0.07
   3 -12   0    3.72    0.20
  -3 -12   0    3.30    0.18
   3 -12   0    3.43    0.17
  -3 -12   0    3.63    0.19
   3 -12   0    3.48    0.20
  -3 -12   0    3.55    0.20
  -3  12   0    3.65    0.20
  -3  12   0    3.60    0.18
  -3  12   0    3.80    0.19
   3  12   0    4.31    0.22
  -3  12   0    3.10    0.19
   3  12   0    3.18    0.17
   3  12   0    2.87    0.19
  -3  12   0    3.52    0.18
   4 -12   0    0.11    0.05
  -4 -12   0    0.03    0.08
  -4 -12   0    0.06    0.08
   4 -12   0    0.02    0.06
  -4 -12   0    0.02    0.07
   4 -12   0    0.03    0.08
   4  12   0    0.09    0.07
   4  12   0    0.02    0.08
  -4  12   0    0.08    0.08
  -4  12   0    0.14    0.06
  -4  12   0    0.08    0.08
  -4  12   0   -0.03    0.07
   4  12   0    0.07    0.07
   5 -12   0    1.98    0.12
  -5 -12   0    2.07    0.17
  -5 -12   0    2.04    0.18
   5 -12   0    1.98    0.15
  -5 -12   0    2.31    0.17
  -5 -12   0    2.03    0.14
   5 -12   0    2.08    0.15
   5  12   0    2.26    0.17
  -5  12   0    1.99    0.16
  -5  12   0    2.05    0.17
  -5  12   0    2.04    0.15
  -5  12   0    1.92    0.16
  -5  12   0    2.10    0.15
   5  12   0    1.88    0.16
   5  12   0    2.20    0.14
  -6 -12   0    0.90    0.14
  -6 -12   0    0.92    0.15
  -6 -12   0    0.76    0.10
   6 -12   0    0.71    0.10
  -6  12   0    0.39    0.11
  -6  12   0    0.80    0.13
  -6  12   0    0.52    0.10
   6  12   0    0.54    0.10
  -7 -12   0    0.06    0.07
  -7 -12   0    0.07    0.12
   7 -12   0    0.08    0.08
  -7 -12   0    0.08    0.11
  -7  12   0    0.08    0.11
   7  12   0    0.01    0.08
  -7  12   0    0.07    0.10
  -7  12   0    0.03    0.08
  -8 -12   0    0.55    0.09
  -8 -12   0    0.71    0.15
   8 -12   0    0.45    0.09
  -8 -12   0    0.62    0.15
  -8  12   0    0.42    0.12
   8  12   0    0.52    0.10
  -8  12   0    0.57    0.12
  -8  12   0    0.38    0.09
  -9 -12   0    0.35    0.09
   9 -12   0    0.23    0.09
  -9 -12   0    0.51    0.15
  -9 -12   0    0.21    0.13
  -9  12   0    0.23    0.08
   9  12   0    0.31    0.09
  -9  12   0    0.42    0.13
 -10 -12   0    0.55    0.17
  10 -12   0    0.78    0.11
 -10 -12   0    0.84    0.11
 -10 -12   0    0.76    0.18
 -10  12   0    1.11    0.11
  10  12   0    0.83    0.12
 -10  12   0    0.83    0.15
 -11 -12   0    0.13    0.16
 -11 -12   0    0.36    0.17
  11 -12   0   -0.13    0.08
 -11 -12   0   -0.08    0.09
 -11  12   0   -0.12    0.14
  11  12   0    0.06    0.09
 -11  12   0   -0.04    0.08
   0 -13   0    0.00    0.05
   0 -13   0   -0.01    0.07
   0  13   0   -0.06    0.07
   0  13   0    0.01    0.06
   1 -13   0    6.00    0.27
   1 -13   0    6.25    0.30
  -1 -13   0    5.87    0.27
  -1 -13   0    6.47    0.30
   1  13   0    6.03    0.30
  -1  13   0    5.99    0.28
  -1  13   0    6.12    0.30
  -1  13   0    6.59    0.26
   1  13   0    5.79    0.27
   2 -13   0   30.55    1.14
  -2 -13   0   30.04    1.14
  -2 -13   0   30.35    1.26
   2 -13   0   30.14    1.26
  -2  13   0   30.94    1.14
  -2  13   0   31.16    1.26
  -2  13   0   33.08    1.15
   2  13   0   30.58    1.14
   2  13   0   30.41    1.27
  -2  13   0   31.51    1.17
  -3 -13   0   17.91    0.76
  -3 -13   0   18.20    0.69
   3 -13   0   19.80    0.77
   3 -13   0   17.60    0.76
   3 -13   0   18.04    0.68
   3  13   0   17.30    0.77
  -3  13   0   18.85    0.76
  -3  13   0   17.78    0.70
  -3  13   0   17.60    0.71
  -3  13   0   17.73    0.69
  -3  13   0   18.50    0.69
   3  13   0   18.22    0.69
   4 -13   0    8.05    0.33
  -4 -13   0    7.92    0.34
   4 -13   0    8.39    0.37
  -4 -13   0    8.30    0.35
  -4 -13   0    7.98    0.37
   4 -13   0    7.52    0.37
   4  13   0    7.45    0.37
  -4  13   0    7.48    0.34
  -4  13   0    7.92    0.35
  -4  13   0    8.44    0.34
   4  13   0    8.38    0.38
  -4  13   0    7.82    0.35
  -4  13   0    7.83    0.36
   4  13   0    7.80    0.34
   5 -13   0    2.63    0.14
  -5 -13   0    2.65    0.18
  -5 -13   0    2.35    0.20
   5 -13   0    2.64    0.17
  -5 -13   0    2.39    0.19
  -5 -13   0    2.29    0.16
   5 -13   0    2.45    0.17
  -5 -13   0    2.64    0.18
   5  13   0    2.37    0.18
  -5  13   0    2.48    0.18
  -5  13   0    2.30    0.18
  -5  13   0    2.56    0.16
  -5  13   0    2.51    0.19
  -5  13   0    2.74    0.17
   5  13   0    2.29    0.15
   5  13   0    2.76    0.19
   6 -13   0    7.08    0.34
  -6 -13   0    7.19    0.32
  -6 -13   0    7.21    0.38
  -6 -13   0    7.32    0.40
  -6  13   0    6.93    0.34
   6  13   0    6.74    0.35
  -6  13   0    6.87    0.31
  -6  13   0    7.06    0.34
  -7 -13   0    0.61    0.14
   7 -13   0    0.40    0.09
  -7 -13   0    0.93    0.11
  -7 -13   0    0.52    0.14
  -7  13   0    0.35    0.09
   7  13   0    0.45    0.10
  -7  13   0    0.42    0.11
  -7  13   0    0.35    0.12
  -8 -13   0   -0.06    0.08
  -8 -13   0   -0.09    0.12
   8 -13   0    0.00    0.08
  -8 -13   0    0.05    0.13
  -8  13   0    0.18    0.11
  -8  13   0    0.22    0.12
  -8  13   0    0.05    0.09
   8  13   0    0.01    0.08
  -9 -13   0    2.21    0.23
  -9 -13   0    1.89    0.15
   9 -13   0    1.75    0.15
  -9 -13   0    2.10    0.22
   9  13   0    1.93    0.17
  -9  13   0    2.02    0.20
  -9  13   0    1.66    0.15
 -10 -13   0    2.45    0.26
  10 -13   0    2.59    0.19
 -10 -13   0    2.84    0.19
 -10 -13   0    2.71    0.26
 -10  13   0    2.84    0.18
 -10  13   0    3.03    0.25
  10  13   0    2.61    0.20
 -11 -13   0   -0.03    0.09
  11 -13   0   -0.08    0.08
 -11 -13   0    0.09    0.15
 -11 -13   0    0.19    0.16
  11  13   0    0.16    0.09
 -11  13   0    0.25    0.15
 -11  13   0    0.02    0.08
   0 -14   0    0.50    0.07
   0 -14   0    0.44    0.09
   0  14   0    0.82    0.09
   0  14   0    0.66    0.10
   1 -14   0    3.75    0.22
  -1 -14   0    3.84    0.19
  -1 -14   0    3.82    0.21
   1 -14   0    4.02    0.19
   1  14   0    3.63    0.20
  -1  14   0    3.85    0.17
   1  14   0    3.68    0.21
  -1  14   0    3.68    0.20
  -1  14   0    3.63    0.22
   2 -14   0    0.98    0.09
   2 -14   0    0.97    0.11
  -2 -14   0    0.90    0.09
  -2 -14   0    0.85    0.10
  -2  14   0    0.81    0.08
   2  14   0    0.81    0.11
   2  14   0    0.77    0.10
  -2  14   0    0.95    0.10
  -2  14   0    1.09    0.11
  -2  14   0    0.85    0.09
   3 -14   0    0.15    0.06
  -3 -14   0   -0.08    0.07
   3 -14   0    0.13    0.08
  -3 -14   0    0.02    0.09
   3 -14   0   -0.06    0.06
  -3  14   0    0.06    0.08
  -3  14   0    0.05    0.08
  -3  14   0    0.09    0.06
   3  14   0    0.00    0.09
   3  14   0   -0.08    0.08
  -3  14   0   -0.01    0.09
  -3  14   0    0.09    0.07
   4 -14   0    8.93    0.36
  -4 -14   0    8.70    0.38
   4 -14   0    9.74    0.42
   4 -14   0    8.50    0.42
  -4 -14   0    9.07    0.42
  -4  14   0    8.89    0.41
  -4  14   0    9.33    0.38
  -4  14   0    8.74    0.39
   4  14   0    8.64    0.42
  -4  14   0    9.31    0.39
   4  14   0    9.55    0.38
  -4  14   0    8.85    0.39
  -5 -14   0    0.82    0.12
  -5 -14   0    0.90    0.10
   5 -14   0    0.86    0.11
  -5 -14   0    0.85    0.14
  -5 -14   0    0.68    0.10
   5  14   0    0.88    0.12
  -5  14   0    0.88    0.12
   5  14   0    0.83    0.10
  -5  14   0    0.74    0.12
  -5  14   0    0.72    0.11
  -6 -14   0    3.74    0.26
   6 -14   0    3.96    0.23
  -6 -14   0    4.14    0.27
  -6 -14   0    3.63    0.21
  -6  14   0    3.60    0.24
   6  14   0    4.04    0.24
  -6  14   0    4.03    0.21
  -6  14   0    4.12    0.24
  -7 -14   0    0.00    0.11
  -7 -14   0   -0.15    0.10
   7 -14   0   -0.06    0.08
  -7 -14   0   -0.06    0.08
  -7  14   0   -0.07    0.09
  -7  14   0   -0.02    0.10
   7  14   0    0.00    0.08
  -7  14   0   -0.01    0.09
   8 -14   0    1.32    0.13
  -8 -14   0    1.11    0.17
  -8 -14   0    1.46    0.19
  -8 -14   0    1.40    0.12
  -8  14   0    1.50    0.16
   8  14   0    1.34    0.14
  -8  14   0    1.26    0.16
  -8  14   0    1.49    0.13
  -9 -14   0    0.09    0.13
   9 -14   0    0.35    0.09
  -9 -14   0    0.45    0.10
  -9 -14   0    0.34    0.15
  -9  14   0    0.34    0.14
   9  14   0    0.29    0.10
  -9  14   0    0.19    0.09
 -10 -14   0    0.10    0.16
  10 -14   0    0.06    0.09
 -10 -14   0    0.00    0.09
 -10 -14   0    0.08    0.16
 -10  14   0    0.22    0.13
 -10  14   0    0.14    0.10
  10  14   0    0.07    0.10
 -11 -14   0    0.58    0.19
  11 -14   0    0.58    0.11
 -11 -14   0    0.72    0.20
 -11 -14   0    0.51    0.11
  11  14   0    0.59    0.12
 -11  14   0    0.68    0.10
 -11  14   0    0.37    0.16
   0 -15   0    0.00    0.07
   0 -15   0    0.11    0.08
   0  15   0   -0.02    0.08
   0  15   0   -0.17    0.07
   0  15   0   -0.03    0.04
  -1 -15   0    0.00    0.08
   1 -15   0   -0.09    0.06
  -1 -15   0    0.00    0.06
   1 -15   0    0.02    0.09
   1  15   0    0.01    0.08
  -1  15   0   -0.05    0.09
  -1  15   0   -0.01    0.05
  -1  15   0   -0.06    0.07
   1  15   0   -0.04    0.08
  -2 -15   0    6.69    0.32
  -2 -15   0    6.22    0.29
   2 -15   0    6.06    0.27
   2 -15   0    6.47    0.32
  -2  15   0    6.56    0.28
  -2  15   0    6.17    0.27
   2  15   0    6.02    0.32
  -2  15   0    6.01    0.29
  -2  15   0    6.15    0.31
   2  15   0    6.02    0.28
  -3 -15   0   -0.05    0.07
   3 -15   0    0.01    0.06
   3 -15   0    0.04    0.08
  -3 -15   0   -0.13    0.09
  -3  15   0    0.00    0.08
  -3  15   0    0.00    0.09
   3  15   0    0.00    0.09
  -3  15   0    0.13    0.08
   3  15   0    0.04    0.09
  -3  15   0    0.08    0.07
  -4 -15   0    0.20    0.09
   4 -15   0    0.08    0.06
  -4 -15   0    0.19    0.09
   4 -15   0    0.18    0.10
  -4  15   0    0.13    0.08
  -4  15   0    0.25    0.10
  -4  15   0    0.15    0.09
   4  15   0    0.08    0.10
   4  15   0    0.44    0.09
  -4  15   0    0.29    0.09
  -5 -15   0    6.85    0.35
  -5 -15   0    6.66    0.32
  -5 -15   0    6.50    0.36
  -5 -15   0    6.48    0.30
   5 -15   0    6.53    0.32
   5  15   0    6.12    0.29
  -5  15   0    6.79    0.31
  -5  15   0    6.43    0.31
   5  15   0    6.09    0.34
  -5  15   0    6.58    0.32
  -6 -15   0    0.26    0.11
   6 -15   0    0.23    0.10
  -6 -15   0    0.23    0.09
  -6 -15   0    0.17    0.11
   6  15   0    0.25    0.10
  -6  15   0    0.20    0.10
  -6  15   0    0.44    0.11
  -6  15   0    0.15    0.11
  -7 -15   0    0.01    0.11
   7 -15   0    0.02    0.09
  -7 -15   0    0.06    0.08
  -7 -15   0    0.16    0.11
  -7  15   0   -0.08    0.09
  -7  15   0    0.08    0.09
   7  15   0    0.01    0.09
  -7  15   0   -0.03    0.10
  -8 -15   0   -0.07    0.09
  -8 -15   0   -0.02    0.12
   8 -15   0   -0.05    0.08
  -8 -15   0    0.06    0.13
  -8  15   0   -0.07    0.11
  -8  15   0   -0.16    0.11
  -8  15   0   -0.01    0.09
   8  15   0    0.02    0.09
  -9 -15   0    0.45    0.10
  -9 -15   0    0.72    0.17
   9 -15   0    0.58    0.11
  -9 -15   0    0.37    0.17
   9  15   0    0.66    0.12
  -9  15   0    0.35    0.10
  -9  15   0    0.68    0.15
 -10 -15   0    1.05    0.19
 -10 -15   0    1.08    0.13
  10 -15   0    0.97    0.13
 -10 -15   0    1.15    0.22
  10  15   0    0.84    0.14
 -10  15   0    0.78    0.17
 -10  15   0    1.27    0.13
 -11 -15   0    0.09    0.17
 -11 -15   0   -0.02    0.10
  11 -15   0    0.08    0.09
 -11 -15   0    0.12    0.17
  11  15   0    0.28    0.11
 -11  15   0    0.05    0.15
 -11  15   0    0.07    0.09
   0 -16   0    2.48    0.19
   0 -16   0    2.66    0.17
   0  16   0    2.76    0.13
   0  16   0    2.37    0.17
   0  16   0    2.53    0.19
  -1 -16   0    0.51    0.09
   1 -16   0    0.54    0.11
   1 -16   0    0.44    0.08
  -1 -16   0    0.53    0.10
  -1  16   0    0.63    0.11
  -1  16   0    0.53    0.10
   1  16   0    0.40    0.10
   1  16   0    0.35    0.09
  -1  16   0    0.65    0.07
  -2 -16   0    0.30    0.09
   2 -16   0    0.55    0.09
  -2 -16   0    0.45    0.10
   2 -16   0    0.34    0.11
  -2  16   0    0.19    0.09
   2  16   0    0.23    0.09
  -2  16   0    0.33    0.08
   2  16   0    0.37    0.10
  -2  16   0    0.32    0.10
  -2  16   0    0.39    0.07
  -3 -16   0    1.75    0.17
  -3 -16   0    1.55    0.14
   3 -16   0    1.49    0.15
   3 -16   0    1.43    0.12
  -3  16   0    1.65    0.15
   3  16   0    1.64    0.14
   3  16   0    1.58    0.15
  -3  16   0    1.55    0.13
  -3  16   0    1.54    0.14
  -3  16   0    1.53    0.15
   4 -16   0    7.25    0.31
  -4 -16   0    7.17    0.33
   4 -16   0    6.80    0.35
  -4 -16   0    7.21    0.35
  -4  16   0    7.58    0.33
  -4  16   0    7.16    0.33
  -4  16   0    7.30    0.35
   4  16   0    6.81    0.32
   4  16   0    7.05    0.37
  -4  16   0    7.06    0.33
   5 -16   0    1.67    0.16
  -5 -16   0    1.48    0.17
  -5 -16   0    1.52    0.14
  -5 -16   0    1.40    0.16
   5  16   0    1.61    0.16
  -5  16   0    1.50    0.14
  -5  16   0    1.72    0.16
  -5  16   0    1.54    0.14
  -6 -16   0    0.16    0.09
  -6 -16   0    0.40    0.12
  -6 -16   0    0.35    0.12
   6 -16   0    0.38    0.10
   6  16   0    0.27    0.11
  -6  16   0    0.12    0.09
  -6  16   0    0.16    0.10
  -6  16   0    0.28    0.12
  -7 -16   0    4.14    0.28
  -7 -16   0    4.00    0.29
   7 -16   0    3.67    0.24
  -7 -16   0    4.09    0.22
   7  16   0    3.84    0.25
  -7  16   0    3.89    0.24
  -7  16   0    3.95    0.25
  -7  16   0    4.08    0.22
  -8 -16   0    0.30    0.13
  -8 -16   0    0.14    0.09
   8 -16   0    0.16    0.10
  -8 -16   0    0.22    0.13
   8  16   0    0.16    0.10
  -8  16   0    0.17    0.12
  -8  16   0    0.12    0.11
  -8  16   0    0.07    0.10
   9 -16   0    2.25    0.19
  -9 -16   0    3.02    0.28
  -9 -16   0    2.56    0.25
  -9 -16   0    2.48    0.19
  -9  16   0    2.25    0.21
  -9  16   0    2.29    0.18
   9  16   0    2.32    0.20
 -10 -16   0    0.05    0.10
 -10 -16   0    0.09    0.15
  10 -16   0    0.00    0.10
 -10 -16   0   -0.10    0.14
 -10  16   0   -0.01    0.10
 -10  16   0    0.04    0.14
  10  16   0    0.12    0.10
   0 -17   0   -0.01    0.09
   0 -17   0   -0.13    0.07
   0  17   0   -0.01    0.05
   0  17   0    0.01    0.09
   0  17   0    0.07    0.09
  -1 -17   0    2.94    0.18
  -1 -17   0    3.01    0.21
   1 -17   0    2.87    0.17
   1 -17   0    2.58    0.20
  -1  17   0    2.95    0.15
  -1  17   0    2.59    0.19
   1  17   0    2.71    0.18
   1  17   0    2.64    0.20
  -1  17   0    2.80    0.20
   2 -17   0    0.66    0.11
   2 -17   0    0.63    0.09
  -2 -17   0    0.75    0.11
  -2 -17   0    0.67    0.12
   2  17   0    0.61    0.12
   2  17   0    0.48    0.10
  -2  17   0    0.70    0.09
  -2  17   0    0.66    0.08
  -2  17   0    0.64    0.12
  -2  17   0    0.42    0.11
   3 -17   0    0.93    0.10
  -3 -17   0    1.18    0.13
  -3 -17   0    1.05    0.12
   3 -17   0    1.07    0.13
   3  17   0    1.15    0.14
  -3  17   0    1.20    0.10
  -3  17   0    1.34    0.14
  -3  17   0    1.16    0.12
  -3  17   0    1.35    0.13
   3  17   0    1.04    0.13
   4 -17   0    6.49    0.33
  -4 -17   0    6.43    0.30
  -4 -17   0    6.74    0.33
  -4  17   0    5.39    0.29
  -4  17   0    6.31    0.30
   4  17   0    6.17    0.34
  -4  17   0    6.55    0.30
  -5 -17   0    0.04    0.09
   5 -17   0   -0.05    0.09
  -5 -17   0    0.13    0.11
  -5 -17   0    0.15    0.11
  -5  17   0    0.14    0.10
  -5  17   0    0.02    0.09
  -5  17   0    0.09    0.10
   5  17   0    0.02    0.10
  -6 -17   0    0.05    0.11
  -6 -17   0    0.08    0.10
  -6 -17   0    0.09    0.10
   6 -17   0    0.10    0.10
  -6  17   0    0.01    0.10
   6  17   0   -0.01    0.09
  -6  17   0   -0.02    0.08
  -6  17   0    0.02    0.10
  -7 -17   0   -0.03    0.11
   7 -17   0    0.12    0.10
  -7 -17   0    0.07    0.09
  -7 -17   0    0.02    0.11
   7  17   0   -0.04    0.09
  -7  17   0    0.04    0.10
  -7  17   0    0.03    0.09
  -7  17   0    0.01    0.11
  -8 -17   0    1.88    0.21
  -8 -17   0    1.83    0.21
  -8 -17   0    1.69    0.15
   8 -17   0    1.64    0.16
  -8  17   0    1.60    0.18
  -8  17   0    1.46    0.17
   8  17   0    1.71    0.17
  -8  17   0    1.65    0.15
   9 -17   0   -0.12    0.10
  -9 -17   0    0.00    0.14
  -9 -17   0    0.12    0.11
  -9 -17   0   -0.03    0.15
   9  17   0    0.06    0.11
  -9  17   0    0.03    0.10
  -9  17   0    0.17    0.13
 -10 -17   0    0.23    0.15
 -10 -17   0   -0.07    0.14
  10 -17   0    0.15    0.11
 -10 -17   0   -0.01    0.10
 -10  17   0    0.01    0.14
 -10  17   0   -0.11    0.10
  10  17   0    0.07    0.10
   0 -18   0    1.65    0.15
   0 -18   0    1.51    0.15
   0  18   0    1.39    0.10
   0  18   0    1.33    0.14
   0  18   0    1.19    0.15
  -1 -18   0    2.67    0.18
   1 -18   0    2.54    0.17
  -1 -18   0    2.80    0.21
   1 -18   0    2.56    0.20
  -1  18   0    2.49    0.20
   1  18   0    2.28    0.19
  -1  18   0    2.72    0.14
  -1  18   0    2.66    0.19
   1  18   0    2.80    0.20
  -2 -18   0    0.31    0.09
   2 -18   0    0.41    0.11
  -2 -18   0    0.50    0.12
   2 -18   0    0.31    0.08
  -2  18   0    0.37    0.12
  -2  18   0    0.33    0.09
   2  18   0    0.28    0.10
   2  18   0    0.33    0.10
  -2  18   0    0.39    0.09
  -2  18   0    0.34    0.07
   3 -18   0    6.53    0.35
  -3 -18   0    6.83    0.35
  -3 -18   0    6.89    0.32
   3 -18   0    6.71    0.30
   3  18   0    6.98    0.32
  -3  18   0    6.60    0.33
   3  18   0    6.27    0.35
  -3  18   0    7.20    0.35
  -3  18   0    6.74    0.30
  -3  18   0    6.92    0.31
  -4 -18   0   14.26    0.59
   4 -18   0   14.09    0.65
  -4 -18   0   15.07    0.65
  -4  18   0   14.40    0.59
   4  18   0   14.20    0.65
  -4  18   0   14.35    0.59
   4  18   0   15.56    0.59
  -4  18   0   14.54    0.60
   5 -18   0    0.06    0.10
  -5 -18   0    0.06    0.09
  -5 -18   0    0.20    0.10
  -5  18   0    0.23    0.10
  -5  18   0    0.27    0.11
  -5  18   0    0.23    0.09
   5  18   0    0.33    0.11
  -6 -18   0   -0.06    0.08
  -6 -18   0   -0.17    0.10
   6 -18   0   -0.07    0.10
  -6 -18   0   -0.12    0.10
  -6  18   0    0.07    0.09
  -6  18   0   -0.13    0.09
  -6  18   0   -0.16    0.10
   6  18   0    0.01    0.10
  -7 -18   0    0.13    0.13
   7 -18   0   -0.06    0.10
  -7 -18   0   -0.08    0.12
  -7 -18   0   -0.27    0.08
  -7  18   0    0.13    0.10
  -7  18   0    0.00    0.11
  -7  18   0    0.22    0.10
   7  18   0    0.05    0.10
   8 -18   0    0.06    0.11
  -8 -18   0    0.11    0.10
  -8 -18   0   -0.21    0.11
  -8 -18   0    0.03    0.14
  -8  18   0   -0.21    0.10
   8  18   0    0.22    0.11
  -8  18   0    0.06    0.11
  -8  18   0   -0.10    0.12
  -9 -18   0    0.35    0.16
  -9 -18   0   -0.10    0.10
  -9 -18   0    0.17    0.16
   9 -18   0   -0.07    0.10
   9  18   0    0.11    0.11
  -9  18   0    0.12    0.14
  -9  18   0    0.09    0.11
 -10 -18   0    0.23    0.16
  10 -18   0    0.08    0.11
 -10 -18   0   -0.09    0.15
 -10 -18   0   -0.18    0.10
 -10  18   0   -0.06    0.14
 -10  18   0    0.19    0.11
  10  18   0    0.17    0.11
   0 -19   0   -0.12    0.09
   0 -19   0    0.06    0.09
   0  19   0    0.03    0.05
   0  19   0   -0.13    0.09
   0  19   0   -0.05    0.09
   1 -19   0   -0.04    0.07
  -1 -19   0    0.00    0.10
  -1 -19   0   -0.03    0.09
   1 -19   0   -0.01    0.09
  -1  19   0    0.18    0.10
  -1  19   0    0.05    0.05
   1  19   0    0.01    0.09
  -1  19   0    0.02    0.10
   1  19   0    0.13    0.10
  -2 -19   0    0.15    0.09
   2 -19   0    0.17    0.10
   2 -19   0    0.16    0.08
  -2 -19   0    0.24    0.10
  -2  19   0    0.17    0.09
   2  19   0    0.32    0.10
  -2  19   0   -0.04    0.10
   2  19   0    0.29    0.11
  -2  19   0    0.16    0.06
  -2  19   0    0.09    0.10
   3 -19   0    6.23    0.34
  -3 -19   0    6.51    0.31
   3 -19   0    6.24    0.29
  -3 -19   0    6.56    0.34
  -3  19   0    6.68    0.34
  -3  19   0    6.62    0.32
  -3  19   0    6.20    0.30
   3  19   0    6.06    0.34
  -3  19   0    6.58    0.29
   3  19   0    6.31    0.31
   4 -19   0    0.89    0.14
  -4 -19   0    1.14    0.13
  -4 -19   0    0.96    0.12
   4  19   0    1.19    0.13
  -4  19   0    1.17    0.13
   4  19   0    1.19    0.14
  -4  19   0    1.04    0.11
  -4  19   0    1.07    0.14
   5 -19   0    5.03    0.29
  -5 -19   0    4.87    0.26
  -5 -19   0    4.67    0.30
  -5  19   0    5.13    0.26
  -5  19   0    5.04    0.28
   5  19   0    5.00    0.30
  -5  19   0    4.74    0.27
  -6 -19   0   -0.03    0.09
  -6 -19   0   -0.08    0.12
  -6 -19   0    0.04    0.11
   6 -19   0   -0.01    0.10
  -6  19   0   -0.07    0.09
  -6  19   0   -0.08    0.10
   6  19   0    0.08    0.11
  -6  19   0   -0.04    0.10
   7 -19   0    0.58    0.13
  -7 -19   0    0.67    0.15
  -7 -19   0    0.58    0.12
  -7 -19   0    0.76    0.16
  -7  19   0    0.57    0.13
   7  19   0    0.63    0.13
  -7  19   0    0.50    0.12
  -7  19   0    0.66    0.12
  -8 -19   0    0.15    0.15
  -8 -19   0   -0.11    0.10
  -8 -19   0    0.12    0.13
   8 -19   0    0.04    0.11
  -8  19   0   -0.15    0.13
   8  19   0    0.18    0.12
  -8  19   0    0.09    0.12
  -9 -19   0    0.67    0.13
   9 -19   0    0.76    0.14
  -9 -19   0    1.06    0.19
  -9 -19   0    0.61    0.18
  -9  19   0    0.68    0.16
  -9  19   0    0.78    0.13
   9  19   0    0.60    0.14
 -10 -19   0    0.01    0.11
  10 -19   0    0.09    0.11
 -10 -19   0   -0.04    0.16
 -10 -19   0    0.37    0.18
  10  19   0    0.28    0.12
 -10  19   0   -0.10    0.10
 -10  19   0    0.15    0.15
   0 -20   0    1.96    0.18
   0 -20   0    2.40    0.18
   0  20   0    1.83    0.18
   0  20   0    1.84    0.17
   1 -20   0    3.11    0.22
  -1 -20   0    3.15    0.23
   1 -20   0    2.97    0.19
  -1 -20   0    3.25    0.20
  -1  20   0    3.37    0.21
   1  20   0    3.08    0.21
   1  20   0    3.33    0.23
  -1  20   0    2.82    0.22
  -2 -20   0    1.01    0.12
  -2 -20   0    1.10    0.14
   2 -20   0    0.98    0.11
   2 -20   0    1.08    0.14
   2  20   0    1.05    0.15
  -2  20   0    0.93    0.14
  -2  20   0    1.09    0.10
  -2  20   0    1.10    0.14
   2  20   0    1.04    0.13
  -2  20   0    1.08    0.12
  -3 -20   0   -0.02    0.10
  -3 -20   0    0.02    0.10
   3 -20   0    0.01    0.11
  -3  20   0    0.07    0.10
  -3  20   0    0.08    0.09
   3  20   0   -0.01    0.09
  -3  20   0   -0.03    0.07
   3  20   0    0.18    0.11
  -4 -20   0    0.97    0.13
   4 -20   0    1.04    0.15
   4  20   0    1.27    0.16
  -4  20   0    1.08    0.13
  -4  20   0    1.54    0.14
  -4  20   0    1.08    0.15
   5 -20   0    0.28    0.12
  -5 -20   0    0.66    0.12
   5  20   0    0.60    0.12
  -5  20   0    0.35    0.11
  -5  20   0    0.44    0.09
  -5  20   0    0.38    0.12
  -6 -20   0    0.49    0.13
   6 -20   0    0.43    0.12
  -6 -20   0    0.41    0.12
  -6 -20   0    0.40    0.15
  -6  20   0    0.39    0.12
  -6  20   0    0.29    0.12
   6  20   0    0.48    0.13
  -6  20   0    0.29    0.10
  -7 -20   0    0.43    0.11
   7 -20   0    0.01    0.12
  -7 -20   0    0.15    0.14
  -7 -20   0    0.20    0.14
  -7  20   0    0.07    0.12
   7  20   0    0.37    0.12
  -7  20   0    0.18    0.10
  -7  20   0    0.29    0.12
  -8 -20   0    1.20    0.15
   8 -20   0    0.75    0.15
  -8 -20   0    0.88    0.19
  -8 -20   0    0.82    0.19
  -8  20   0    0.66    0.14
   8  20   0    0.92    0.15
  -8  20   0    0.93    0.17
   9 -20   0    0.49    0.13
  -9 -20   0    0.66    0.13
  -9 -20   0    0.57    0.19
  -9 -20   0    0.63    0.18
  -9  20   0    0.50    0.13
  -9  20   0    0.33    0.15
   9  20   0    0.63    0.14
   0 -21   0   -0.03    0.09
   0 -21   0   -0.07    0.08
   0  21   0    0.12    0.10
   0  21   0    0.00    0.10
   1 -21   0    0.60    0.13
  -1 -21   0    0.98    0.12
   1 -21   0    0.82    0.11
  -1 -21   0    0.74    0.14
  -1  21   0    0.72    0.13
  -1  21   0    0.60    0.13
   1  21   0    0.63    0.13
   1  21   0    0.80    0.13
   2 -21   0    0.65    0.14
  -2 -21   0    0.68    0.13
   2 -21   0    0.86    0.10
  -2 -21   0    0.85    0.12
  -2  21   0    0.80    0.11
   2  21   0    0.83    0.13
   2  21   0    0.82    0.13
  -2  21   0    0.82    0.13
  -2  21   0    0.82    0.12
  -3 -21   0    2.49    0.19
   3 -21   0    2.19    0.20
  -3 -21   0    1.84    0.18
   3  21   0    1.91    0.17
  -3  21   0    1.98    0.18
   3  21   0    1.55    0.17
  -3  21   0    1.96    0.17
  -4 -21   0    0.06    0.10
   4 -21   0    0.09    0.12
   4  21   0    0.02    0.11
  -4  21   0    0.06    0.10
  -4  21   0   -0.12    0.11
  -5 -21   0    1.09    0.14
   5 -21   0    0.93    0.14
  -5  21   0    0.73    0.13
  -5  21   0    0.84    0.13
   5  21   0    0.83    0.15
  -6 -21   0    0.77    0.17
  -6 -21   0    1.03    0.13
   6 -21   0    1.09    0.15
  -6 -21   0    0.87    0.17
   6  21   0    0.94    0.14
  -6  21   0    0.87    0.14
  -6  21   0    0.96    0.14
  -7 -21   0    0.18    0.12
  -7 -21   0    0.16    0.14
   7 -21   0    0.18    0.12
  -7 -21   0    0.28    0.15
   7  21   0    0.06    0.12
  -7  21   0    0.14    0.12
  -7  21   0    0.43    0.13
  -8 -21   0    0.56    0.16
   8 -21   0    0.39    0.14
  -8 -21   0    0.52    0.14
  -8 -21   0    0.40    0.16
   8  21   0    0.76    0.15
  -8  21   0    0.43    0.15
  -8  21   0    0.42    0.14
   9 -21   0   -0.04    0.12
  -9 -21   0    0.01    0.12
  -9 -21   0    0.30    0.16
  -9 -21   0    0.32    0.17
  -9  21   0   -0.04    0.13
  -9  21   0    0.07    0.12
   9  21   0    0.10    0.12
   0 -22   0    2.18    0.21
   0 -22   0    1.99    0.17
   0  22   0    2.24    0.19
   0  22   0    1.95    0.18
  -1 -22   0    1.72    0.15
  -1 -22   0    1.69    0.18
   1 -22   0    1.66    0.15
   1 -22   0    1.73    0.18
  -1  22   0    1.99    0.17
  -1  22   0    2.02    0.19
   1  22   0    2.04    0.18
   1  22   0    1.93    0.19
  -1  22   0    1.72    0.16
  -2 -22   0    1.94    0.18
   2 -22   0    2.04    0.19
  -2 -22   0    1.58    0.16
   2 -22   0    1.69    0.15
  -2  22   0    1.42    0.13
  -2  22   0    1.67    0.18
   2  22   0    2.13    0.18
   2  22   0    1.55    0.18
  -2  22   0    1.90    0.18
  -3 -22   0    0.05    0.11
   3 -22   0    0.03    0.12
  -3 -22   0    0.12    0.10
   3  22   0   -0.13    0.11
   3  22   0    0.04    0.12
  -3  22   0    0.11    0.11
  -3  22   0    0.01    0.09
   4 -22   0    1.79    0.19
  -4 -22   0    1.77    0.16
   4  22   0    1.99    0.20
  -4  22   0    2.14    0.18
  -4  22   0    1.92    0.17
   5 -22   0    0.31    0.11
  -5 -22   0    0.42    0.12
   5  22   0    0.36    0.13
  -5  22   0    0.42    0.13
  -5  22   0    0.44    0.12
  -6 -22   0    0.14    0.11
   6 -22   0    0.21    0.12
  -6 -22   0    0.24    0.13
  -6 -22   0    0.09    0.12
  -6  22   0    0.08    0.12
  -6  22   0    0.08    0.11
   6  22   0    0.30    0.13
  -7 -22   0    0.98    0.20
   7 -22   0    1.19    0.17
  -7 -22   0    1.44    0.20
  -7 -22   0    1.09    0.15
  -7  22   0    1.14    0.17
  -7  22   0    1.20    0.16
   7  22   0    1.29    0.17
  -8 -22   0    0.14    0.12
  -8 -22   0    0.09    0.14
  -8 -22   0   -0.06    0.13
   8 -22   0    0.08    0.13
  -8  22   0    0.36    0.14
  -8  22   0    0.24    0.14
   8  22   0    0.22    0.13
   0 -23   0   -0.04    0.09
   0 -23   0    0.18    0.13
   0  23   0    0.04    0.10
   0  23   0    0.12    0.13
   1 -23   0    1.16    0.13
  -1 -23   0    1.14    0.14
   1 -23   0    0.84    0.16
  -1 -23   0    1.13    0.16
  -1  23   0    1.04    0.15
  -1  23   0    1.16    0.14
   1  23   0    1.33    0.16
  -1  23   0    1.05    0.12
   1  23   0    1.30    0.17
  -2 -23   0    0.24    0.12
  -2 -23   0   -0.04    0.10
   2 -23   0    0.09    0.13
   2  23   0    0.29    0.13
   2  23   0    0.13    0.12
  -2  23   0    0.14    0.11
  -2  23   0    0.00    0.09
  -3 -23   0    0.07    0.10
   3 -23   0    0.20    0.13
  -3  23   0    0.15    0.13
   3  23   0    0.37    0.12
  -3  23   0   -0.04    0.10
  -4 -23   0    1.94    0.18
   4 -23   0    2.23    0.21
   4  23   0    1.99    0.21
  -4  23   0    2.13    0.20
  -4  23   0    2.18    0.19
  -5 -23   0   -0.02    0.11
   5 -23   0    0.13    0.12
   5  23   0    0.10    0.12
  -5  23   0    0.11    0.11
  -5  23   0   -0.10    0.12
  -6 -23   0    1.28    0.17
  -6 -23   0    1.24    0.20
   6 -23   0    1.23    0.17
  -6 -23   0    1.54    0.20
   6  23   0    1.43    0.18
  -6  23   0    1.29    0.16
  -6  23   0    1.59    0.17
  -7 -23   0    0.24    0.15
  -7 -23   0    0.14    0.13
  -7 -23   0    0.30    0.14
   7 -23   0    0.12    0.13
  -7  23   0    0.12    0.13
  -7  23   0    0.01    0.12
   7  23   0    0.19    0.14
  -8 -23   0    0.97    0.16
  -8 -23   0    1.18    0.21
  -8 -23   0    1.24    0.22
   8 -23   0    1.17    0.18
  -8  23   0    1.14    0.16
  -8  23   0    1.01    0.18
   8  23   0    1.09    0.17
   0 -24   0    4.77    0.31
   0 -24   0    4.53    0.26
   0  24   0    4.42    0.28
   0  24   0    4.64    0.30
   1 -24   0    0.03    0.13
   1 -24   0    0.04    0.09
  -1 -24   0    0.00    0.12
  -1 -24   0   -0.01    0.10
   1  24   0    0.12    0.12
  -1  24   0    0.05    0.09
  -1  24   0    0.02    0.13
  -1  24   0    0.05    0.09
   1  24   0    0.03    0.12
  -2 -24   0    2.83    0.24
  -2 -24   0    2.93    0.21
   2 -24   0    2.66    0.24
   2  24   0    2.61    0.23
  -2  24   0    2.78    0.20
   2  24   0    2.93    0.23
  -2  24   0    2.62    0.23
   3 -24   0    0.19    0.13
  -3 -24   0    0.06    0.11
   3  24   0    0.17    0.13
  -3  24   0    0.17    0.11
  -3  24   0    0.41    0.14
  -4 -24   0    0.29    0.13
   4 -24   0    0.34    0.14
  -4  24   0    0.28    0.11
  -4  24   0    0.47    0.14
   4  24   0    0.35    0.13
   5 -24   0    0.88    0.16
  -5 -24   0    0.99    0.16
   5  24   0    1.08    0.17
  -5  24   0    0.95    0.15
  -5  24   0    0.84    0.14
  -6 -24   0    0.91    0.18
   6 -24   0    0.89    0.16
  -6 -24   0    0.95    0.16
  -6 -24   0    0.96    0.17
   6  24   0    0.68    0.16
  -6  24   0    0.63    0.14
  -6  24   0    0.77    0.15
   7 -24   0    0.08    0.14
  -7 -24   0    0.22    0.15
  -7 -24   0    0.20    0.16
  -7 -24   0    0.06    0.13
  -7  24   0    0.23    0.13
   7  24   0    0.26    0.13
  -7  24   0    0.19    0.13
   0 -25   0    0.21    0.13
   0 -25   0    0.01    0.10
   0  25   0    0.13    0.13
  -1 -25   0    3.97    0.26
   1 -25   0    4.20    0.29
  -1 -25   0    4.63    0.30
   1  25   0    4.38    0.29
   1  25   0    4.03    0.28
  -1  25   0    4.56    0.29
  -2 -25   0    0.17    0.11
  -2 -25   0    0.03    0.12
   2 -25   0    0.11    0.12
  -2  25   0    0.17    0.12
   2  25   0    0.04    0.11
   2  25   0    0.31    0.13
  -3 -25   0    0.08    0.12
   3 -25   0    0.14    0.12
   3  25   0    0.20    0.12
  -3  25   0   -0.02    0.14
   4 -25   0    0.35    0.14
  -4 -25   0    0.46    0.14
  -4  25   0    0.45    0.15
   4  25   0    0.43    0.15
  -4  25   0    0.45    0.12
   5 -25   0    0.20    0.14
  -5 -25   0   -0.05    0.12
  -5  25   0    0.20    0.12
  -5  25   0    0.29    0.15
   5  25   0    0.28    0.13
  -6 -25   0    0.72    0.16
  -6 -25   0    0.40    0.15
  -6 -25   0    0.43    0.16
   6 -25   0    0.43    0.15
   6  25   0    0.75    0.16
  -6  25   0    0.51    0.16
  -6  25   0    0.46    0.14
   7 -25   0    0.24    0.14
  -7 -25   0    0.06    0.13
  -7 -25   0    0.35    0.15
  -7 -25   0    0.32    0.15
   7  25   0    0.23    0.14
  -7  25   0    0.06    0.13
  -7  25   0    0.11    0.14
   0 -26   0    2.33    0.23
   0 -26   0    2.39    0.21
   0  26   0    2.93    0.24
   0  26   0    2.54    0.23
  -1 -26   0    3.75    0.29
   1 -26   0    3.89    0.28
  -1 -26   0    3.76    0.25
   1  26   0    3.93    0.27
  -1  26   0    3.66    0.26
   1  26   0    3.61    0.28
   2 -26   0    0.23    0.14
  -2 -26   0    0.16    0.11
   2  26   0    0.24    0.12
  -2  26   0    0.10    0.13
   3 -26   0    0.34    0.14
  -3 -26   0    0.55    0.14
   3  26   0    0.29    0.15
  -3  26   0    0.48    0.16
   4 -26   0    0.04    0.14
  -4 -26   0    0.08    0.13
   4  26   0   -0.02    0.12
  -4  26   0   -0.21    0.13
  -5 -26   0    0.00    0.13
   5 -26   0    0.07    0.14
   5  26   0    0.02    0.14
  -5  26   0    0.11    0.14
  -6 -26   0    0.19    0.14
  -6 -26   0    0.19    0.14
   6 -26   0    0.02    0.14
  -6 -26   0    0.08    0.14
  -6  26   0    0.44    0.15
   6  26   0    0.39    0.15
   0 -27   0    0.02    0.13
   0  27   0    0.21    0.13
  -1 -27   0    0.01    0.14
  -1 -27   0    0.05    0.11
   1 -27   0    0.16    0.13
  -1  27   0    0.14    0.14
   1  27   0    0.39    0.14
   1  27   0    0.09    0.14
  -2 -27   0    0.60    0.15
   2 -27   0    0.82    0.16
   2  27   0    0.64    0.15
  -2  27   0    0.59    0.16
   3 -27   0    0.39    0.15
  -3 -27   0    0.50    0.15
  -3  27   0    0.35    0.16
   3  27   0    0.48    0.14
   4 -27   0    0.93    0.17
  -4 -27   0    0.96    0.17
   4  27   0    0.86    0.17
  -4  27   0    0.70    0.17
  -5 -27   0    0.36    0.15
   5 -27   0    0.37    0.16
  -5  27   0    0.32    0.16
   5  27   0    0.47    0.14
   0 -28   0    0.07    0.13
   0  28   0   -0.03    0.13
   1 -28   0    0.34    0.16
  -1 -28   0   -0.04    0.12
  -1  28   0    0.16    0.15
   1  28   0    0.20    0.12
   2 -28   0    0.74    0.18
  -2 -28   0    0.63    0.16
  -2  28   0    0.77    0.16
   2  28   0    0.64    0.15
   3 -28   0   -0.18    0.14
  -3 -28   0   -0.22    0.10
   3  28   0    0.06    0.14
  -3  28   0    0.17    0.15
   4 -28   0    0.52    0.16
  -4 -28   0    0.48    0.14
  -4  28   0    0.34    0.16
   4  28   0    0.28    0.13
  -5 -28   0    0.08    0.14
   5 -28   0    0.29    0.15
  -5  28   0    0.07    0.15
   0 -29   0   -0.12    0.15
   0  29   0   -0.25    0.14
   1 -29   0    0.13    0.16
  -1  29   0    0.17    0.14
   2 -29   0    0.09    0.16
  -2 -29   0   -0.06    0.11
  -2  29   0    0.22    0.16
  -3 -29   0   -0.04    0.12
   3 -29   0   -0.06    0.15
  -3  29   0    0.17    0.16
   3  29   0    0.17    0.13
   0 -30   0   -0.02    0.16
   1 -30   0    0.01    0.15
  -1  30   0    0.00    0.16
   2 -30   0    0.09    0.15
  -2  30   0   -0.09    0.14
 -13   0   1    2.59    0.31
 -12   0   1   -0.14    0.18
 -12   0   1   -0.32    0.18
 -11   0   1    2.09    0.25
 -11   0   1    2.65    0.26
 -11   0   1    2.28    0.22
 -10   0   1    0.03    0.12
 -10   0   1    0.05    0.16
 -10   0   1    0.00    0.14
  -9   0   1    0.59    0.16
  -9   0   1    0.37    0.16
  -9   0   1    0.31    0.13
  -8   0   1   -0.07    0.09
  -8   0   1    0.00    0.12
  -8   0   1    0.06    0.10
  -8   0   1    0.01    0.13
  -7   0   1    3.27    0.25
  -7   0   1    3.39    0.22
  -7   0   1    3.39    0.22
  -7   0   1    3.27    0.26
  -6   0   1   -0.03    0.07
  -6   0   1    0.02    0.09
  -6   0   1   -0.07    0.08
  -6   0   1    0.00    0.07
  -5   0   1   10.43    0.48
  -5   0   1   10.66    0.49
  -5   0   1   10.65    0.43
  -5   0   1   10.43    0.44
  -4   0   1   -0.11    0.07
  -4   0   1   -0.01    0.08
  -4   0   1    0.01    0.06
  -4   0   1    0.02    0.05
  -3   0   1    5.45    0.26
   3   0  -1    5.52    0.24
  -3   0   1    4.76    0.25
  -3   0   1    5.26    0.23
  -3   0   1    5.07    0.22
   3   0  -1    5.94    0.26
   2   0  -1   -0.07    0.05
  -2   0   1    0.07    0.04
   2   0  -1    0.04    0.04
  -2   0   1    0.00    0.04
  -2   0   1    0.02    0.04
  -2   0   1   -0.02    0.02
  -2   0   1   -0.02    0.05
   2   0  -1    0.00    0.02
   2   0  -1    0.05    0.04
   2   0  -1    0.00    0.02
   2   0  -1    0.00    0.04
  -2   0   1    0.02    0.02
   1   0  -1   10.78    0.45
   0   0   1    0.01    0.01
   0   0  -1    0.02    0.01
   0   0   1    0.01    0.01
  -1   0  -1   60.36    2.17
  -1   0  -1   46.05    2.10
  -1   0  -1   46.05    1.90
  -1   0  -1   49.38    2.09
   1   0   1   48.52    2.10
   1   0   1   58.51    1.91
   1   0   1   53.65    1.90
   1   0   1   60.18    2.10
   1   0   1   49.11    1.90
  -1   0  -1   55.22    1.90
  -2   0  -1   -0.01    0.06
   2   0   1    0.00    0.05
  -2   0  -1    0.09    0.03
   2   0   1    0.19    0.04
  -2   0  -1    0.16    0.03
  -2   0  -1    0.08    0.05
  -2   0  -1    0.21    0.03
   2   0   1    0.01    0.03
   2   0   1   -0.02    0.06
   2   0   1    0.09    0.03
  -2   0  -1    0.17    0.05
   3   0   1   59.78    2.44
  -3   0  -1   61.30    2.21
  -3   0  -1   62.35    2.21
   3   0   1   60.88    2.44
  -3   0  -1   59.63    2.45
  -3   0  -1   61.54    2.53
   3   0   1   66.07    2.53
  -3   0  -1   59.67    2.22
  -4   0  -1    0.16    0.07
  -4   0  -1    0.04    0.08
  -4   0  -1   -0.16    0.08
   4   0   1   -0.01    0.04
  -4   0  -1   -0.06    0.04
  -4   0  -1   -0.03    0.03
   4   0   1    0.05    0.04
  -5   0  -1    5.86    0.29
   5   0   1    5.47    0.24
  -5   0  -1    5.85    0.26
  -5   0  -1    5.25    0.21
  -5   0  -1    5.10    0.29
   5   0   1    5.33    0.24
  -5   0  -1    5.45    0.21
  -6   0  -1   -0.15    0.11
  -6   0  -1   -0.19    0.10
  -6   0  -1    0.04    0.04
  -6   0  -1    0.01    0.09
   6   0   1    0.08    0.05
  -6   0  -1    0.00    0.04
  -7   0  -1    6.70    0.27
  -7   0  -1    6.81    0.40
  -7   0  -1    6.83    0.34
   7   0   1    7.06    0.30
  -7   0  -1    6.51    0.37
  -7   0  -1    6.94    0.27
   7   0   1    6.77    0.30
  -8   0  -1   -0.17    0.15
   8   0   1    0.10    0.07
   8   0   1    0.05    0.06
  -8   0  -1   -0.13    0.14
  -8   0  -1   -0.09    0.06
  -8   0  -1    0.34    0.12
  -8   0  -1   -0.01    0.05
  -9   0  -1   -0.02    0.11
  -9   0  -1    0.15    0.05
  -9   0  -1    0.06    0.06
   9   0   1    0.13    0.06
   9   0   1    0.09    0.05
  -9   0  -1    0.11    0.15
  -9   0  -1    0.02    0.14
  10   0   1   -0.09    0.04
 -10   0  -1   -0.09    0.05
 -10   0  -1    0.15    0.11
 -10   0  -1   -0.03    0.12
 -10   0  -1    0.23    0.17
 -11   0  -1    3.21    0.34
 -11   0  -1    4.48    0.29
 -11   0  -1    4.43    0.33
 -12   0  -1    0.07    0.15
 -12   0  -1   -0.35    0.17
 -13  -1   1   -0.32    0.18
 -12  -1   1    0.71    0.21
 -12  -1   1    1.01    0.24
 -12   1   1    1.28    0.19
 -12   1   1    1.10    0.23
 -11  -1   1    0.01    0.14
 -11  -1   1   -0.15    0.16
 -11   1   1   -0.35    0.13
 -11   1   1   -0.03    0.12
 -11   1   1   -0.04    0.15
 -10  -1   1    3.83    0.29
 -10  -1   1    4.10    0.27
 -10  -1   1    3.98    0.31
 -10   1   1    3.94    0.29
 -10   1   1    3.54    0.26
 -10   1   1    3.67    0.31
  -9  -1   1    0.60    0.12
  -9  -1   1    0.71    0.15
  -9  -1   1    0.67    0.16
  -9   1   1    0.55    0.16
  -9   1   1    0.58    0.13
  -9   1   1    0.68    0.13
  -9   1   1    0.74    0.15
  -8  -1   1    3.54    0.27
  -8  -1   1    3.33    0.22
  -8  -1   1    3.34    0.23
  -8  -1   1    3.32    0.25
  -8   1   1    3.44    0.27
  -8   1   1    3.12    0.25
  -8   1   1    2.87    0.21
  -8   1   1    3.49    0.23
  -7  -1   1    5.09    0.30
  -7  -1   1    4.94    0.27
  -7  -1   1    4.96    0.32
  -7  -1   1    5.06    0.27
  -7   1   1    4.28    0.30
  -7   1   1    5.09    0.28
  -7   1   1    4.80    0.30
  -7   1   1    4.83    0.27
  -6  -1   1    0.15    0.10
  -6  -1   1    0.22    0.08
  -6  -1   1    0.13    0.09
  -6  -1   1    0.20    0.09
  -6   1   1    0.18    0.10
  -6   1   1    0.17    0.08
  -6   1   1    0.08    0.11
  -6   1   1    0.15    0.08
  -5  -1   1   34.40    1.41
  -5  -1   1   32.84    1.36
  -5  -1   1   32.78    1.21
  -5  -1   1   32.66    1.28
  -5  -1   1   34.05    1.23
  -5   1   1   31.87    1.28
  -5   1   1   34.29    1.37
  -5   1   1   32.68    1.23
  -5   1   1   33.36    1.41
   5   1  -1   32.14    1.34
   5   1  -1   34.67    1.34
  -4  -1   1   39.40    1.65
  -4  -1   1   42.52    1.50
  -4  -1   1   40.55    1.49
  -4  -1   1   40.50    1.49
  -4  -1   1   39.82    1.55
  -4  -1   1   42.32    1.71
  -4   1   1   40.16    1.65
  -4   1   1   39.80    1.49
   4   1  -1   39.74    1.65
  -4   1   1   39.06    1.55
  -4   1   1   42.81    1.71
   4   1  -1   43.61    1.65
   3  -1  -1    0.31    0.07
  -3  -1   1    0.28    0.05
  -3  -1   1    0.34    0.03
  -3  -1   1    0.26    0.06
  -3  -1   1    0.36    0.07
  -3  -1   1    0.34    0.03
  -3  -1   1    0.37    0.06
   3  -1  -1    0.32    0.05
  -3   1   1    0.16    0.07
   3   1  -1    0.37    0.03
   3   1  -1    0.44    0.06
  -3   1   1    0.28    0.06
  -3   1   1    0.18    0.06
   3   1  -1    0.49    0.04
  -3   1   1    0.34    0.05
   3   1  -1    0.37    0.07
   2  -1  -1   68.34    2.75
  -2  -1   1   67.38    2.52
   2  -1  -1   67.98    2.83
   2  -1  -1   67.82    2.82
  -2  -1   1   69.82    2.84
   2  -1  -1   69.34    2.58
  -2  -1   1   67.26    2.75
   2  -1  -1   73.22    2.84
  -2  -1   1   69.44    2.84
  -2  -1   1   67.91    2.58
   2  -1  -1   67.32    2.49
  -2   1   1   67.39    2.49
   2   1  -1   71.79    2.49
  -2   1   1   67.09    2.58
   2   1  -1   67.99    2.59
   2   1  -1   67.70    2.78
   2   1  -1   70.86    2.75
   2   1  -1   71.80    2.84
  -2   1   1   72.31    2.84
  -2   1   1   68.38    2.75
   2   1  -1   68.68    2.58
   2   1  -1   68.89    2.79
  -2   1   1   68.88    2.56
   2   1  -1   75.54    2.59
  -2   1   1   69.68    2.55
   1  -1  -1  139.15    4.74
  -1  -1   1  128.79    5.24
   1  -1  -1  123.06    5.37
  -1  -1   1  133.88    4.93
   1  -1  -1  128.66    5.27
   1  -1  -1  129.77    4.76
   1   1  -1  131.76    4.75
   1   1  -1  128.50    5.40
   1   1  -1  135.43    5.27
  -1  -1  -1   50.44    1.88
  -1  -1  -1   47.28    2.07
  -1  -1  -1   50.17    2.07
   1  -1   1   48.58    2.13
   1  -1   1   55.01    1.88
  -1  -1  -1   54.41    1.88
   1  -1   1   54.94    2.08
  -1  -1  -1   55.22    2.14
   1  -1   1   49.96    1.88
   1  -1   1   51.52    2.07
   1  -1   1   55.93    2.07
   1   1   1   51.18    1.88
  -1   1  -1   47.54    2.07
   1   1   1   56.84    2.07
   1   1   1   50.57    2.08
  -1   1  -1   51.32    1.88
  -1   1  -1   57.33    2.14
   1   1   1   52.43    1.88
  -1   1  -1   50.66    2.07
  -1   1  -1   50.55    1.88
   1   1   1   49.88    1.87
   1   1   1   49.28    2.13
   1   1   1   56.15    2.08
  -2  -1  -1   33.10    1.24
   2  -1   1   35.00    1.42
   2  -1   1   33.93    1.29
  -2  -1  -1   33.92    1.42
   2  -1   1   33.61    1.37
   2  -1   1   34.25    1.24
   2  -1   1   33.40    1.24
  -2  -1  -1   34.04    1.25
  -2  -1  -1   34.03    1.38
   2  -1   1   35.54    1.37
  -2  -1  -1   34.96    1.37
  -2   1  -1   34.08    1.25
  -2   1  -1   34.62    1.37
   2   1   1   35.18    1.42
   2   1   1   34.05    1.24
  -2   1  -1   34.68    1.37
  -2   1  -1   33.64    1.42
  -2   1  -1   34.85    1.38
  -2   1  -1   33.92    1.24
   2   1   1   33.07    1.37
   2   1   1   35.17    1.24
   2   1   1   35.95    1.37
   3  -1   1   35.62    1.43
  -3  -1  -1   34.99    1.29
  -3  -1  -1   34.05    1.49
  -3  -1  -1   35.48    1.45
  -3  -1  -1   35.15    1.29
   3  -1   1   36.51    1.43
  -3  -1  -1   34.93    1.31
  -3  -1  -1   37.38    1.45
  -3  -1  -1   35.56    1.44
   3  -1   1   38.55    1.49
  -3   1  -1   35.24    1.49
  -3   1  -1   34.63    1.29
  -3   1  -1   35.57    1.29
  -3   1  -1   34.35    1.44
   3   1   1   36.40    1.43
   3   1   1   37.66    1.49
  -3   1  -1   35.79    1.31
   3   1   1   36.97    1.31
   3   1   1   36.27    1.31
  -4  -1  -1    8.56    0.33
   4  -1   1    9.14    0.37
  -4  -1  -1    8.81    0.33
   4  -1   1    8.52    0.36
  -4  -1  -1    8.40    0.36
  -4   1  -1    9.57    0.41
  -4   1  -1    8.76    0.33
  -4   1  -1    8.52    0.33
  -4   1  -1    8.96    0.36
  -4   1  -1    9.04    0.42
   4   1   1    8.81    0.36
   4   1   1    8.90    0.37
   5  -1   1    4.19    0.19
  -5  -1  -1    4.08    0.17
  -5  -1  -1    4.15    0.22
  -5  -1  -1    3.86    0.24
  -5  -1  -1    3.93    0.23
  -5  -1  -1    4.28    0.17
   5  -1   1    4.50    0.19
  -5   1  -1    4.03    0.24
  -5   1  -1    4.08    0.26
  -5   1  -1    4.29    0.22
  -5   1  -1    4.25    0.17
   5   1   1    4.07    0.19
  -5   1  -1    4.32    0.17
   5   1   1    4.29    0.19
   6  -1   1    4.49    0.20
  -6  -1  -1    4.27    0.24
  -6  -1  -1    3.91    0.26
  -6  -1  -1    4.33    0.18
   6  -1   1    4.08    0.19
  -6  -1  -1    3.91    0.26
  -6  -1  -1    4.26    0.18
   6   1   1    4.03    0.19
  -6   1  -1    4.21    0.24
  -6   1  -1    4.22    0.18
  -6   1  -1    4.43    0.27
   6   1   1    4.51    0.20
  -6   1  -1    4.30    0.18
  -6   1  -1    4.45    0.27
  -7  -1  -1    0.97    0.09
   7  -1   1    0.89    0.08
  -7  -1  -1    0.84    0.13
  -7  -1  -1    0.95    0.08
  -7  -1  -1    0.52    0.15
  -7  -1  -1    0.77    0.15
   7   1   1    1.04    0.10
  -7   1  -1    0.67    0.17
  -7   1  -1    0.92    0.07
  -7   1  -1    0.75    0.16
  -7   1  -1    0.84    0.07
  -7   1  -1    0.92    0.13
   7   1   1    0.84    0.07
  -8  -1  -1   11.60    0.42
  -8  -1  -1   11.63    0.42
  -8  -1  -1   11.30    0.49
   8  -1   1   10.26    0.46
  -8  -1  -1   10.72    0.55
   8  -1   1   11.59    0.47
  -8  -1  -1   11.52    0.58
  -8   1  -1   11.06    0.42
  -8   1  -1   10.75    0.55
   8   1   1   10.61    0.46
  -8   1  -1   11.30    0.58
   8   1   1   11.89    0.47
  -8   1  -1   11.14    0.49
  -8   1  -1   10.91    0.42
  -9  -1  -1    0.26    0.11
   9  -1   1    0.51    0.06
  -9  -1  -1    0.16    0.14
   9  -1   1    0.28    0.05
  -9  -1  -1    0.34    0.06
  -9  -1  -1    0.37    0.14
   9   1   1    0.44    0.07
  -9   1  -1    0.39    0.06
  -9   1  -1    0.21    0.15
  -9   1  -1    0.21    0.11
  -9   1  -1    0.50    0.16
  -9   1  -1    0.35    0.05
   9   1   1    0.26    0.05
 -10  -1  -1    0.04    0.16
 -10  -1  -1    0.35    0.16
 -10  -1  -1    0.14    0.06
  10  -1   1    0.08    0.04
 -10  -1  -1    0.37    0.13
 -10   1  -1    0.16    0.06
  10   1   1    0.12    0.04
 -10   1  -1   -0.07    0.12
 -10   1  -1    0.14    0.11
 -10   1  -1   -0.07    0.14
 -11  -1  -1    0.96    0.17
 -11  -1  -1    0.44    0.19
 -11  -1  -1    0.74    0.18
 -11   1  -1    0.43    0.19
 -11   1  -1    0.43    0.19
 -11   1  -1    0.91    0.16
 -12  -1  -1   -0.04    0.20
 -12  -1  -1    0.24    0.14
 -12  -1  -1   -0.06    0.18
 -12   1  -1    0.09    0.19
 -12   1  -1    0.31    0.16
 -13  -2   1   -0.25    0.16
 -13  -2   1   -0.37    0.18
 -12  -2   1    0.36    0.19
 -12  -2   1    0.00    0.19
 -12   2   1    0.27    0.15
 -11  -2   1    0.13    0.15
 -11  -2   1   -0.23    0.14
 -11   2   1   -0.06    0.11
 -11   2   1   -0.14    0.14
 -10  -2   1    0.74    0.19
 -10  -2   1    0.71    0.18
 -10   2   1    0.69    0.15
 -10   2   1    0.59    0.17
 -10   2   1    0.86    0.19
  -9  -2   1   -0.06    0.10
  -9  -2   1    0.01    0.13
  -9  -2   1   -0.13    0.12
  -9  -2   1    0.04    0.04
  -9   2   1   -0.13    0.09
  -9   2   1   -0.02    0.14
  -9   2   1    0.05    0.15
  -9   2   1    0.11    0.10
  -8  -2   1   -0.09    0.12
  -8  -2   1   -0.11    0.11
  -8  -2   1   -0.11    0.09
  -8  -2   1    0.03    0.04
  -8  -2   1    0.00    0.04
  -8   2   1   -0.07    0.11
   8   2  -1    0.02    0.04
  -8   2   1   -0.04    0.10
  -8   2   1   -0.11    0.14
   8   2  -1    0.03    0.04
  -8   2   1   -0.01    0.11
  -7  -2   1    5.20    0.26
  -7  -2   1    4.89    0.19
  -7  -2   1    5.13    0.31
  -7  -2   1    4.76    0.29
  -7  -2   1    5.05    0.27
  -7  -2   1    4.93    0.19
  -7   2   1    5.17    0.32
   7   2  -1    4.92    0.21
   7   2  -1    4.80    0.21
  -7   2   1    4.49    0.26
  -7   2   1    4.78    0.26
  -7   2   1    4.93    0.29
  -6  -2   1    1.61    0.08
  -6  -2   1    1.43    0.15
  -6  -2   1    1.59    0.08
  -6  -2   1    1.54    0.14
  -6  -2   1    1.76    0.15
  -6  -2   1    1.51    0.15
  -6   2   1    1.67    0.16
  -6   2   1    1.26    0.16
  -6   2   1    1.58    0.14
   6   2  -1    1.51    0.08
  -6   2   1    1.54    0.14
   6   2  -1    1.66    0.09
  -5  -2   1    3.87    0.15
  -5  -2   1    3.94    0.20
  -5  -2   1    4.03    0.23
  -5  -2   1    3.76    0.15
  -5  -2   1    4.03    0.20
  -5  -2   1    3.61    0.22
   5   2  -1    3.73    0.17
  -5   2   1    4.02    0.23
  -5   2   1    4.08    0.24
  -5   2   1    3.57    0.19
   5   2  -1    3.67    0.17
  -4  -2   1    7.66    0.35
  -4  -2   1    6.92    0.33
  -4  -2   1    7.48    0.31
  -4  -2   1    7.32    0.26
  -4  -2   1    7.52    0.30
  -4  -2   1    6.50    0.26
   4   2  -1    6.22    0.29
  -4   2   1    7.00    0.34
  -4   2   1    7.29    0.30
   4   2  -1    6.81    0.29
  -4   2   1    6.86    0.31
  -3  -2   1  222.31    9.20
   3  -2  -1  224.83    9.36
  -3  -2   1  213.71    8.35
  -3  -2   1  221.18    8.65
   3  -2  -1  237.08    9.34
   3  -2  -1  258.24    9.45
  -3  -2   1  225.66    8.35
  -3  -2   1  234.26    9.50
   3  -2  -1  241.43    8.60
   3   2  -1  223.64    9.24
   3   2  -1  254.86    9.45
   3   2  -1  223.98    9.21
   3   2  -1  237.02    8.64
  -3   2   1  245.71    9.48
  -3   2   1  229.54    8.48
  -3   2   1  228.52    8.67
  -3   2   1  220.32    8.31
  -3   2   1  236.44    8.47
  -3   2   1  227.96    9.17
  -2  -2   1    8.49    0.34
   2  -2  -1    8.58    0.31
   2  -2  -1    8.26    0.35
  -2  -2   1    8.44    0.37
   2  -2  -1    7.92    0.32
  -2  -2   1    8.42    0.34
  -2  -2   1    8.32    0.32
   2  -2  -1    8.38    0.31
  -2  -2   1    8.24    0.36
   2  -2  -1    9.23    0.38
   2  -2  -1    8.64    0.34
   2  -2  -1    8.57    0.34
   2   2  -1    8.26    0.31
   2   2  -1    8.47    0.31
   2   2  -1    8.30    0.35
   2   2  -1    8.77    0.36
   2   2  -1    8.81    0.37
  -2   2   1    8.55    0.35
   2   2  -1    8.56    0.33
  -2   2   1    8.23    0.31
  -2   2   1    8.48    0.35
   2   2  -1    8.18    0.35
  -2   2   1    8.38    0.33
  -1  -2   1    5.25    0.18
   1  -2  -1    4.15    0.20
   1  -2  -1    4.80    0.20
  -1  -2   1    5.18    0.19
   1  -2  -1    4.15    0.18
  -1  -2   1    5.08    0.20
   1  -2  -1    5.19    0.18
  -1  -2   1    4.71    0.20
   1  -2  -1    5.07    0.18
  -1  -2   1    4.18    0.21
   1   2  -1    4.28    0.20
   1   2  -1    5.15    0.18
   1   2  -1    5.04    0.20
   0  -2   1   31.60    1.13
   0  -2  -1   29.50    1.25
   0  -2  -1   30.23    1.13
   0  -2   1   30.64    1.25
   0   2   1   31.84    1.25
   0   2  -1   31.62    1.25
   0   2   1   31.37    1.13
   0   2  -1   33.73    1.13
   1  -2   1  112.11    3.99
   1  -2   1  109.67    4.00
  -1  -2  -1  108.29    4.01
  -1  -2  -1  107.04    4.00
  -1  -2  -1  112.81    4.40
  -1  -2  -1  106.10    4.41
   1  -2   1  105.62    4.41
  -1  -2  -1  116.20    4.00
   1  -2   1  111.99    4.41
   1  -2   1  111.04    4.39
   1   2   1  111.52    4.00
  -1   2  -1  115.43    4.00
   1   2   1  106.02    4.41
   1   2   1  113.14    4.40
   1   2   1  112.17    4.00
  -1   2  -1  111.64    4.41
   1   2   1  112.56    4.00
   2  -2   1    1.67    0.10
   2  -2   1    1.61    0.13
  -2  -2  -1    1.65    0.11
  -2  -2  -1    1.58    0.11
  -2  -2  -1    1.61    0.11
   2  -2   1    1.77    0.08
   2  -2   1    1.92    0.10
   2  -2   1    1.50    0.08
  -2  -2  -1    1.67    0.08
   2   2   1    1.72    0.09
   2   2   1    1.66    0.08
   2   2   1    1.40    0.09
   2   2   1    1.62    0.12
  -2   2  -1    1.22    0.12
  -2   2  -1    1.78    0.11
   2   2   1    1.76    0.11
  -2   2  -1    1.73    0.09
  -2   2  -1    1.54    0.09
  -2   2  -1    2.14    0.11
   2   2   1    2.09    0.10
   3  -2   1    7.30    0.31
   3  -2   1    7.63    0.32
  -3  -2  -1    7.17    0.35
  -3  -2  -1    7.94    0.31
   3  -2   1    7.84    0.35
  -3  -2  -1    7.37    0.28
  -3  -2  -1    7.41    0.34
  -3  -2  -1    7.79    0.31
  -3  -2  -1    7.45    0.30
   3   2   1    7.81    0.32
  -3   2  -1    7.72    0.29
  -3   2  -1    7.53    0.31
  -3   2  -1    7.68    0.34
  -3   2  -1    7.88    0.35
   3   2   1    7.89    0.28
   3   2   1    7.41    0.28
   3   2   1    6.62    0.31
  -3   2  -1    7.58    0.28
  -4  -2  -1    0.27    0.04
  -4  -2  -1    0.25    0.08
  -4  -2  -1    0.16    0.07
  -4  -2  -1    0.40    0.08
   4  -2   1    0.09    0.04
   4  -2   1    0.17    0.05
  -4  -2  -1    0.23    0.05
   4   2   1    0.16    0.04
   4   2   1    0.25    0.05
  -4   2  -1    0.11    0.06
  -4   2  -1    0.11    0.04
  -4   2  -1    0.17    0.09
  -4   2  -1    0.11    0.09
  -4   2  -1    0.09    0.04
   5  -2   1   23.36    0.91
  -5  -2  -1   21.77    0.94
  -5  -2  -1   22.71    0.98
   5  -2   1   22.09    0.91
  -5  -2  -1   22.17    0.82
  -5  -2  -1   22.30    0.85
  -5  -2  -1   22.86    0.82
  -5   2  -1   22.63    0.82
  -5   2  -1   22.71    0.95
  -5   2  -1   22.26    0.82
   5   2   1   22.63    0.91
   5   2   1   22.39    0.91
  -5   2  -1   22.76    0.98
  -5   2  -1   22.84    0.86
   6  -2   1    1.15    0.10
  -6  -2  -1    0.91    0.14
  -6  -2  -1    1.10    0.13
  -6  -2  -1    1.27    0.09
   6  -2   1    1.17    0.09
  -6  -2  -1    1.31    0.09
  -6  -2  -1    1.18    0.12
   6   2   1    1.33    0.09
  -6   2  -1    1.09    0.14
   6   2   1    1.20    0.10
  -6   2  -1    1.28    0.12
  -6   2  -1    1.09    0.09
  -6   2  -1    1.11    0.08
  -6   2  -1    1.14    0.15
  -7  -2  -1    4.89    0.20
   7  -2   1    5.01    0.22
  -7  -2  -1    4.66    0.20
  -7  -2  -1    4.89    0.26
  -7  -2  -1    4.16    0.28
  -7  -2  -1    4.19    0.30
   7  -2   1    4.72    0.22
  -7   2  -1    4.50    0.31
   7   2   1    5.25    0.23
  -7   2  -1    4.79    0.20
  -7   2  -1    4.09    0.32
  -7   2  -1    4.88    0.27
   7   2   1    4.74    0.22
  -7   2  -1    4.75    0.20
   8  -2   1    0.17    0.07
  -8  -2  -1    0.03    0.15
  -8  -2  -1    0.32    0.06
  -8  -2  -1    0.29    0.11
  -8  -2  -1    0.22    0.15
  -8  -2  -1    0.47    0.06
   8   2   1    0.40    0.06
   8   2   1    0.36    0.07
  -8   2  -1    0.30    0.15
  -8   2  -1    0.12    0.06
  -8   2  -1    0.57    0.13
  -8   2  -1    0.19    0.15
   9  -2   1    0.81    0.07
  -9  -2  -1    0.98    0.17
  -9  -2  -1    0.80    0.07
  -9  -2  -1    0.89    0.14
   9  -2   1    1.10    0.09
  -9  -2  -1    0.60    0.16
  -9   2  -1    0.95    0.07
  -9   2  -1    1.03    0.15
  -9   2  -1    0.99    0.16
  -9   2  -1    0.94    0.08
   9   2   1    0.83    0.09
  -9   2  -1    0.72    0.18
 -10  -2  -1    0.01    0.14
 -10  -2  -1    0.04    0.06
 -10  -2  -1    0.11    0.14
 -10  -2  -1   -0.01    0.12
 -10   2  -1    0.05    0.11
 -10   2  -1   -0.22    0.14
 -10   2  -1   -0.03    0.05
 -10   2  -1   -0.15    0.13
  10   2   1    0.04    0.05
 -11  -2  -1    5.33    0.41
 -11  -2  -1    5.86    0.24
 -11  -2  -1    5.71    0.34
 -11  -2  -1    5.62    0.39
 -11   2  -1    5.67    0.40
 -11   2  -1    5.40    0.33
  11   2   1    5.96    0.25
 -12  -2  -1    2.45    0.27
 -12  -2  -1    1.90    0.29
 -12  -2  -1    1.92    0.21
 -12   2  -1    2.37    0.22
 -13  -3   1    0.84    0.22
 -13  -3   1    0.49    0.22
 -13   3   1    0.53    0.18
 -12  -3   1    0.09    0.18
 -12  -3   1    0.22    0.18
 -12   3   1    0.07    0.14
 -11  -3   1    0.33    0.17
 -11  -3   1    0.31    0.17
 -11   3   1    0.33    0.14
 -10  -3   1    0.44    0.16
 -10  -3   1    0.34    0.05
 -10  -3   1    0.38    0.16
 -10   3   1    0.07    0.12
 -10   3   1    0.22    0.15
  -9  -3   1    0.48    0.06
  -9  -3   1    0.66    0.16
  -9  -3   1    0.50    0.16
  -9  -3   1    0.52    0.06
   9   3  -1    0.63    0.06
  -9   3   1    0.38    0.12
  -9   3   1    0.47    0.13
  -9   3   1    0.30    0.14
   9   3  -1    0.56    0.05
  -8  -3   1    3.19    0.26
  -8  -3   1    3.44    0.15
  -8  -3   1    3.30    0.23
  -8  -3   1    3.37    0.15
  -8  -3   1    3.26    0.25
  -8   3   1    2.94    0.27
   8   3  -1    3.43    0.16
  -8   3   1    3.21    0.23
  -8   3   1    3.22    0.22
  -8   3   1    3.61    0.27
   8   3  -1    3.28    0.16
  -7  -3   1    0.10    0.11
  -7  -3   1    0.01    0.10
  -7  -3   1    0.15    0.05
  -7  -3   1    0.03    0.10
  -7  -3   1    0.06    0.04
  -7  -3   1    0.09    0.09
  -7   3   1    0.19    0.13
   7   3  -1    0.12    0.04
   7   3  -1    0.14    0.05
  -7   3   1    0.03    0.12
  -7   3   1    0.05    0.09
  -7   3   1   -0.03    0.09
  -6  -3   1    2.87    0.19
  -6  -3   1    3.05    0.21
  -6  -3   1    2.94    0.19
  -6  -3   1    2.84    0.21
  -6  -3   1    2.78    0.13
  -6  -3   1    2.95    0.13
  -6   3   1    3.11    0.22
   6   3  -1    2.95    0.14
  -6   3   1    2.89    0.12
   6   3  -1    2.84    0.14
  -6   3   1    2.72    0.19
  -6   3   1    3.06    0.19
  -6   3   1    2.94    0.21
  -5  -3   1    0.16    0.08
  -5  -3   1    0.42    0.04
   5  -3  -1    0.33    0.03
  -5  -3   1    0.33    0.09
  -5  -3   1    0.36    0.04
  -5  -3   1    0.34    0.08
  -5  -3   1    0.33    0.08
   5  -3  -1    0.31    0.03
  -5   3   1    0.24    0.08
  -5   3   1    0.35    0.09
   5   3  -1    0.36    0.04
  -5   3   1    0.37    0.07
  -5   3   1    0.35    0.04
  -5   3   1    0.26    0.10
  -5   3   1    0.39    0.03
   5   3  -1    0.36    0.04
  -4  -3   1   75.59    2.68
   4  -3  -1   77.89    2.98
  -4  -3   1   70.76    2.80
  -4  -3   1   73.25    2.68
  -4  -3   1   74.32    2.99
   4  -3  -1   76.54    2.97
  -4  -3   1   79.18    3.08
  -4   3   1   74.44    2.99
  -4   3   1   73.33    2.70
   4   3  -1   77.04    2.96
  -4   3   1   71.77    2.80
  -4   3   1   76.30    2.69
  -4   3   1   71.90    2.70
   4   3  -1   74.12    2.96
   3  -3  -1    0.44    0.06
  -3  -3   1    0.32    0.06
   3  -3  -1    0.56    0.05
   3  -3  -1    0.34    0.03
  -3  -3   1    0.35    0.04
  -3  -3   1    0.25    0.06
  -3  -3   1    0.29    0.03
  -3  -3   1    0.34    0.04
   3  -3  -1    0.21    0.07
  -3  -3   1    0.25    0.06
  -3   3   1    0.29    0.05
   3   3  -1    0.42    0.04
  -3   3   1    0.36    0.03
   3   3  -1    0.35    0.03
  -3   3   1    0.31    0.06
   3   3  -1    0.24    0.04
   3   3  -1    0.32    0.03
   3   3  -1    0.37    0.05
   3   3  -1    0.31    0.06
  -3   3   1    0.34    0.03
  -2  -3   1   27.31    1.03
   2  -3  -1   28.29    1.03
   2  -3  -1   28.43    1.07
   2  -3  -1   30.02    1.03
   2  -3  -1   26.87    1.13
  -2  -3   1   28.24    1.07
  -2  -3   1   27.51    1.14
  -2  -3   1   29.24    1.18
   2  -3  -1   29.51    1.13
  -2  -3   1   29.07    1.13
   2  -3  -1   28.76    1.03
   2   3  -1   28.32    1.03
   2   3  -1   28.74    1.03
  -2   3   1   28.13    1.07
   2   3  -1   27.75    1.13
   2   3  -1   29.60    1.07
  -2   3   1   28.09    1.03
   2   3  -1   27.86    1.13
  -2   3   1   28.21    1.03
  -2   3   1   27.97    1.13
   1  -3  -1   17.63    0.77
   1  -3  -1   19.82    0.78
   1  -3  -1   20.27    0.70
  -1  -3   1   20.60    0.71
   1  -3  -1   19.42    0.70
  -1  -3   1   18.77    0.70
  -1  -3   1   20.11    0.78
   1  -3  -1   19.35    0.70
  -1  -3   1   20.22    0.74
  -1  -3   1   18.51    0.78
  -1   3   1   18.45    0.77
   1   3  -1   20.08    0.70
   1   3  -1   20.14    0.73
  -1   3   1   20.32    0.71
  -1   3   1   18.85    0.70
   1   3  -1   19.61    0.70
  -1   3   1   19.31    0.78
   1   3  -1   18.58    0.78
   1   3  -1   19.73    0.78
  -1   3   1   17.64    0.70
   0  -3  -1   27.27    0.96
   0  -3  -1   26.01    0.96
   0  -3   1   25.84    0.96
   0  -3   1   28.06    0.96
   0  -3   1   26.98    1.06
   0  -3  -1   25.56    1.06
   0  -3  -1   28.35    1.06
   0  -3   1   26.47    1.06
   0   3  -1   26.28    0.96
   0   3  -1   26.41    1.06
   0   3   1   26.51    1.06
   0   3   1   26.78    0.96
   0   3  -1   25.89    1.06
   0   3   1   26.60    1.06
   0   3   1   26.78    0.96
   1  -3   1  143.66    5.63
  -1  -3  -1  138.57    5.10
   1  -3   1  137.58    5.10
  -1  -3  -1  139.51    5.62
   1  -3   1  142.96    5.61
   1  -3   1  138.35    5.08
  -1  -3  -1  145.90    5.62
  -1  -3  -1  142.98    5.09
   1  -3   1  145.27    5.30
  -1  -3  -1  144.99    5.12
   1   3   1  138.35    5.63
  -1   3  -1  139.52    5.09
   1   3   1  138.71    5.62
   1   3   1  134.74    5.11
  -1   3  -1  139.38    5.61
   1   3   1  144.16    5.11
   1   3   1  150.37    5.10
  -1   3  -1  141.29    5.62
  -1   3  -1  142.91    5.10
  -2  -3  -1    0.37    0.06
  -2  -3  -1    0.45    0.06
   2  -3   1    0.51    0.05
   2  -3   1    0.60    0.05
  -2  -3  -1    0.46    0.05
  -2  -3  -1    0.41    0.06
  -2  -3  -1    0.45    0.04
   2  -3   1    0.41    0.05
   2  -3   1    0.37    0.05
  -2   3  -1    0.48    0.05
   2   3   1    0.38    0.05
  -2   3  -1    0.38    0.05
  -2   3  -1    0.53    0.04
   2   3   1    0.46    0.05
   2   3   1    0.52    0.05
   2   3   1    0.59    0.05
  -3  -3  -1    2.07    0.14
  -3  -3  -1    2.41    0.11
   3  -3   1    2.09    0.11
   3  -3   1    2.03    0.11
   3  -3   1    2.02    0.09
  -3  -3  -1    2.24    0.11
  -3  -3  -1    2.09    0.12
  -3  -3  -1    2.04    0.15
  -3  -3  -1    2.05    0.10
   3  -3   1    2.14    0.09
   3   3   1    1.95    0.11
   3   3   1    2.15    0.09
  -3   3  -1    1.91    0.12
   3   3   1    2.30    0.11
  -3   3  -1    2.20    0.10
  -3   3  -1    2.18    0.10
  -3   3  -1    2.06    0.14
  -3   3  -1    2.34    0.12
  -3   3  -1    2.06    0.10
   3   3   1    2.11    0.10
  -4  -3  -1   22.81    0.99
  -4  -3  -1   22.61    0.96
  -4  -3  -1   22.36    0.86
  -4  -3  -1   24.41    0.93
   4  -3   1   24.59    0.93
  -4  -3  -1   22.97    0.84
   4  -3   1   23.40    0.93
  -4  -3  -1   22.69    0.84
  -4   3  -1   22.69    0.90
   4   3   1   22.09    0.93
  -4   3  -1   22.73    0.96
  -4   3  -1   23.11    0.84
   4   3   1   24.48    0.93
  -4   3  -1   22.35    0.99
   4   3   1   23.73    0.84
  -4   3  -1   22.79    0.87
  -4   3  -1   22.58    0.84
   5  -3   1    1.12    0.09
  -5  -3  -1    1.15    0.09
  -5  -3  -1    1.27    0.13
  -5  -3  -1    1.11    0.11
  -5  -3  -1    1.45    0.09
   5  -3   1    1.17    0.09
  -5  -3  -1    1.04    0.14
   5   3   1    1.18    0.09
  -5   3  -1    1.28    0.11
   5   3   1    1.66    0.10
  -5   3  -1    1.14    0.13
  -5   3  -1    1.09    0.09
  -5   3  -1    1.45    0.14
  -5   3  -1    1.23    0.08
  -6  -3  -1    0.83    0.07
   6  -3   1    0.79    0.07
  -6  -3  -1    0.72    0.13
   6  -3   1    0.79    0.07
  -6  -3  -1    0.73    0.13
  -6  -3  -1    0.90    0.10
  -6  -3  -1    0.74    0.06
  -6   3  -1    0.82    0.07
   6   3   1    0.72    0.07
  -6   3  -1    0.97    0.14
  -6   3  -1    0.88    0.11
  -6   3  -1    0.76    0.12
   6   3   1    0.79    0.07
  -7  -3  -1    4.30    0.19
  -7  -3  -1    4.36    0.28
  -7  -3  -1    4.52    0.25
  -7  -3  -1    4.53    0.19
   7  -3   1    4.16    0.20
  -7  -3  -1    3.67    0.28
   7  -3   1    4.47    0.21
   7   3   1    4.09    0.20
  -7   3  -1    3.82    0.19
  -7   3  -1    3.50    0.30
  -7   3  -1    4.45    0.29
   7   3   1    5.08    0.22
  -7   3  -1    4.27    0.19
  -7   3  -1    4.68    0.26
  -8  -3  -1    7.03    0.36
  -8  -3  -1    7.49    0.29
  -8  -3  -1    7.21    0.40
   8  -3   1    6.89    0.31
   8  -3   1    7.60    0.32
  -8  -3  -1    7.12    0.41
  -8  -3  -1    7.18    0.29
  -8   3  -1    6.62    0.39
  -8   3  -1    7.36    0.29
  -8   3  -1    7.45    0.35
   8   3   1    7.31    0.32
  -8   3  -1    6.24    0.41
   8   3   1    8.03    0.33
  -8   3  -1    7.14    0.29
  -9  -3  -1    0.63    0.15
  -9  -3  -1    0.14    0.06
  -9  -3  -1   -0.06    0.13
   9  -3   1    0.19    0.05
  -9  -3  -1    0.21    0.11
  -9   3  -1    0.23    0.05
   9   3   1    0.20    0.06
  -9   3  -1    0.06    0.12
  -9   3  -1    0.27    0.14
  -9   3  -1    0.14    0.06
 -10  -3  -1    0.19    0.14
 -10  -3  -1   -0.16    0.11
  10  -3   1   -0.07    0.04
 -10  -3  -1   -0.02    0.12
 -10  -3  -1    0.04    0.06
 -10   3  -1    0.01    0.12
 -10   3  -1   -0.02    0.14
 -10   3  -1   -0.01    0.05
  10   3   1    0.05    0.05
 -11  -3  -1    0.76    0.16
 -11  -3  -1    0.80    0.20
 -11  -3  -1    0.47    0.20
 -11  -3  -1    0.57    0.08
  11   3   1    0.64    0.07
 -11   3  -1    0.48    0.16
 -12  -3  -1    2.09    0.29
 -12  -3  -1    2.40    0.27
 -12   3  -1    1.95    0.22
 -12  -4   1    1.08    0.22
 -12  -4   1    0.95    0.20
 -12   4   1    1.19    0.19
 -11  -4   1    2.17    0.25
 -11  -4   1    2.05    0.12
 -11  -4   1    2.67    0.27
 -11   4   1    2.36    0.21
 -10  -4   1    0.69    0.07
 -10  -4   1    0.97    0.17
 -10  -4   1    0.94    0.19
 -10   4   1    0.87    0.14
  10   4  -1    0.93    0.08
  -9  -4   1    0.91    0.08
  -9  -4   1    0.99    0.17
  -9  -4   1    1.08    0.09
  -9  -4   1    1.24    0.19
  -9   4   1    1.14    0.14
   9   4  -1    1.00    0.08
  -9   4   1    0.74    0.14
  -8  -4   1    1.47    0.09
  -8  -4   1    1.41    0.19
  -8  -4   1    1.56    0.10
  -8  -4   1    1.38    0.18
   8   4  -1    1.35    0.10
  -8   4   1    1.27    0.15
  -8   4   1    1.17    0.15
  -8   4   1    1.36    0.18
   8   4  -1    1.56    0.11
  -7  -4   1    0.70    0.07
   7  -4  -1    0.64    0.06
   7  -4  -1    0.64    0.06
  -7  -4   1    0.56    0.13
  -7  -4   1    0.67    0.06
  -7  -4   1    0.47    0.13
  -7   4   1    0.65    0.12
   7   4  -1    0.72    0.07
   7   4  -1    0.68    0.06
  -7   4   1    0.75    0.05
  -7   4   1    0.53    0.13
  -7   4   1    0.68    0.12
  -6  -4   1    1.06    0.08
  -6  -4   1    1.10    0.13
  -6  -4   1    0.97    0.12
  -6  -4   1    0.98    0.14
  -6  -4   1    0.99    0.09
   6  -4  -1    1.11    0.07
   6  -4  -1    1.01    0.07
  -6   4   1    1.04    0.07
   6   4  -1    1.25    0.09
  -6   4   1    1.02    0.12
  -6   4   1    0.90    0.11
  -6   4   1    1.13    0.06
   6   4  -1    1.04    0.08
  -6   4   1    1.30    0.15
  -5  -4   1    6.22    0.25
  -5  -4   1    6.69    0.33
  -5  -4   1    6.40    0.29
  -5  -4   1    6.22    0.32
  -5  -4   1    6.18    0.25
   5  -4  -1    6.26    0.26
   5  -4  -1    6.37    0.26
   5   4  -1    6.67    0.27
  -5   4   1    6.50    0.24
  -5   4   1    5.62    0.29
  -5   4   1    6.19    0.28
   5   4  -1    6.07    0.27
  -5   4   1    6.10    0.24
  -4  -4   1   22.13    0.82
   4  -4  -1   23.14    0.90
   4  -4  -1   21.02    0.90
  -4  -4   1   22.89    0.87
  -4  -4   1   22.87    0.96
  -4  -4   1   21.78    0.93
  -4  -4   1   22.82    0.82
  -4  -4   1   24.03    0.90
   4   4  -1   21.96    0.90
  -4   4   1   22.48    0.88
   4   4  -1   22.72    0.81
  -4   4   1   22.23    0.81
   4   4  -1   22.64    0.90
  -4   4   1   22.29    0.82
  -4   4   1   22.01    0.84
  -3  -4   1    0.02    0.05
   3  -4  -1    0.00    0.03
   3  -4  -1    0.07    0.02
   3  -4  -1    0.04    0.03
   3  -4  -1    0.05    0.05
  -3  -4   1   -0.01    0.03
  -3  -4   1    0.05    0.06
  -3  -4   1    0.00    0.03
   3  -4  -1    0.07    0.03
  -3  -4   1   -0.01    0.06
   3   4  -1    0.04    0.04
  -3   4   1    0.05    0.03
   3   4  -1    0.06    0.03
   3   4  -1    0.15    0.05
  -3   4   1    0.10    0.05
  -3   4   1    0.05    0.03
  -3   4   1   -0.01    0.03
  -3   4   1   -0.02    0.04
   3   4  -1    0.15    0.04
   3   4  -1    0.07    0.03
  -2  -4   1   95.33    3.57
   2  -4  -1   91.50    3.44
  -2  -4   1   91.87    3.44
  -2  -4   1  101.06    3.92
  -2  -4   1   95.41    3.80
  -2  -4   1   98.03    3.80
   2  -4  -1   95.07    3.79
   2  -4  -1  100.32    3.57
  -2  -4   1   96.25    3.43
   2  -4  -1   98.93    3.80
   2  -4  -1   97.85    3.44
   2   4  -1   98.25    3.57
   2   4  -1   95.33    3.82
  -2   4   1   95.59    3.44
  -2   4   1   93.40    3.45
  -2   4   1   95.13    3.79
   2   4  -1   92.71    3.45
  -2   4   1   93.82    3.57
   2   4  -1   96.32    3.80
   2   4  -1   96.43    3.43
  -1  -4   1    1.48    0.08
  -1  -4   1    1.50    0.09
   1  -4  -1    1.51    0.09
   1  -4  -1    1.83    0.08
  -1  -4   1    1.49    0.09
  -1  -4   1    1.59    0.09
   1  -4  -1    1.48    0.09
   1  -4  -1    1.72    0.08
  -1   4   1    1.69    0.08
   1   4  -1    1.63    0.08
   1   4  -1    1.49    0.09
   1   4  -1    1.54    0.08
  -1   4   1    1.55    0.09
  -1   4   1    1.75    0.08
  -1   4   1    1.57    0.09
   1   4  -1    1.36    0.09
   1   4  -1    1.84    0.10
   0  -4   1    3.96    0.17
   0  -4  -1    4.39    0.19
   0  -4   1    4.27    0.18
   0  -4  -1    4.00    0.17
   0  -4   1    4.02    0.18
   0  -4  -1    4.23    0.18
   0  -4  -1    4.13    0.17
   0  -4   1    4.07    0.18
   0   4  -1    4.02    0.17
   0   4  -1    3.85    0.18
   0   4   1    4.32    0.18
   0   4  -1    4.44    0.19
   0   4   1    4.12    0.17
   0   4   1    4.32    0.18
   0   4  -1    4.02    0.17
   0   4   1    4.11    0.17
  -1  -4  -1   31.10    1.17
  -1  -4  -1   34.08    1.29
   1  -4   1   30.96    1.29
   1  -4   1   32.13    1.17
   1  -4   1   33.42    1.17
   1  -4   1   33.91    1.21
  -1  -4  -1   33.62    1.17
  -1  -4  -1   28.43    1.29
   1  -4   1   32.29    1.29
   1   4   1   31.76    1.17
  -1   4  -1   32.38    1.29
  -1   4  -1   33.64    1.17
  -1   4  -1   32.10    1.29
   1   4   1   32.23    1.17
   1   4   1   33.03    1.17
   1   4   1   32.67    1.29
  -1   4  -1   33.37    1.17
   1   4   1   30.34    1.29
  -2  -4  -1   37.72    1.55
  -2  -4  -1   39.15    1.40
  -2  -4  -1   39.18    1.40
   2  -4   1   40.66    1.46
   2  -4   1   38.84    1.54
  -2  -4  -1   37.75    1.40
   2  -4   1   37.33    1.40
   2  -4   1   39.61    1.40
  -2  -4  -1   40.11    1.54
  -2  -4  -1   39.16    1.60
   2  -4   1   37.09    1.54
  -2   4  -1   38.29    1.54
   2   4   1   38.00    1.40
   2   4   1   39.72    1.40
  -2   4  -1   38.21    1.41
   2   4   1   39.88    1.40
   2   4   1   38.75    1.55
  -2   4  -1   39.54    1.40
   2   4   1   37.65    1.54
   3  -4   1   16.14    0.69
   3  -4   1   17.11    0.62
  -3  -4  -1   17.20    0.63
  -3  -4  -1   17.28    0.64
  -3  -4  -1   17.26    0.74
   3  -4   1   17.36    0.69
  -3  -4  -1   16.82    0.71
  -3   4  -1   17.63    0.63
  -3   4  -1   16.83    0.64
   3   4   1   16.63    0.69
   3   4   1   17.08    0.69
  -3   4  -1   17.43    0.69
  -3   4  -1   17.65    0.69
   3   4   1   17.24    0.63
   4  -4   1   10.55    0.43
  -4  -4  -1    9.89    0.46
   4  -4   1    9.93    0.42
  -4  -4  -1   10.43    0.48
  -4  -4  -1   10.62    0.41
  -4  -4  -1    9.88    0.42
  -4  -4  -1   10.21    0.39
   4   4   1   10.29    0.43
  -4   4  -1   10.05    0.42
  -4   4  -1    9.03    0.38
   4   4   1   10.78    0.38
   4   4   1   10.05    0.43
  -4   4  -1   11.13    0.43
  -4   4  -1   10.77    0.39
  -5  -4  -1    6.35    0.34
  -5  -4  -1    6.52    0.26
  -5  -4  -1    5.89    0.32
  -5  -4  -1    6.53    0.26
  -5  -4  -1    6.68    0.29
   5  -4   1    6.62    0.28
   5  -4   1    6.68    0.28
  -5   4  -1    7.00    0.31
  -5   4  -1    6.41    0.26
  -5   4  -1    6.59    0.33
  -5   4  -1    6.21    0.25
   5   4   1    6.67    0.29
  -5   4  -1    6.32    0.29
   5   4   1    6.54    0.29
  -6  -4  -1    2.88    0.14
  -6  -4  -1    2.74    0.22
  -6  -4  -1    2.80    0.14
  -6  -4  -1    2.83    0.19
  -6  -4  -1    2.51    0.21
   6  -4   1    2.86    0.15
   6  -4   1    2.96    0.15
  -6   4  -1    2.99    0.14
   6   4   1    2.66    0.15
  -6   4  -1    2.74    0.14
  -6   4  -1    2.92    0.21
  -6   4  -1    2.77    0.19
  -7  -4  -1   21.08    0.80
  -7  -4  -1   21.59    0.84
  -7  -4  -1   21.26    0.94
   7  -4   1   22.16    0.87
  -7  -4  -1   22.87    0.80
  -7  -4  -1   21.89    0.98
   7  -4   1   20.25    0.87
  -7   4  -1   21.80    0.79
   7   4   1   21.69    0.88
   7   4   1   21.62    0.88
  -7   4  -1   21.45    0.94
  -7   4  -1   20.92    0.84
  -7   4  -1   21.65    0.79
  -8  -4  -1    1.30    0.10
   8  -4   1    1.12    0.09
  -8  -4  -1    1.53    0.16
  -8  -4  -1    1.66    0.20
  -8  -4  -1    1.52    0.11
   8  -4   1    1.27    0.10
  -8  -4  -1    1.53    0.18
   8   4   1    1.39    0.11
  -8   4  -1    1.19    0.10
  -8   4  -1    1.32    0.11
   8   4   1    1.36    0.12
  -8   4  -1    1.42    0.15
  -8   4  -1    1.24    0.17
   9  -4   1    0.07    0.06
  -9  -4  -1   -0.02    0.13
  -9  -4  -1   -0.03    0.11
  -9  -4  -1    0.02    0.06
  -9  -4  -1   -0.12    0.11
   9   4   1    0.04    0.05
  -9   4  -1    0.15    0.06
  -9   4  -1   -0.02    0.10
 -10  -4  -1    0.81    0.08
  10  -4   1    0.82    0.09
 -10  -4  -1    0.88    0.18
 -10  -4  -1    0.77    0.15
 -10  -4  -1    1.04    0.18
 -10   4  -1    0.97    0.09
 -10   4  -1    0.90    0.16
  10   4   1    0.97    0.09
 -11  -4  -1    0.11    0.06
 -11  -4  -1    0.09    0.16
 -11  -4  -1    0.14    0.18
 -11  -4  -1   -0.08    0.13
 -11   4  -1    0.22    0.13
  11   4   1    0.29    0.06
 -12  -4  -1    0.51    0.18
 -12  -4  -1    0.17    0.18
 -12   4  -1    0.38    0.16
 -12  -5   1    2.35    0.27
 -12  -5   1    1.72    0.26
 -12   5   1    1.89    0.22
 -11  -5   1    2.10    0.13
 -11  -5   1    1.95    0.24
 -11  -5   1    2.38    0.25
 -11   5   1    2.13    0.20
  11   5  -1    2.39    0.13
 -10  -5   1    0.26    0.14
 -10  -5   1    0.10    0.13
 -10  -5   1    0.00    0.05
 -10   5   1    0.07    0.13
 -10   5   1   -0.02    0.12
  10   5  -1    0.17    0.05
  -9  -5   1    4.17    0.29
  -9  -5   1    4.36    0.30
  -9  -5   1    4.14    0.19
  -9   5   1    4.42    0.17
   9   5  -1    4.09    0.20
  -9   5   1    4.29    0.26
  -9   5   1    4.17    0.27
  -8  -5   1    2.27    0.12
  -8  -5   1    2.02    0.20
  -8  -5   1    2.07    0.20
   8  -5  -1    1.85    0.11
  -8  -5   1    2.00    0.12
   8  -5  -1    2.09    0.11
  -8   5   1    1.88    0.17
   8   5  -1    2.02    0.13
  -8   5   1    2.07    0.11
  -8   5   1    1.88    0.17
   8   5  -1    1.67    0.12
  -8   5   1    2.09    0.10
  -7  -5   1    1.05    0.09
  -7  -5   1    1.15    0.15
   7  -5  -1    0.94    0.08
  -7  -5   1    1.03    0.08
  -7  -5   1    1.02    0.15
   7  -5  -1    1.13    0.08
   7   5  -1    1.07    0.10
  -7   5   1    1.09    0.13
  -7   5   1    0.88    0.12
  -7   5   1    1.06    0.07
  -7   5   1    0.88    0.08
   7   5  -1    1.14    0.11
  -6  -5   1    0.26    0.05
  -6  -5   1    0.17    0.11
   6  -5  -1    0.27    0.05
   6  -5  -1    0.24    0.04
  -6  -5   1    0.26    0.11
  -6  -5   1    0.26    0.06
   6   5  -1    0.39    0.06
  -6   5   1    0.14    0.08
  -6   5   1    0.23    0.09
  -6   5   1    0.25    0.05
   6   5  -1    0.20    0.05
  -6   5   1    0.33    0.04
  -5  -5   1   22.53    0.95
   5  -5  -1   23.08    0.90
  -5  -5   1   23.62    0.82
  -5  -5   1   23.47    0.98
  -5  -5   1   22.99    0.82
  -5  -5   1   23.53    0.89
   5  -5  -1   21.97    0.90
   5   5  -1   22.99    0.91
  -5   5   1   21.40    0.85
  -5   5   1   22.41    0.88
  -5   5   1   19.76    0.82
   5   5  -1   21.94    0.91
  -5   5   1   23.04    0.82
  -4  -5   1    0.01    0.04
  -4  -5   1   -0.08    0.07
  -4  -5   1    0.04    0.07
   4  -5  -1    0.06    0.04
   4  -5  -1    0.02    0.04
  -4  -5   1   -0.01    0.07
  -4  -5   1   -0.04    0.04
   4   5  -1    0.04    0.04
  -4   5   1    0.08    0.03
   4   5  -1    0.10    0.05
  -4   5   1    0.01    0.04
  -4   5   1    0.09    0.06
   4   5  -1    0.06    0.05
  -3  -5   1    1.07    0.08
  -3  -5   1    0.94    0.10
   3  -5  -1    1.09    0.07
   3  -5  -1    1.07    0.07
  -3  -5   1    0.96    0.09
   3  -5  -1    0.80    0.08
  -3  -5   1    1.00    0.09
   3   5  -1    0.81    0.08
   3   5  -1    0.99    0.08
  -3   5   1    0.93    0.08
  -3   5   1    0.89    0.08
  -3   5   1    1.05    0.09
  -3   5   1    1.06    0.07
   3   5  -1    0.97    0.07
   3   5  -1    1.16    0.10
  -3   5   1    1.02    0.07
  -2  -5   1   43.52    1.53
   2  -5  -1   40.60    1.52
   2  -5  -1   41.04    1.46
  -2  -5   1   41.21    1.47
  -2  -5   1   39.10    1.47
   2  -5  -1   41.89    1.62
   2  -5  -1   40.82    1.46
  -2  -5   1   39.38    1.62
   2  -5  -1   39.08    1.62
  -2  -5   1   42.75    1.62
  -2   5   1   40.00    1.62
  -2   5   1   39.51    1.47
   2   5  -1   42.80    1.52
   2   5  -1   39.30    1.46
   2   5  -1   41.04    1.62
  -2   5   1   41.25    1.46
   2   5  -1   40.19    1.62
   2   5  -1   40.62    1.47
  -2   5   1   39.17    1.47
  -2   5   1   39.98    1.53
  -1  -5   1    1.82    0.10
   1  -5  -1    1.84    0.10
  -1  -5   1    1.58    0.10
  -1  -5   1    2.05    0.12
   1  -5  -1    1.58    0.10
   1  -5  -1    2.04    0.09
  -1   5   1    1.86    0.11
  -1   5   1    1.93    0.10
   1   5  -1    1.74    0.09
   1   5  -1    1.57    0.11
  -1   5   1    1.98    0.09
   1   5  -1    2.01    0.11
  -1   5   1    1.95    0.10
   1   5  -1    1.52    0.11
   1   5  -1    1.83    0.10
   0  -5   1   22.26    0.84
   0  -5   1   24.76    0.93
   0  -5  -1   22.51    0.84
   0  -5   1   22.61    0.93
   0  -5  -1   23.10    0.93
   0  -5  -1   22.20    0.84
   0  -5  -1   23.95    0.93
   0   5  -1   22.43    0.85
   0   5   1   22.38    0.84
   0   5   1   22.67    0.84
   0   5   1   22.51    0.93
   0   5  -1   23.36    0.85
   0   5  -1   23.85    0.93
   0   5  -1   23.56    0.93
   0   5   1   25.57    0.93
   1  -5   1  139.65    5.08
   1  -5   1  143.46    5.65
  -1  -5  -1  137.14    5.09
  -1  -5  -1  137.46    5.64
  -1  -5  -1  135.65    5.10
   1  -5   1  146.21    5.61
   1  -5   1  143.24    5.07
   1  -5   1  149.00    5.31
  -1  -5  -1  144.82    5.62
  -1   5  -1  144.83    5.32
   1   5   1  148.44    5.62
  -1   5  -1  144.20    5.60
  -1   5  -1  140.51    5.09
  -1   5  -1  142.45    5.62
   1   5   1  143.06    5.11
   1   5   1  137.91    5.10
  -1   5  -1  138.39    5.08
   1   5   1  136.51    5.63
   1   5   1  142.30    5.08
  -2  -5  -1    0.07    0.03
   2  -5   1    0.04    0.04
  -2  -5  -1    0.07    0.04
  -2  -5  -1    0.09    0.04
   2  -5   1    0.02    0.04
  -2  -5  -1    0.03    0.04
   2  -5   1    0.07    0.03
   2  -5   1    0.10    0.04
   2  -5   1    0.02    0.04
   2   5   1    0.06    0.04
  -2   5  -1    0.15    0.05
   2   5   1    0.08    0.04
  -2   5  -1    0.08    0.04
   2   5   1    0.12    0.03
  -2   5  -1    0.11    0.04
   2   5   1    0.10    0.04
  -2   5  -1    0.05    0.04
  -2   5  -1    0.03    0.04
   2   5   1    0.05    0.04
   3  -5   1   31.59    1.15
   3  -5   1   31.78    1.27
  -3  -5  -1   31.44    1.15
   3  -5   1   33.05    1.27
  -3  -5  -1   30.29    1.16
  -3  -5  -1   32.32    1.29
  -3  -5  -1   31.37    1.33
   3   5   1   34.87    1.27
  -3   5  -1   31.43    1.21
   3   5   1   30.88    1.28
  -3   5  -1   32.04    1.27
  -3   5  -1   31.55    1.15
   3   5   1   31.14    1.15
  -3   5  -1   31.65    1.17
   4  -5   1    1.55    0.10
  -4  -5  -1    1.62    0.10
  -4  -5  -1    1.41    0.13
  -4  -5  -1    1.57    0.09
  -4  -5  -1    1.46    0.12
  -4  -5  -1    1.47    0.14
   4  -5   1    1.45    0.10
   4  -5   1    1.60    0.07
   4   5   1    1.52    0.11
   4   5   1    1.53    0.09
   4   5   1    1.31    0.11
  -4   5  -1    1.52    0.09
  -4   5  -1    1.56    0.09
  -4   5  -1    1.66    0.11
  -4   5  -1    1.25    0.12
  -4   5  -1    1.46    0.12
  -5  -5  -1    3.12    0.21
   5  -5   1    3.27    0.16
  -5  -5  -1    3.37    0.20
  -5  -5  -1    3.12    0.18
  -5  -5  -1    3.18    0.15
  -5  -5  -1    3.51    0.15
   5  -5   1    3.36    0.16
   5   5   1    3.02    0.17
   5   5   1    3.50    0.14
  -5   5  -1    3.08    0.16
  -5   5  -1    3.38    0.19
  -5   5  -1    3.28    0.15
  -5   5  -1    3.13    0.19
   5   5   1    3.72    0.17
  -6  -5  -1    2.19    0.13
  -6  -5  -1    2.29    0.13
   6  -5   1    2.14    0.13
  -6  -5  -1    2.36    0.19
  -6  -5  -1    2.66    0.18
  -6  -5  -1    2.00    0.20
   6  -5   1    2.09    0.13
  -6   5  -1    2.27    0.13
  -6   5  -1    2.26    0.12
   6   5   1    2.04    0.13
   6   5   1    2.34    0.14
  -6   5  -1    1.94    0.16
  -7  -5  -1    0.13    0.06
  -7  -5  -1    0.04    0.06
  -7  -5  -1    0.04    0.11
   7  -5   1    0.10    0.06
  -7  -5  -1   -0.12    0.12
   7  -5   1    0.07    0.06
  -7  -5  -1   -0.04    0.12
   7   5   1    0.07    0.06
  -7   5  -1    0.17    0.10
   7   5   1    0.16    0.07
  -7   5  -1    0.08    0.06
  -7   5  -1   -0.04    0.07
  -8  -5  -1    5.43    0.33
  -8  -5  -1    5.76    0.24
   8  -5   1    5.44    0.26
  -8  -5  -1    5.94    0.30
   8  -5   1    5.75    0.25
  -8  -5  -1    5.68    0.36
  -8   5  -1    5.67    0.24
   8   5   1    5.18    0.26
  -8   5  -1    6.00    0.24
  -8   5  -1    5.35    0.30
   8   5   1    5.63    0.27
   9  -5   1    0.03    0.06
  -9  -5  -1    0.05    0.12
  -9  -5  -1   -0.01    0.06
  -9  -5  -1    0.04    0.11
  -9  -5  -1    0.01    0.12
   9   5   1    0.07    0.06
  -9   5  -1    0.05    0.06
  -9   5  -1    0.17    0.12
 -10  -5  -1    0.38    0.08
 -10  -5  -1    0.40    0.14
 -10  -5  -1    0.50    0.16
  10  -5   1    0.53    0.06
 -10  -5  -1    0.51    0.17
 -10   5  -1    0.58    0.14
 -10   5  -1    0.51    0.07
  10   5   1    0.55    0.08
 -11  -5  -1    0.00    0.16
 -11  -5  -1   -0.02    0.17
 -11  -5  -1   -0.10    0.07
 -11   5  -1    0.08    0.13
  11   5   1    0.07    0.06
 -12  -5  -1    0.17    0.18
 -12  -5  -1    0.11    0.19
 -12  -5  -1    0.06    0.07
 -12   5  -1   -0.12    0.14
  12   5   1    0.13    0.05
 -12  -6   1    1.91    0.13
 -12  -6   1    2.01    0.26
 -12  -6   1    2.44    0.27
 -12   6   1    2.07    0.23
  12   6  -1    2.29    0.13
 -11  -6   1    1.54    0.22
 -11  -6   1    1.40    0.12
 -11  -6   1    1.90    0.22
  11   6  -1    1.84    0.12
 -11   6   1    1.69    0.20
 -10  -6   1    0.57    0.16
 -10  -6   1    0.43    0.07
 -10  -6   1    0.50    0.16
  10   6  -1    0.52    0.07
 -10   6   1    0.32    0.14
 -10   6   1    0.56    0.14
  -9  -6   1    1.66    0.20
   9  -6  -1    2.11    0.11
  -9  -6   1    1.84    0.19
   9  -6  -1    1.93    0.11
  -9  -6   1    1.75    0.12
  -9   6   1    2.12    0.10
  -9   6   1    1.83    0.18
   9   6  -1    1.63    0.13
  -9   6   1    1.86    0.18
  -9   6   1    1.86    0.11
   8  -6  -1   -0.01    0.04
   8  -6  -1   -0.02    0.05
  -8  -6   1    0.12    0.11
  -8  -6   1   -0.04    0.06
  -8  -6   1    0.00    0.11
  -8  -6   1   -0.10    0.05
   8   6  -1   -0.01    0.06
  -8   6   1    0.01    0.04
  -8   6   1   -0.10    0.10
  -8   6   1   -0.01    0.10
   8   6  -1   -0.02    0.06
  -8   6   1    0.00    0.05
  -7  -6   1    1.82    0.13
   7  -6  -1    2.01    0.11
  -7  -6   1    1.78    0.11
  -7  -6   1    1.86    0.20
  -7  -6   1    1.70    0.17
   7  -6  -1    1.57    0.11
  -7   6   1    1.87    0.10
  -7   6   1    1.72    0.15
  -7   6   1    1.72    0.16
  -7   6   1    1.80    0.11
   7   6  -1    1.90    0.12
   7   6  -1    1.51    0.13
   6  -6  -1    0.08    0.05
  -6  -6   1    0.11    0.09
  -6  -6   1    0.09    0.06
  -6  -6   1    0.01    0.09
  -6  -6   1   -0.01    0.05
   6  -6  -1    0.00    0.04
   6   6  -1   -0.01    0.06
  -6   6   1    0.00    0.04
  -6   6   1    0.10    0.05
  -6   6   1    0.01    0.08
   6   6  -1    0.12    0.05
  -6   6   1    0.10    0.09
  -5  -6   1    1.91    0.10
  -5  -6   1    1.71    0.16
  -5  -6   1    1.83    0.10
   5  -6  -1    2.02    0.11
   5  -6  -1    1.83    0.11
  -5  -6   1    1.77    0.15
  -5   6   1    1.80    0.10
  -5   6   1    1.77    0.14
  -5   6   1    1.72    0.10
   5   6  -1    1.80    0.12
   5   6  -1    1.63    0.11
  -5   6   1    1.93    0.14
   5   6  -1    1.75    0.09
  -4  -6   1   -0.01    0.05
  -4  -6   1   -0.01    0.04
  -4  -6   1   -0.02    0.07
   4  -6  -1   -0.04    0.03
  -4  -6   1   -0.04    0.07
   4  -6  -1   -0.02    0.04
   4  -6  -1    0.06    0.04
  -4   6   1   -0.02    0.04
  -4   6   1   -0.05    0.05
  -4   6   1    0.04    0.07
   4   6  -1    0.01    0.04
   4   6  -1    0.06    0.05
  -4   6   1   -0.03    0.05
   4   6  -1    0.06    0.05
  -4   6   1    0.05    0.04
  -3  -6   1   -0.03    0.04
  -3  -6   1    0.03    0.05
  -3  -6   1    0.00    0.06
   3  -6  -1    0.03    0.03
  -3  -6   1    0.10    0.07
   3  -6  -1    0.08    0.03
   3   6  -1    0.01    0.04
   3   6  -1    0.02    0.05
  -3   6   1    0.01    0.04
  -3   6   1   -0.02    0.05
   3   6  -1    0.04    0.04
   3   6  -1    0.08    0.05
  -3   6   1    0.00    0.05
  -2  -6   1    2.28    0.12
  -2  -6   1    1.99    0.10
   2  -6  -1    2.09    0.12
   2  -6  -1    2.21    0.11
  -2  -6   1    2.01    0.12
  -2  -6   1    2.01    0.12
   2  -6  -1    2.44    0.12
  -2   6   1    2.14    0.11
  -2   6   1    2.59    0.12
   2   6  -1    2.00    0.12
  -2   6   1    2.12    0.10
   2   6  -1    2.07    0.13
   2   6  -1    1.94    0.11
   2   6  -1    1.89    0.11
  -2   6   1    2.26    0.11
  -2   6   1    2.03    0.11
  -2   6   1    2.43    0.12
  -1  -6   1    6.67    0.32
  -1  -6   1    7.66    0.29
   1  -6  -1    7.85    0.29
   1  -6  -1    7.51    0.28
   1  -6  -1    7.54    0.32
  -1  -6   1    7.49    0.29
  -1  -6   1    7.90    0.32
  -1   6   1    7.67    0.29
  -1   6   1    6.48    0.31
   1   6  -1    7.51    0.29
   1   6  -1    7.64    0.29
   1   6  -1    7.41    0.32
  -1   6   1    7.08    0.29
   1   6  -1    7.06    0.32
  -1   6   1    6.76    0.28
  -1   6   1    7.55    0.32
   1   6  -1    7.30    0.29
   0  -6  -1    4.63    0.21
   0  -6   1    4.59    0.21
   0  -6   1    4.53    0.21
   0  -6  -1    4.47    0.21
   0  -6   1    4.18    0.18
   0  -6  -1    4.45    0.19
   0   6   1    4.46    0.21
   0   6  -1    4.68    0.19
   0   6   1    4.57    0.21
   0   6  -1    4.43    0.21
   0   6  -1    4.79    0.19
   0   6  -1    4.39    0.21
   0   6   1    4.41    0.19
   1  -6   1    5.19    0.22
  -1  -6  -1    5.05    0.20
  -1  -6  -1    4.49    0.20
   1  -6   1    5.53    0.21
   1  -6   1    4.24    0.22
   1  -6   1    4.77    0.20
   1  -6   1    5.06    0.20
  -1  -6  -1    5.16    0.22
  -1  -6  -1    4.44    0.22
   1   6   1    4.60    0.22
  -1   6  -1    5.32    0.20
  -1   6  -1    4.74    0.22
   1   6   1    4.36    0.22
  -1   6  -1    4.92    0.20
   1   6   1    5.18    0.20
   1   6   1    5.08    0.20
  -1   6  -1    4.52    0.22
  -1   6  -1    4.71    0.20
   2  -6   1    9.95    0.44
   2  -6   1   10.38    0.39
  -2  -6  -1   11.27    0.40
   2  -6   1   11.04    0.44
   2  -6   1   11.46    0.42
  -2  -6  -1   10.04    0.44
  -2  -6  -1    9.53    0.39
  -2   6  -1   11.04    0.40
  -2   6  -1   11.14    0.41
   2   6   1    9.51    0.44
   2   6   1   10.67    0.40
   2   6   1   11.09    0.40
  -2   6  -1    9.72    0.40
  -2   6  -1   10.68    0.40
   2   6   1    9.74    0.44
  -2   6  -1    9.98    0.44
  -3  -6  -1    9.38    0.36
   3  -6   1    9.36    0.39
  -3  -6  -1    9.44    0.41
   3  -6   1    9.46    0.39
   3  -6   1    8.67    0.34
  -3  -6  -1    9.35    0.43
  -3   6  -1    8.67    0.37
  -3   6  -1    9.54    0.37
   3   6   1    9.86    0.39
   3   6   1    8.94    0.35
   3   6   1    8.49    0.39
   4  -6   1   10.69    0.47
  -4  -6  -1   11.14    0.49
  -4  -6  -1   11.37    0.43
   4  -6   1   11.47    0.47
  -4  -6  -1   11.13    0.44
  -4  -6  -1   11.60    0.46
   4  -6   1   11.27    0.41
  -4  -6  -1   11.07    0.51
  -4   6  -1   11.18    0.46
  -4   6  -1   11.24    0.43
   4   6   1   10.89    0.42
   4   6   1   11.33    0.47
  -4   6  -1   11.02    0.46
  -4   6  -1   10.83    0.45
   4   6   1   11.29    0.47
  -5  -6  -1    2.34    0.17
  -5  -6  -1    2.39    0.13
  -5  -6  -1    2.30    0.16
   5  -6   1    2.59    0.14
  -5  -6  -1    2.36    0.18
  -5  -6  -1    2.51    0.13
   5  -6   1    2.24    0.14
   5   6   1    2.41    0.12
   5   6   1    2.29    0.14
   5   6   1    2.55    0.15
  -5   6  -1    2.55    0.13
  -5   6  -1    2.23    0.16
  -5   6  -1    2.54    0.17
  -5   6  -1    2.27    0.13
   6  -6   1   10.29    0.42
  -6  -6  -1   10.06    0.48
  -6  -6  -1    9.79    0.39
  -6  -6  -1   10.42    0.39
  -6  -6  -1   10.00    0.42
   6  -6   1    9.63    0.42
   6   6   1   10.54    0.43
  -6   6  -1   10.21    0.38
  -6   6  -1    9.65    0.43
   6   6   1    9.53    0.43
  -6   6  -1    9.32    0.44
  -6   6  -1    9.56    0.39
  -7  -6  -1    4.16    0.19
  -7  -6  -1    4.31    0.20
  -7  -6  -1    3.43    0.27
   7  -6   1    3.97    0.20
  -7  -6  -1    3.77    0.27
   7  -6   1    4.46    0.20
  -7  -6  -1    3.90    0.23
  -7   6  -1    4.27    0.24
  -7   6  -1    4.25    0.19
   7   6   1    4.58    0.22
  -7   6  -1    3.35    0.19
   7   6   1    4.11    0.21
   8  -6   1    0.28    0.06
  -8  -6  -1    0.14    0.07
  -8  -6  -1    0.11    0.14
  -8  -6  -1    0.12    0.13
  -8  -6  -1    0.13    0.11
   8  -6   1    0.08    0.07
  -8   6  -1    0.19    0.11
  -8   6  -1    0.21    0.06
   8   6   1    0.15    0.07
  -8   6  -1    0.17    0.07
   9  -6   1    0.32    0.07
  -9  -6  -1    0.37    0.15
  -9  -6  -1    0.40    0.07
  -9  -6  -1    0.30    0.14
  -9   6  -1    0.36    0.07
  -9   6  -1    0.20    0.11
   9   6   1    0.37    0.07
 -10  -6  -1    0.22    0.15
 -10  -6  -1    0.08    0.07
 -10  -6  -1    0.06    0.14
  10  -6   1   -0.06    0.06
 -10   6  -1    0.00    0.06
 -10   6  -1    0.10    0.11
  10   6   1    0.01    0.06
 -11  -6  -1    0.68    0.19
 -11  -6  -1    0.79    0.19
 -11  -6  -1    0.74    0.09
  11   6   1    1.06    0.11
 -11   6  -1    0.90    0.07
 -11   6  -1    0.86    0.17
 -12  -6  -1    0.38    0.19
 -12  -6  -1    0.30    0.08
 -12  -6  -1    0.35    0.19
  12   6   1    0.67    0.08
 -12   6  -1    0.51    0.17
 -12  -7   1    0.28    0.18
 -12  -7   1   -0.07    0.07
 -12  -7   1    0.00    0.17
 -12   7   1    0.14    0.15
  12   7  -1    0.09    0.06
 -11  -7   1    0.04    0.13
 -11  -7   1    0.17    0.17
 -11  -7   1   -0.01    0.06
 -11   7   1    0.07    0.12
  11   7  -1    0.15    0.06
 -10  -7   1    0.60    0.08
  10  -7  -1    0.46    0.06
 -10  -7   1    0.49    0.15
 -10  -7   1    0.41    0.15
 -10   7   1    0.36    0.14
  10   7  -1    0.48    0.08
 -10   7   1    0.50    0.14
 -10   7   1    0.55    0.06
  -9  -7   1    1.26    0.17
  -9  -7   1    1.37    0.18
   9  -7  -1    1.25    0.10
  -9  -7   1    1.27    0.11
  -9   7   1    1.11    0.15
  -9   7   1    1.30    0.16
   9   7  -1    1.32    0.12
  -9   7   1    1.26    0.10
   8  -7  -1    7.64    0.33
  -8  -7   1    7.55    0.44
   8  -7  -1    7.96    0.33
  -8  -7   1    7.65    0.32
  -8  -7   1    8.07    0.42
   8   7  -1    8.49    0.35
  -8   7   1    7.71    0.31
  -8   7   1    7.56    0.38
   8   7  -1    7.32    0.35
  -8   7   1    7.07    0.38
  -8   7   1    7.94    0.30
  -7  -7   1    0.97    0.15
  -7  -7   1    1.29    0.10
   7  -7  -1    0.99    0.09
  -7  -7   1    1.20    0.16
  -7  -7   1    1.12    0.10
   7  -7  -1    1.05    0.10
  -7   7   1    1.10    0.13
  -7   7   1    1.05    0.09
   7   7  -1    1.13    0.11
  -7   7   1    0.90    0.08
  -7   7   1    0.82    0.13
   7   7  -1    1.34    0.12
   6  -7  -1   -0.01    0.05
  -6  -7   1   -0.06    0.08
  -6  -7   1   -0.01    0.06
  -6  -7   1   -0.03    0.05
  -6  -7   1    0.10    0.09
   6  -7  -1   -0.01    0.04
  -6   7   1    0.01    0.06
  -6   7   1    0.01    0.05
   6   7  -1   -0.03    0.06
  -6   7   1    0.01    0.08
   6   7  -1   -0.06    0.06
  -6   7   1    0.09    0.09
  -5  -7   1    1.52    0.15
  -5  -7   1    1.70    0.11
   5  -7  -1    1.86    0.11
  -5  -7   1    1.78    0.11
  -5  -7   1    1.57    0.15
   5  -7  -1    1.82    0.11
  -5   7   1    1.56    0.11
  -5   7   1    1.60    0.10
  -5   7   1    1.50    0.15
   5   7  -1    1.57    0.11
  -5   7   1    1.83    0.13
   5   7  -1    1.62    0.10
   5   7  -1    1.88    0.12
   4  -7  -1    0.23    0.05
  -4  -7   1    0.29    0.06
  -4  -7   1    0.13    0.05
   4  -7  -1    0.25    0.04
   4  -7  -1    0.24    0.05
  -4  -7   1    0.31    0.09
  -4  -7   1    0.29    0.07
  -4   7   1    0.29    0.07
  -4   7   1    0.11    0.05
   4   7  -1    0.20    0.05
   4   7  -1    0.16    0.06
  -4   7   1    0.15    0.06
   4   7  -1    0.17    0.06
  -4   7   1    0.20    0.05
  -3  -7   1    6.34    0.31
   3  -7  -1    6.84    0.29
   3  -7  -1    6.57    0.26
   3  -7  -1    6.09    0.29
  -3  -7   1    7.09    0.27
  -3  -7   1    6.39    0.27
  -3  -7   1    6.14    0.29
  -3   7   1    6.46    0.26
   3   7  -1    6.66    0.26
  -3   7   1    6.69    0.28
  -3   7   1    6.86    0.29
   3   7  -1    6.58    0.29
   3   7  -1    6.55    0.29
   3   7  -1    7.09    0.28
   2  -7  -1   65.25    2.46
   2  -7  -1   60.12    2.46
  -2  -7   1   58.21    2.46
  -2  -7   1   60.47    2.23
   2  -7  -1   60.93    2.23
  -2  -7   1   64.63    2.23
  -2   7   1   62.56    2.46
  -2   7   1   60.66    2.32
  -2   7   1   61.50    2.23
  -2   7   1   59.87    2.24
   2   7  -1   61.38    2.23
  -2   7   1   63.51    2.23
   2   7  -1   64.87    2.46
   2   7  -1   61.86    2.47
   2   7  -1   64.52    2.31
   1  -7  -1    2.08    0.12
   1  -7  -1    1.86    0.10
   1  -7  -1    2.02    0.12
  -1  -7   1    1.94    0.10
  -1  -7   1    2.19    0.12
   1  -7  -1    1.92    0.12
  -1  -7   1    1.81    0.12
   1   7  -1    1.96    0.09
   1   7  -1    1.96    0.12
  -1   7   1    1.85    0.11
   1   7  -1    2.12    0.13
  -1   7   1    2.06    0.10
  -1   7   1    2.01    0.10
   1   7  -1    1.94    0.11
  -1   7   1    1.78    0.11
  -1   7   1    2.04    0.12
   1   7  -1    2.03    0.11
   0  -7  -1    0.00    0.05
   0  -7  -1   -0.02    0.03
   0  -7   1    0.03    0.05
   0  -7   1    0.00    0.05
   0  -7   1    0.07    0.04
   0  -7  -1    0.03    0.04
   0  -7   1   -0.02    0.04
   0  -7  -1    0.02    0.04
   0   7  -1    0.04    0.04
   0   7   1    0.05    0.04
   0   7  -1   -0.02    0.04
   0   7  -1    0.00    0.05
   0   7   1    0.07    0.04
   0   7   1    0.03    0.04
   0   7  -1    0.00    0.04
   0   7   1    0.02    0.05
   1  -7   1   59.48    2.24
  -1  -7  -1   53.82    2.24
  -1  -7  -1   59.46    2.24
   1  -7   1   57.36    2.10
   1  -7   1   55.08    2.24
   1  -7   1   56.02    2.03
  -1  -7  -1   58.16    2.03
  -1  -7  -1   50.42    2.03
  -1   7  -1   56.66    2.03
   1   7   1   54.83    2.03
   1   7   1   55.68    2.24
   1   7   1   55.85    2.24
   1   7   1   57.81    2.03
  -1   7  -1   57.09    2.03
  -1   7  -1   59.35    2.11
  -1   7  -1   55.34    2.24
   2  -7   1   36.78    1.33
   2  -7   1   35.45    1.42
   2  -7   1   36.13    1.42
  -2  -7  -1   33.71    1.28
   2  -7   1   35.92    1.28
  -2  -7  -1   34.90    1.42
  -2  -7  -1   36.04    1.29
   2   7   1   35.80    1.42
   2   7   1   34.86    1.42
   2   7   1   33.91    1.28
  -2   7  -1   35.30    1.42
  -2   7  -1   34.39    1.29
  -2   7  -1   36.87    1.33
  -2   7  -1   35.00    1.28
   3  -7   1    0.02    0.04
  -3  -7  -1   -0.01    0.06
  -3  -7  -1    0.06    0.05
   3  -7   1    0.13    0.06
  -3  -7  -1    0.09    0.05
  -3  -7  -1    0.09    0.06
   3  -7   1    0.02    0.05
  -3  -7  -1   -0.02    0.06
   3   7   1    0.07    0.05
   3   7   1    0.02    0.05
  -3   7  -1    0.24    0.07
  -3   7  -1    0.00    0.06
  -3   7  -1    0.07    0.06
   3   7   1    0.23    0.06
  -3   7  -1    0.15    0.05
   4  -7   1    6.32    0.27
  -4  -7  -1    5.62    0.29
  -4  -7  -1    5.72    0.24
  -4  -7  -1    5.89    0.30
   4  -7   1    5.74    0.26
  -4  -7  -1    6.27    0.25
   4  -7   1    4.99    0.23
   4   7   1    5.84    0.24
  -4   7  -1    5.98    0.26
  -4   7  -1    5.89    0.27
   4   7   1    5.49    0.27
  -4   7  -1    6.10    0.25
  -4   7  -1    6.26    0.27
   4   7   1    5.73    0.27
  -5  -7  -1    3.54    0.17
   5  -7   1    3.37    0.18
  -5  -7  -1    3.91    0.18
  -5  -7  -1    3.83    0.23
   5  -7   1    3.75    0.19
  -5  -7  -1    3.74    0.24
  -5   7  -1    3.71    0.17
   5   7   1    3.38    0.19
  -5   7  -1    3.68    0.18
   5   7   1    3.92    0.17
  -5   7  -1    2.87    0.20
  -5   7  -1    3.81    0.21
   5   7   1    3.77    0.19
  -6  -7  -1    0.31    0.11
   6  -7   1    0.36    0.07
  -6  -7  -1    0.56    0.12
   6  -7   1    0.42    0.07
  -6  -7  -1    0.31    0.07
  -6   7  -1    0.24    0.10
   6   7   1    0.39    0.08
  -6   7  -1    0.28    0.08
   6   7   1    0.29    0.07
  -6   7  -1    0.35    0.06
  -6   7  -1    0.29    0.09
  -7  -7  -1    2.40    0.16
   7  -7   1    2.72    0.15
  -7  -7  -1    2.34    0.21
  -7  -7  -1    2.47    0.15
   7  -7   1    2.61    0.16
  -7  -7  -1    2.35    0.22
   7   7   1    2.88    0.17
  -7   7  -1    2.46    0.14
   7   7   1    2.44    0.16
  -7   7  -1    2.25    0.20
  -7   7  -1    2.45    0.15
   8  -7   1    0.03    0.06
  -8  -7  -1    0.00    0.12
  -8  -7  -1    0.05    0.12
  -8  -7  -1    0.01    0.07
   8   7   1    0.09    0.07
  -8   7  -1    0.01    0.07
  -8   7  -1    0.16    0.10
  -9  -7  -1    0.94    0.18
   9  -7   1    0.92    0.09
  -9  -7  -1    1.00    0.09
  -9  -7  -1    1.03    0.17
  -9   7  -1    0.87    0.09
  -9   7  -1    0.70    0.15
   9   7   1    0.94    0.10
 -10  -7  -1   -0.03    0.07
 -10  -7  -1    0.11    0.14
  10  -7   1    0.03    0.06
 -10  -7  -1    0.18    0.15
 -10   7  -1    0.11    0.11
  10   7   1    0.04    0.07
 -10   7  -1    0.08    0.06
 -11  -7  -1    0.11    0.15
 -11  -7  -1    0.03    0.14
 -11  -7  -1   -0.05    0.07
  11  -7   1    0.15    0.06
 -11   7  -1    0.12    0.13
 -11   7  -1    0.02    0.06
  11   7   1    0.12    0.07
 -12  -7  -1   -0.13    0.16
 -12  -7  -1   -0.20    0.07
 -12  -7  -1    0.10    0.18
  12   7   1    0.12    0.07
 -12   7  -1   -0.06    0.14
 -12  -8   1    0.14    0.15
 -12  -8   1   -0.06    0.07
 -12  -8   1    0.04    0.17
 -12   8   1    0.20    0.14
  12   8  -1    0.28    0.07
 -11  -8   1    0.01    0.14
 -11  -8   1   -0.01    0.15
 -11  -8   1   -0.15    0.07
 -11   8   1    0.00    0.05
  11   8  -1    0.06    0.07
 -11   8   1   -0.07    0.13
 -10  -8   1    1.03    0.17
 -10  -8   1    1.08    0.10
  10  -8  -1    1.03    0.10
 -10  -8   1    1.19    0.19
 -10   8   1    1.03    0.16
  10   8  -1    1.06    0.10
 -10   8   1    1.15    0.09
 -10   8   1    1.15    0.16
  -9  -8   1    0.56    0.08
  -9  -8   1    0.66    0.16
  -9  -8   1    0.41    0.15
   9  -8  -1    0.61    0.07
   9   8  -1    0.64    0.09
  -9   8   1    0.45    0.12
  -9   8   1    0.66    0.14
  -9   8   1    0.68    0.07
  -8  -8   1    0.20    0.12
  -8  -8   1    0.04    0.12
   8  -8  -1    0.01    0.06
   8  -8  -1    0.13    0.05
  -8  -8   1    0.01    0.06
  -8   8   1    0.13    0.05
  -8   8   1    0.15    0.10
  -8   8   1    0.26    0.07
  -8   8   1    0.04    0.10
   8   8  -1    0.05    0.07
   7  -8  -1   24.46    0.94
  -7  -8   1   23.22    1.03
  -7  -8   1   24.12    0.86
   7  -8  -1   20.93    0.93
  -7  -8   1   23.43    1.00
  -7  -8   1   22.13    0.86
   7   8  -1   21.58    0.94
  -7   8   1   22.54    0.93
  -7   8   1   23.20    0.90
   7   8  -1   23.24    0.95
  -7   8   1   23.72    0.85
  -7   8   1   23.94    0.85
   6  -8  -1    2.67    0.14
   6  -8  -1    2.39    0.15
  -6  -8   1    2.40    0.19
  -6  -8   1    2.51    0.14
  -6  -8   1    2.36    0.20
  -6  -8   1    2.52    0.14
   6   8  -1    2.50    0.16
  -6   8   1    2.49    0.13
   6   8  -1    2.63    0.16
  -6   8   1    2.51    0.14
   6   8  -1    2.71    0.12
  -6   8   1    2.16    0.18
  -6   8   1    2.33    0.19
   5  -8  -1    1.05    0.07
  -5  -8   1    1.24    0.10
   5  -8  -1    1.13    0.10
  -5  -8   1    1.01    0.12
  -5  -8   1    1.10    0.10
   5  -8  -1    1.14    0.09
  -5  -8   1    1.19    0.13
  -5   8   1    1.22    0.12
  -5   8   1    1.19    0.08
   5   8  -1    1.17    0.09
  -5   8   1    1.19    0.11
   5   8  -1    0.94    0.10
  -5   8   1    1.13    0.10
   5   8  -1    1.34    0.11
  -4  -8   1    0.24    0.07
   4  -8  -1    0.24    0.05
  -4  -8   1    0.15    0.05
   4  -8  -1    0.26    0.04
  -4  -8   1    0.33    0.08
   4  -8  -1    0.24    0.06
  -4  -8   1    0.24    0.06
   4   8  -1    0.27    0.06
  -4   8   1    0.33    0.08
  -4   8   1    0.25    0.06
   4   8  -1    0.21    0.05
  -4   8   1    0.39    0.05
  -4   8   1    0.24    0.07
  -3  -8   1    0.55    0.06
   3  -8  -1    0.67    0.06
  -3  -8   1    0.66    0.08
   3  -8  -1    0.61    0.07
  -3  -8   1    0.60    0.07
   3   8  -1    0.54    0.06
  -3   8   1    0.73    0.08
  -3   8   1    0.59    0.06
   3   8  -1    0.75    0.08
   3   8  -1    0.61    0.07
  -3   8   1    0.57    0.08
  -3   8   1    0.54    0.07
   3   8  -1    0.64    0.07
  -2  -8   1    5.79    0.27
  -2  -8   1    5.74    0.24
   2  -8  -1    5.71    0.27
  -2  -8   1    5.98    0.25
   2  -8  -1    5.86    0.24
   2  -8  -1    6.36    0.27
  -2   8   1    5.92    0.24
   2   8  -1    5.97    0.24
   2   8  -1    5.73    0.24
  -2   8   1    6.02    0.27
  -2   8   1    6.12    0.24
   2   8  -1    5.54    0.27
  -2   8   1    5.67    0.24
   2   8  -1    5.95    0.27
  -2   8   1    5.73    0.25
   1  -8  -1   64.03    2.34
  -1  -8   1   63.56    2.58
   1  -8  -1   68.72    2.59
   1  -8  -1   65.69    2.58
  -1  -8   1   62.31    2.34
  -1  -8   1   62.69    2.34
  -1   8   1   64.77    2.58
   1   8  -1   68.33    2.44
  -1   8   1   64.37    2.34
   1   8  -1   67.55    2.59
   1   8  -1   62.45    2.34
  -1   8   1   67.72    2.34
  -1   8   1   63.82    2.34
   1   8  -1   64.54    2.59
   0  -8   1    1.85    0.11
   0  -8  -1    1.81    0.13
   0  -8  -1    2.02    0.10
   0  -8   1    1.96    0.12
   0  -8   1    1.77    0.13
   0  -8  -1    2.00    0.12
   0  -8  -1    2.02    0.12
   0  -8   1    1.83    0.12
   0   8  -1    1.97    0.12
   0   8   1    1.91    0.12
   0   8   1    1.85    0.12
   0   8   1    1.77    0.11
   0   8   1    1.98    0.12
   0   8  -1    1.87    0.11
   0   8  -1    2.02    0.11
   0   8  -1    1.68    0.12
   1  -8   1   12.16    0.48
   1  -8   1   11.29    0.43
  -1  -8  -1   11.17    0.48
   1  -8   1   10.52    0.44
  -1  -8  -1   10.52    0.44
   1  -8   1   11.63    0.48
  -1  -8  -1   12.18    0.44
  -1   8  -1   11.73    0.44
  -1   8  -1   12.15    0.44
   1   8   1   11.09    0.48
   1   8   1   11.51    0.44
  -1   8  -1   11.62    0.44
  -1   8  -1   11.16    0.48
   1   8   1   11.63    0.48
  -2  -8  -1   12.14    0.45
   2  -8   1   11.93    0.45
   2  -8   1   11.09    0.49
  -2  -8  -1   10.81    0.48
   2  -8   1   11.20    0.44
  -2  -8  -1   11.42    0.44
   2  -8   1   12.05    0.49
   2   8   1   11.57    0.44
  -2   8  -1   12.10    0.45
  -2   8  -1   11.95    0.44
   2   8   1   11.32    0.49
  -2   8  -1   11.01    0.45
   2   8   1   11.17    0.49
  -2   8  -1   11.38    0.44
  -2   8  -1   11.24    0.48
   3  -8   1   15.24    0.59
   3  -8   1   14.13    0.52
  -3  -8  -1   14.10    0.58
  -3  -8  -1   14.72    0.54
  -3  -8  -1   13.58    0.53
   3  -8   1   13.48    0.58
  -3   8  -1   14.12    0.53
  -3   8  -1   14.62    0.53
  -3   8  -1   14.42    0.56
   3   8   1   14.14    0.53
   3   8   1   11.93    0.59
  -3   8  -1   13.84    0.55
   3   8   1   14.60    0.59
   4  -8   1   14.36    0.62
   4  -8   1   15.43    0.62
  -4  -8  -1   14.64    0.64
  -4  -8  -1   14.47    0.67
   4  -8   1   14.99    0.55
  -4  -8  -1   14.77    0.57
  -4  -8  -1   15.32    0.57
   4   8   1   14.52    0.63
  -4   8  -1   14.88    0.57
  -4   8  -1   14.87    0.60
   4   8   1   16.00    0.63
  -4   8  -1   15.04    0.59
   4   8   1   14.85    0.56
  -4   8  -1   15.48    0.62
  -5  -8  -1    0.68    0.08
   5  -8   1    0.44    0.08
   5  -8   1    0.63    0.05
  -5  -8  -1    0.67    0.11
   5  -8   1    0.62    0.07
  -5  -8  -1    0.74    0.07
  -5  -8  -1    0.50    0.10
  -5  -8  -1    0.69    0.08
  -5   8  -1    0.63    0.10
  -5   8  -1    0.71    0.11
   5   8   1    0.41    0.08
   5   8   1    0.64    0.07
   5   8   1    0.61    0.08
  -5   8  -1    0.66    0.09
  -5   8  -1    0.60    0.06
   6  -8   1    0.24    0.08
  -6  -8  -1    0.17    0.07
  -6  -8  -1    0.19    0.10
  -6  -8  -1    0.35    0.06
  -6  -8  -1    0.24    0.11
   6  -8   1    0.22    0.06
  -6   8  -1    0.07    0.09
  -6   8  -1    0.28    0.06
   6   8   1    0.25    0.08
  -6   8  -1    0.20    0.10
   6   8   1    0.20    0.07
   6   8   1    0.24    0.06
  -6   8  -1    0.11    0.08
  -7  -8  -1   -0.02    0.06
  -7  -8  -1    0.02    0.11
  -7  -8  -1    0.15    0.11
   7  -8   1    0.07    0.06
   7  -8   1   -0.04    0.07
   7   8   1    0.07    0.07
  -7   8  -1    0.13    0.06
  -7   8  -1    0.02    0.07
  -7   8  -1   -0.03    0.09
  -8  -8  -1    2.21    0.22
  -8  -8  -1    2.20    0.21
  -8  -8  -1    2.21    0.15
   8  -8   1    2.35    0.15
   8   8   1    2.11    0.15
  -8   8  -1    2.11    0.14
  -8   8  -1    2.16    0.20
   9  -8   1    0.55    0.09
  -9  -8  -1    0.71    0.17
  -9  -8  -1    0.60    0.15
  -9  -8  -1    0.65    0.09
  -9   8  -1    0.71    0.14
  -9   8  -1    0.83    0.09
   9   8   1    0.66    0.10
 -10  -8  -1    2.41    0.23
 -10  -8  -1    1.75    0.14
 -10  -8  -1    1.76    0.22
  10  -8   1    1.77    0.13
 -10   8  -1    2.09    0.19
 -10   8  -1    1.62    0.12
  10   8   1    1.92    0.15
 -11  -8  -1    0.51    0.17
 -11  -8  -1    0.55    0.18
 -11  -8  -1    0.32    0.09
  11  -8   1    0.31    0.07
 -11   8  -1    0.56    0.16
 -11   8  -1    0.41    0.07
  11   8   1    0.41    0.09
 -12  -8  -1    0.00    0.08
 -12  -8  -1    0.35    0.18
 -12  -8  -1    0.21    0.18
 -12   8  -1    0.28    0.15
  12   8   1    0.38    0.08
 -12  -9   1    0.10    0.15
 -12  -9   1    0.15    0.16
 -12  -9   1    0.03    0.08
  12   9  -1    0.27    0.07
 -12   9   1   -0.19    0.14
 -11  -9   1    0.00    0.16
  11  -9  -1   -0.03    0.06
 -11  -9   1    0.21    0.16
 -11  -9   1   -0.11    0.07
 -11   9   1    0.01    0.06
  11   9  -1    0.09    0.07
 -11   9   1    0.01    0.14
 -10  -9   1    0.18    0.15
  10  -9  -1    0.18    0.06
 -10  -9   1    0.69    0.18
 -10  -9   1    0.21    0.07
  10   9  -1    0.44    0.08
 -10   9   1    0.35    0.14
 -10   9   1    0.31    0.07
 -10   9   1    0.24    0.13
  -9  -9   1    0.25    0.13
   9  -9  -1    0.09    0.06
  -9  -9   1    0.14    0.13
  -9  -9   1    0.12    0.07
  -9   9   1    0.09    0.12
  -9   9   1    0.12    0.07
  -9   9   1    0.04    0.12
   9   9  -1    0.19    0.08
  -8  -9   1    7.36    0.41
  -8  -9   1    7.05    0.39
  -8  -9   1    6.60    0.29
   8  -9  -1    6.68    0.31
  -8   9   1    6.76    0.34
   8   9  -1    6.45    0.32
  -8   9   1    7.07    0.28
  -8   9   1    6.36    0.35
   7  -9  -1    8.85    0.38
  -7  -9   1    8.30    0.35
  -7  -9   1    8.49    0.46
  -7  -9   1    7.94    0.43
   7  -9  -1    8.83    0.38
  -7   9   1    8.57    0.35
   7   9  -1    8.47    0.39
  -7   9   1    7.79    0.40
   7   9  -1    9.39    0.39
  -7   9   1    8.98    0.34
  -7   9   1    8.43    0.40
  -6  -9   1    3.33    0.24
   6  -9  -1    3.50    0.18
   6  -9  -1    3.52    0.19
  -6  -9   1    3.71    0.23
  -6  -9   1    3.67    0.18
  -6  -9   1    3.46    0.18
  -6   9   1    3.64    0.17
  -6   9   1    3.32    0.21
   6   9  -1    3.61    0.17
   6   9  -1    3.67    0.20
  -6   9   1    3.57    0.18
   6   9  -1    3.40    0.19
  -6   9   1    3.38    0.22
   5  -9  -1    1.60    0.10
  -5  -9   1    1.53    0.11
  -5  -9   1    1.60    0.15
   5  -9  -1    1.51    0.12
   5  -9  -1    1.56    0.11
  -5  -9   1    1.67    0.17
  -5  -9   1    1.67    0.13
  -5   9   1    1.45    0.12
   5   9  -1    1.53    0.10
  -5   9   1    1.69    0.11
   5   9  -1    1.73    0.14
   5   9  -1    1.63    0.13
  -5   9   1    1.61    0.15
  -5   9   1    1.44    0.12
   4  -9  -1    1.71    0.11
   4  -9  -1    1.54    0.12
  -4  -9   1    1.81    0.12
   4  -9  -1    1.58    0.10
  -4  -9   1    1.62    0.15
  -4  -9   1    1.46    0.11
  -4  -9   1    1.67    0.14
   4   9  -1    1.70    0.13
  -4   9   1    1.61    0.13
   4   9  -1    1.67    0.11
   4   9  -1    1.61    0.12
  -4   9   1    1.80    0.10
  -4   9   1    1.73    0.11
  -4   9   1    1.63    0.14
  -3  -9   1   20.98    0.86
   3  -9  -1   20.71    0.85
   3  -9  -1   20.63    0.77
   3  -9  -1   22.05    0.86
  -3  -9   1   20.75    0.78
  -3  -9   1   21.11    0.78
  -3   9   1   20.88    0.85
  -3   9   1   20.46    0.81
   3   9  -1   21.32    0.80
   3   9  -1   20.74    0.78
   3   9  -1   20.03    0.86
  -3   9   1   20.78    0.78
  -3   9   1   20.03    0.78
  -3   9   1   20.89    0.77
   3   9  -1   22.45    0.86
   2  -9  -1    0.33    0.05
   2  -9  -1    0.37    0.07
  -2  -9   1    0.42    0.07
  -2  -9   1    0.48    0.08
  -2  -9   1    0.35    0.07
   2  -9  -1    0.50    0.07
   2   9  -1    0.52    0.07
  -2   9   1    0.38    0.06
   2   9  -1    0.28    0.07
  -2   9   1    0.52    0.06
   2   9  -1    0.43    0.05
  -2   9   1    0.37    0.06
   2   9  -1    0.45    0.07
  -2   9   1    0.38    0.07
  -1  -9   1   25.03    1.03
  -1  -9   1   25.62    0.94
   1  -9  -1   25.21    0.93
   1  -9  -1   25.10    1.03
   1  -9  -1   26.79    1.04
  -1  -9   1   24.96    0.94
   1   9  -1   25.82    0.94
  -1   9   1   25.61    0.94
   1   9  -1   25.13    0.96
   1   9  -1   25.37    1.04
  -1   9   1   25.01    0.93
  -1   9   1   24.54    1.03
   1   9  -1   27.44    1.04
  -1   9   1   25.06    0.94
   0  -9  -1    2.68    0.15
   0  -9  -1    2.62    0.13
   0  -9   1    2.58    0.14
   0  -9  -1    2.37    0.15
   0  -9   1    2.69    0.15
   0  -9   1    2.55    0.15
   0   9   1    2.54    0.15
   0   9  -1    2.42    0.14
   0   9  -1    2.54    0.15
   0   9  -1    2.62    0.14
   0   9   1    2.45    0.14
   1  -9   1   11.91    0.51
  -1  -9  -1   12.17    0.51
   1  -9   1   12.12    0.46
   1  -9   1   12.59    0.52
  -1  -9  -1   12.41    0.47
  -1  -9  -1   12.40    0.47
  -1   9  -1   12.48    0.47
  -1   9  -1   10.70    0.46
  -1   9  -1   12.13    0.51
  -1   9  -1   12.65    0.47
   1   9   1   11.57    0.52
   1   9   1   11.51    0.46
   1   9   1   13.35    0.52
   2  -9   1    0.31    0.05
  -2  -9  -1    0.25    0.06
  -2  -9  -1    0.43    0.07
   2  -9   1    0.33    0.07
   2  -9   1    0.20    0.07
  -2  -9  -1    0.39    0.07
   2  -9   1    0.29    0.05
  -2   9  -1    0.25    0.07
   2   9   1    0.33    0.07
   2   9   1    0.28    0.06
  -2   9  -1    0.31    0.06
  -2   9  -1    0.34    0.06
  -2   9  -1    0.30    0.07
   2   9   1    0.40    0.07
  -3  -9  -1    0.67    0.08
   3  -9   1    0.79    0.08
  -3  -9  -1    0.75    0.08
   3  -9   1    0.72    0.08
  -3  -9  -1    0.59    0.07
   3  -9   1    0.63    0.06
  -3   9  -1    0.44    0.08
   3   9   1    0.57    0.07
  -3   9  -1    0.56    0.07
  -3   9  -1    0.75    0.07
   3   9   1    0.93    0.08
  -3   9  -1    0.78    0.08
   3   9   1    0.55    0.08
   4  -9   1    0.75    0.09
  -4  -9  -1    0.84    0.10
  -4  -9  -1    1.12    0.09
  -4  -9  -1    0.99    0.11
   4  -9   1    1.04    0.08
  -4  -9  -1    0.89    0.08
   4  -9   1    0.99    0.09
  -4   9  -1    0.83    0.08
  -4   9  -1    0.93    0.09
   4   9   1    0.85    0.09
  -4   9  -1    0.93    0.10
   4   9   1    0.69    0.09
   4   9   1    0.91    0.08
  -4   9  -1    0.92    0.09
   5  -9   1    0.34    0.05
  -5  -9  -1    0.32    0.08
  -5  -9  -1    0.32    0.09
  -5  -9  -1    0.32    0.07
   5  -9   1    0.34    0.07
  -5  -9  -1    0.44    0.10
   5   9   1    0.33    0.07
  -5   9  -1    0.40    0.10
  -5   9  -1    0.27    0.08
  -5   9  -1    0.24    0.09
   5   9   1    0.36    0.08
  -5   9  -1    0.24    0.07
   5   9   1    0.35    0.07
   6  -9   1    3.82    0.21
  -6  -9  -1    3.99    0.27
  -6  -9  -1    3.98    0.20
  -6  -9  -1    3.85    0.25
   6  -9   1    4.36    0.21
  -6  -9  -1    4.09    0.20
   6   9   1    3.94    0.22
  -6   9  -1    4.20    0.20
  -6   9  -1    3.90    0.24
  -6   9  -1    4.39    0.21
   6   9   1    4.24    0.19
   6   9   1    3.98    0.22
  -6   9  -1    3.76    0.24
  -7  -9  -1    0.21    0.12
  -7  -9  -1    0.42    0.08
   7  -9   1    0.44    0.07
  -7  -9  -1    0.30    0.12
   7  -9   1    0.29    0.08
  -7   9  -1    0.39    0.11
  -7   9  -1    0.45    0.07
   7   9   1    0.31    0.08
  -7   9  -1    0.46    0.08
  -8  -9  -1    0.65    0.09
   8  -9   1    0.59    0.09
  -8  -9  -1    0.82    0.15
  -8  -9  -1    0.65    0.15
   8   9   1    0.62    0.10
  -8   9  -1    0.74    0.09
  -8   9  -1    0.87    0.14
  -9  -9  -1    2.20    0.23
  -9  -9  -1    1.95    0.22
   9  -9   1    1.69    0.14
  -9  -9  -1    1.83    0.14
  -9   9  -1    1.46    0.18
   9   9   1    1.63    0.15
  -9   9  -1    1.56    0.13
 -10  -9  -1    0.26    0.15
 -10  -9  -1    0.50    0.09
  10  -9   1    0.52    0.09
 -10  -9  -1    0.55    0.15
 -10   9  -1    0.48    0.08
  10   9   1    0.44    0.09
 -10   9  -1    0.48    0.15
 -11  -9  -1    0.49    0.10
 -11  -9  -1    0.59    0.19
  11  -9   1    0.45    0.09
 -11  -9  -1    0.66    0.19
 -11   9  -1    0.50    0.08
 -11   9  -1    0.50    0.16
  11   9   1    0.50    0.09
 -12  -9  -1    0.58    0.18
 -12  -9  -1    0.74    0.20
 -12  -9  -1    0.41    0.09
  12   9   1    0.77    0.10
 -12   9  -1    0.41    0.17
 -12 -10   1    0.06    0.15
 -12 -10   1    0.26    0.16
 -12 -10   1   -0.22    0.08
  12  10  -1    0.10    0.08
 -12  10   1    0.07    0.15
 -11 -10   1    2.00    0.15
  11 -10  -1    1.83    0.13
 -11 -10   1    2.38    0.24
 -11 -10   1    2.02    0.26
 -11  10   1    1.99    0.13
 -11  10   1    2.16    0.21
  11  10  -1    2.24    0.16
  10 -10  -1   -0.11    0.06
 -10 -10   1    0.06    0.07
 -10 -10   1   -0.06    0.12
 -10 -10   1    0.01    0.13
 -10  10   1   -0.07    0.11
 -10  10   1    0.08    0.07
  10  10  -1    0.17    0.08
 -10  10   1   -0.13    0.11
  -9 -10   1    1.72    0.13
  -9 -10   1    1.58    0.20
  -9 -10   1    1.85    0.20
   9 -10  -1    1.64    0.13
  -9  10   1    1.65    0.18
  -9  10   1    1.81    0.12
   9  10  -1    1.74    0.14
  -9  10   1    1.46    0.17
  -8 -10   1    0.62    0.14
  -8 -10   1    0.64    0.09
   8 -10  -1    0.73    0.09
  -8 -10   1    0.40    0.14
   8  10  -1    0.60    0.10
  -8  10   1    0.44    0.08
  -8  10   1    0.43    0.12
  -8  10   1    0.45    0.12
   7 -10  -1    1.73    0.13
  -7 -10   1    1.30    0.11
   7 -10  -1    1.52    0.13
  -7 -10   1    1.41    0.17
  -7 -10   1    1.46    0.17
  -7  10   1    1.33    0.13
  -7  10   1    1.42    0.14
  -7  10   1    1.48    0.11
   7  10  -1    1.33    0.14
  -7  10   1    1.65    0.16
  -6 -10   1    5.40    0.33
  -6 -10   1    5.16    0.25
  -6 -10   1    5.77    0.26
  -6 -10   1    5.54    0.31
   6 -10  -1    5.58    0.27
   6 -10  -1    5.56    0.27
  -6 -10   1    5.80    0.26
   6  10  -1    5.62    0.28
  -6  10   1    5.31    0.28
  -6  10   1    5.85    0.29
   6  10  -1    5.83    0.24
   6  10  -1    5.38    0.28
  -6  10   1    5.38    0.25
   5 -10  -1    0.31    0.06
   5 -10  -1    0.12    0.07
  -5 -10   1    0.28    0.10
  -5 -10   1    0.18    0.07
  -5 -10   1    0.15    0.09
   5 -10  -1    0.19    0.05
  -5 -10   1    0.04    0.06
   5  10  -1    0.28    0.07
  -5  10   1    0.24    0.07
   5  10  -1    0.19    0.06
  -5  10   1    0.29    0.06
  -5  10   1    0.16    0.08
  -5  10   1    0.20    0.08
   5  10  -1    0.23    0.07
   4 -10  -1    3.04    0.16
  -4 -10   1    2.64    0.18
   4 -10  -1    2.72    0.17
  -4 -10   1    3.26    0.17
   4 -10  -1    3.02    0.14
  -4 -10   1    2.82    0.17
  -4 -10   1    3.02    0.19
  -4 -10   1    2.95    0.16
  -4  10   1    2.83    0.17
  -4  10   1    2.83    0.17
  -4  10   1    2.99    0.16
   4  10  -1    3.00    0.18
   4  10  -1    2.85    0.17
  -4  10   1    3.02    0.15
   4  10  -1    3.11    0.15
  -3 -10   1   24.04    0.89
   3 -10  -1   23.60    0.97
   3 -10  -1   25.21    0.98
   3 -10  -1   23.47    0.88
  -3 -10   1   23.90    0.89
  -3 -10   1   23.93    0.97
   3  10  -1   25.11    0.98
  -3  10   1   24.16    0.88
  -3  10   1   23.11    0.92
  -3  10   1   22.39    0.88
   3  10  -1   24.21    0.91
   3  10  -1   23.14    0.98
  -3  10   1   24.24    0.97
  -3  10   1   23.74    0.89
   3  10  -1   23.20    0.88
   2 -10  -1    3.52    0.16
   2 -10  -1    3.69    0.19
   2 -10  -1    3.57    0.19
  -2 -10   1    3.23    0.17
  -2 -10   1    3.27    0.17
  -2 -10   1    3.41    0.18
  -2  10   1    3.28    0.17
  -2  10   1    3.39    0.16
  -2  10   1    3.31    0.17
   2  10  -1    3.57    0.16
  -2  10   1    3.02    0.18
   2  10  -1    3.04    0.19
   2  10  -1    3.99    0.20
   2  10  -1    3.16    0.17
  -2  10   1    3.49    0.17
   1 -10  -1    3.52    0.17
   1 -10  -1    3.78    0.20
  -1 -10   1    3.75    0.18
  -1 -10   1    3.48    0.20
   1 -10  -1    4.07    0.20
   1  10  -1    3.75    0.15
  -1  10   1    3.73    0.19
  -1  10   1    3.94    0.19
   1  10  -1    3.53    0.19
   1  10  -1    3.71    0.20
  -1  10   1    3.64    0.18
   0 -10   1    2.65    0.14
   0 -10   1    2.51    0.15
   0 -10  -1    2.37    0.16
   0 -10  -1    2.44    0.14
   0  10  -1    2.57    0.15
   0  10   1    2.73    0.16
   0  10   1    2.64    0.15
   0  10  -1    2.43    0.15
  -1 -10  -1   25.32    1.05
   1 -10   1   25.23    1.05
   1 -10   1   25.60    0.95
  -1 -10  -1   25.70    0.95
   1 -10   1   26.04    1.05
  -1  10  -1   24.78    0.95
  -1  10  -1   27.38    0.97
   1  10   1   26.13    0.95
  -1  10  -1   26.83    0.95
  -1  10  -1   25.58    1.05
   1  10   1   25.05    1.05
   2 -10   1   16.78    0.67
  -2 -10  -1   18.56    0.68
   2 -10   1   18.80    0.69
   2 -10   1   18.78    0.75
   2 -10   1   17.00    0.74
  -2 -10  -1   17.86    0.67
  -2 -10  -1   17.61    0.74
   2  10   1   16.75    0.74
  -2  10  -1   16.84    0.67
  -2  10  -1   18.11    0.69
   2  10   1   19.20    0.74
  -2  10  -1   18.03    0.67
   2  10   1   17.73    0.67
  -2  10  -1   18.18    0.74
  -3 -10  -1   11.07    0.43
   3 -10   1   10.53    0.46
   3 -10   1   10.39    0.42
  -3 -10  -1   10.71    0.46
  -3 -10  -1   10.64    0.43
   3 -10   1   11.58    0.47
   3  10   1   10.36    0.47
  -3  10  -1   10.69    0.43
   3  10   1   11.71    0.47
  -3  10  -1   10.83    0.47
  -3  10  -1   10.97    0.44
  -3  10  -1   11.14    0.43
  -3  10  -1   10.51    0.43
   3  10   1   10.77    0.43
  -4 -10  -1    5.71    0.25
  -4 -10  -1    5.75    0.30
   4 -10   1    5.60    0.27
  -4 -10  -1    5.74    0.27
   4 -10   1    5.56    0.27
   4 -10   1    5.30    0.23
  -4 -10  -1    6.00    0.29
  -4 -10  -1    5.47    0.26
   4  10   1    5.06    0.27
   4  10   1    5.54    0.24
  -4  10  -1    5.67    0.24
   4  10   1    6.83    0.28
  -4  10  -1    5.27    0.26
  -4  10  -1    5.03    0.25
  -4  10  -1    5.61    0.26
  -5 -10  -1    0.13    0.09
   5 -10   1    0.07    0.07
  -5 -10  -1    0.11    0.07
   5 -10   1    0.13    0.04
  -5 -10  -1    0.10    0.10
   5 -10   1    0.10    0.06
  -5 -10  -1    0.15    0.08
  -5  10  -1    0.09    0.09
   5  10   1    0.15    0.08
   5  10   1    0.09    0.07
   5  10   1    0.02    0.06
  -5  10  -1    0.07    0.07
  -5  10  -1    0.04    0.08
  -5  10  -1    0.06    0.08
   6 -10   1    1.04    0.10
   6 -10   1    0.97    0.10
  -6 -10  -1    1.10    0.11
  -6 -10  -1    1.11    0.14
  -6 -10  -1    1.02    0.10
  -6 -10  -1    0.93    0.15
  -6  10  -1    1.09    0.14
   6  10   1    0.87    0.10
  -6  10  -1    0.86    0.10
  -6  10  -1    0.67    0.12
   6  10   1    1.61    0.15
  -7 -10  -1    0.01    0.10
  -7 -10  -1    0.06    0.07
   7 -10   1    0.05    0.07
  -7 -10  -1   -0.13    0.11
  -7  10  -1    0.03    0.11
  -7  10  -1    0.13    0.08
   7  10   1   -0.03    0.07
  -8 -10  -1    0.11    0.11
  -8 -10  -1    0.09    0.08
  -8 -10  -1    0.13    0.13
   8 -10   1    0.11    0.08
  -8  10  -1   -0.04    0.10
   8  10   1    0.07    0.08
  -8  10  -1    0.06    0.08
  -9 -10  -1    0.84    0.17
   9 -10   1    0.54    0.09
  -9 -10  -1    0.63    0.10
  -9 -10  -1    0.75    0.16
   9  10   1    0.70    0.10
  -9  10  -1    0.69    0.09
  -9  10  -1    0.44    0.14
  10 -10   1    0.18    0.08
 -10 -10  -1    0.37    0.15
 -10 -10  -1    0.03    0.09
 -10 -10  -1    0.21    0.15
 -10  10  -1    0.27    0.08
  10  10   1    0.06    0.08
 -10  10  -1    0.22    0.14
 -11 -10  -1    1.08    0.12
 -11 -10  -1    1.27    0.23
 -11 -10  -1    1.08    0.19
  11 -10   1    0.95    0.11
  11  10   1    1.23    0.12
 -11  10  -1    1.08    0.19
 -11  10  -1    1.12    0.10
 -12 -11   1    0.38    0.19
 -12 -11   1    0.05    0.08
 -12 -11   1    0.36    0.18
  12  11  -1    0.40    0.09
 -12  11   1    0.11    0.15
  11 -11  -1    0.26    0.08
 -11 -11   1    0.19    0.15
 -11 -11   1    0.26    0.17
 -11 -11   1    0.22    0.09
 -11  11   1    0.28    0.08
  11  11  -1    0.50    0.09
 -11  11   1    0.10    0.14
 -10 -11   1    0.08    0.08
 -10 -11   1    0.03    0.13
  10 -11  -1   -0.05    0.07
 -10 -11   1    0.01    0.14
  10  11  -1   -0.01    0.08
 -10  11   1   -0.06    0.07
 -10  11   1   -0.06    0.11
 -10  11   1   -0.04    0.13
  -9 -11   1    0.38    0.15
   9 -11  -1    0.65    0.09
  -9 -11   1    0.53    0.15
  -9 -11   1    0.57    0.09
  -9  11   1    0.63    0.09
  -9  11   1    0.56    0.13
  -9  11   1    0.61    0.14
   9  11  -1    0.42    0.09
   8 -11  -1    0.21    0.08
  -8 -11   1    0.19    0.12
  -8 -11   1    0.10    0.07
  -8 -11   1    0.00    0.11
   8  11  -1    0.16    0.08
  -8  11   1    0.12    0.08
  -8  11   1    0.06    0.11
  -8  11   1    0.32    0.12
  -7 -11   1   -0.04    0.07
  -7 -11   1   -0.05    0.10
  -7 -11   1    0.00    0.10
   7 -11  -1    0.05    0.07
  -7  11   1    0.18    0.11
  -7  11   1    0.16    0.11
  -7  11   1    0.10    0.08
   7  11  -1   -0.01    0.08
  -6 -11   1    0.91    0.10
  -6 -11   1    0.93    0.10
  -6 -11   1    1.12    0.15
   6 -11  -1    0.80    0.10
  -6 -11   1    0.89    0.13
   6 -11  -1    1.10    0.10
  -6 -11   1    1.03    0.11
   6  11  -1    0.81    0.11
  -6  11   1    0.81    0.12
  -6  11   1    0.83    0.10
   6  11  -1    1.06    0.09
   6  11  -1    0.90    0.11
  -6  11   1    0.91    0.12
  -5 -11   1    2.65    0.15
  -5 -11   1    2.28    0.19
   5 -11  -1    2.46    0.16
  -5 -11   1    2.66    0.17
   5 -11  -1    2.61    0.13
   5 -11  -1    2.67    0.16
  -5 -11   1    2.63    0.19
   5  11  -1    2.58    0.15
  -5  11   1    2.72    0.15
  -5  11   1    2.42    0.18
  -5  11   1    2.48    0.18
  -5  11   1    2.60    0.16
   5  11  -1    2.59    0.18
   5  11  -1    2.44    0.17
  -5  11   1    2.28    0.16
  -4 -11   1    1.54    0.13
   4 -11  -1    1.69    0.11
   4 -11  -1    1.89    0.14
  -4 -11   1    1.64    0.12
  -4 -11   1    1.85    0.15
  -4 -11   1    1.80    0.14
   4 -11  -1    1.67    0.14
  -4 -11   1    1.69    0.15
  -4  11   1    1.79    0.13
   4  11  -1    1.76    0.12
   4  11  -1    1.54    0.14
  -4  11   1    1.80    0.14
  -4  11   1    1.99    0.14
   4  11  -1    1.84    0.15
   3 -11  -1    4.44    0.20
  -3 -11   1    4.68    0.23
   3 -11  -1    4.61    0.23
   3 -11  -1    4.47    0.23
  -3 -11   1    4.12    0.21
  -3 -11   1    4.30    0.21
  -3  11   1    4.74    0.21
   3  11  -1    4.48    0.21
   3  11  -1    5.17    0.24
  -3  11   1    4.34    0.22
  -3  11   1    4.36    0.21
  -3  11   1    4.29    0.21
  -3  11   1    4.35    0.20
   3  11  -1    3.96    0.20
   3  11  -1    4.59    0.23
  -2 -11   1    2.17    0.14
  -2 -11   1    2.13    0.13
   2 -11  -1    2.54    0.15
   2 -11  -1    2.27    0.12
   2 -11  -1    2.11    0.14
   2  11  -1    2.11    0.13
   2  11  -1    2.17    0.16
  -2  11   1    2.26    0.15
  -2  11   1    2.08    0.14
  -2  11   1    1.99    0.13
   2  11  -1    2.28    0.15
   2  11  -1    2.49    0.12
  -2  11   1    2.36    0.13
  -2  11   1    2.12    0.13
  -1 -11   1    0.25    0.06
   1 -11  -1    0.27    0.06
   1 -11  -1    0.24    0.06
   1 -11  -1    0.25    0.07
  -1 -11   1    0.32    0.07
   1  11  -1    0.27    0.03
  -1  11   1    0.25    0.07
   1  11  -1    0.17    0.07
  -1  11   1    0.18    0.07
   1  11  -1    0.36    0.08
   0 -11  -1    0.79    0.09
   0 -11   1    0.62    0.07
   0 -11  -1    0.88    0.08
   0 -11   1    0.73    0.09
   0  11  -1    0.70    0.09
   0  11   1    0.67    0.08
   0  11   1    0.63    0.09
   0  11  -1    0.57    0.08
  -1 -11  -1    1.82    0.14
   1 -11   1    2.18    0.14
   1 -11   1    1.92    0.12
   1 -11   1    1.86    0.14
  -1 -11  -1    2.22    0.13
   1  11   1    1.96    0.14
  -1  11  -1    2.06    0.10
  -1  11  -1    1.77    0.14
   1  11   1    1.96    0.13
  -1  11  -1    1.87    0.14
   2 -11   1   16.72    0.64
   2 -11   1   18.39    0.66
   2 -11   1   16.98    0.72
  -2 -11  -1   17.01    0.65
  -2 -11  -1   17.54    0.72
   2 -11   1   17.99    0.72
   2  11   1   16.20    0.72
   2  11   1   17.00    0.65
  -2  11  -1   16.55    0.66
  -2  11  -1   15.76    0.65
   2  11   1   18.35    0.72
  -2  11  -1   17.89    0.65
  -2  11  -1   15.89    0.71
  -3 -11  -1   12.83    0.58
   3 -11   1   14.84    0.59
  -3 -11  -1   14.67    0.54
   3 -11   1   12.92    0.58
  -3 -11  -1   12.94    0.53
   3  11   1   13.95    0.53
  -3  11  -1   13.96    0.53
  -3  11  -1   14.56    0.54
  -3  11  -1   13.88    0.58
   3  11   1   13.14    0.59
  -3  11  -1   14.28    0.53
   3  11   1   12.88    0.58
  -3  11  -1   12.92    0.54
  -4 -11  -1    6.26    0.33
  -4 -11  -1    6.52    0.30
  -4 -11  -1    6.47    0.32
  -4 -11  -1    6.43    0.28
   4 -11   1    5.92    0.30
   4 -11   1    6.25    0.26
   4 -11   1    6.65    0.31
  -4 -11  -1    6.77    0.28
   4  11   1    7.06    0.32
  -4  11  -1    6.57    0.30
  -4  11  -1    6.20    0.28
   4  11   1    6.43    0.28
  -4  11  -1    6.59    0.28
   4  11   1    5.80    0.31
  -4  11  -1    6.16    0.29
  -5 -11  -1   12.82    0.52
  -5 -11  -1   12.90    0.60
   5 -11   1   12.71    0.57
  -5 -11  -1   13.50    0.52
  -5 -11  -1   13.04    0.62
   5 -11   1   13.98    0.57
   5 -11   1   13.37    0.50
   5  11   1   12.95    0.51
  -5  11  -1   12.99    0.52
   5  11   1   12.89    0.57
  -5  11  -1   12.98    0.55
  -5  11  -1   13.18    0.56
  -5  11  -1   12.77    0.51
  -5  11  -1   12.77    0.54
   5  11   1   14.30    0.58
   6 -11   1    4.26    0.23
  -6 -11  -1    4.47    0.29
   6 -11   1    4.81    0.24
  -6 -11  -1    4.32    0.27
  -6 -11  -1    4.39    0.22
  -6  11  -1    4.39    0.25
  -6  11  -1    4.05    0.22
  -6  11  -1    4.40    0.26
   6  11   1    4.33    0.24
  -7 -11  -1    6.19    0.35
  -7 -11  -1    6.18    0.37
  -7 -11  -1    6.36    0.29
   7 -11   1    6.37    0.30
   7  11   1    6.20    0.31
  -7  11  -1    6.42    0.28
  -7  11  -1    6.00    0.33
  -8 -11  -1    0.15    0.08
  -8 -11  -1    0.28    0.13
   8 -11   1    0.01    0.08
  -8 -11  -1    0.26    0.13
   8  11   1    0.13    0.08
  -8  11  -1    0.25    0.08
  -8  11  -1    0.27    0.12
  -9 -11  -1    3.71    0.21
  -9 -11  -1    3.95    0.30
  -9 -11  -1    3.61    0.30
   9 -11   1    3.56    0.21
  -9  11  -1    3.56    0.26
   9  11   1    3.56    0.22
  -9  11  -1    3.63    0.20
 -10 -11  -1   -0.15    0.08
 -10 -11  -1    0.05    0.14
  10 -11   1   -0.05    0.08
 -10 -11  -1   -0.01    0.14
 -10  11  -1    0.12    0.08
  10  11   1    0.17    0.09
 -10  11  -1    0.06    0.13
 -11 -11  -1    1.25    0.13
 -11 -11  -1    1.62    0.24
  11 -11   1    1.29    0.12
 -11 -11  -1    1.46    0.22
 -11  11  -1    1.52    0.13
 -11  11  -1    1.38    0.19
  11  11   1    1.50    0.15
 -12 -12   1    2.18    0.26
  12 -12  -1    1.85    0.14
 -12 -12   1    1.69    0.15
 -12 -12   1    2.02    0.26
 -12  12   1    2.13    0.23
  12  12  -1    2.23    0.17
 -12  12   1    1.99    0.14
 -11 -12   1    0.39    0.10
 -11 -12   1    0.57    0.19
 -11 -12   1    0.55    0.19
  11  12  -1    0.46    0.10
 -11  12   1    0.42    0.09
 -11  12   1    0.25    0.15
  10 -12  -1    0.01    0.08
 -10 -12   1    0.14    0.14
 -10 -12   1   -0.16    0.07
 -10 -12   1    0.09    0.15
 -10  12   1    0.16    0.13
  10  12  -1    0.15    0.09
 -10  12   1    0.05    0.12
 -10  12   1    0.06    0.08
  -9 -12   1    0.06    0.14
  -9 -12   1    0.08    0.08
   9 -12  -1    0.04    0.07
  -9 -12   1    0.10    0.14
  -9  12   1    0.09    0.08
  -9  12   1    0.16    0.11
  -9  12   1    0.05    0.12
   9  12  -1   -0.03    0.08
  -8 -12   1    0.09    0.08
  -8 -12   1    0.02    0.12
   8 -12  -1    0.05    0.08
  -8 -12   1    0.03    0.11
   8  12  -1    0.09    0.08
  -8  12   1    0.13    0.08
  -8  12   1    0.28    0.12
  -8  12   1   -0.05    0.11
  -7 -12   1   -0.11    0.08
  -7 -12   1   -0.11    0.11
   7 -12  -1   -0.01    0.08
  -7 -12   1   -0.05    0.10
  -7  12   1    0.04    0.10
  -7  12   1   -0.12    0.10
  -7  12   1   -0.11    0.08
   7  12  -1   -0.13    0.07
  -6 -12   1    0.08    0.10
   6 -12  -1    0.04    0.06
  -6 -12   1    0.14    0.11
  -6 -12   1   -0.01    0.07
   6 -12  -1    0.16    0.08
  -6  12   1    0.11    0.10
   6  12  -1    0.13    0.08
  -6  12   1   -0.01    0.10
  -6  12   1   -0.01    0.08
   5 -12  -1    0.48    0.08
  -5 -12   1    0.24    0.09
   5 -12  -1    0.40    0.09
  -5 -12   1    0.35    0.11
   5 -12  -1    0.32    0.06
  -5 -12   1    0.34    0.08
  -5 -12   1    0.37    0.10
   5  12  -1    0.54    0.08
  -5  12   1    0.47    0.10
   5  12  -1    0.30    0.09
  -5  12   1    0.44    0.09
  -5  12   1    0.39    0.08
  -5  12   1    0.39    0.10
  -5  12   1    0.21    0.07
   5  12  -1    0.47    0.10
   4 -12  -1    0.15    0.08
  -4 -12   1    0.12    0.07
  -4 -12   1    0.03    0.07
  -4 -12   1    0.02    0.07
   4 -12  -1    0.11    0.06
   4 -12  -1    0.00    0.05
  -4  12   1    0.08    0.06
  -4  12   1    0.18    0.08
  -4  12   1   -0.04    0.08
   4  12  -1    0.08    0.07
   4  12  -1    0.03    0.07
   4  12  -1    0.13    0.07
  -4  12   1    0.15    0.08
  -3 -12   1    8.20    0.34
   3 -12  -1    8.10    0.33
   3 -12  -1    7.91    0.38
  -3 -12   1    8.02    0.38
   3 -12  -1    8.61    0.38
  -3  12   1    7.92    0.35
  -3  12   1    8.13    0.34
  -3  12   1    8.23    0.35
   3  12  -1    9.02    0.39
  -3  12   1    8.66    0.34
   3  12  -1    8.56    0.34
  -3  12   1    8.11    0.37
   3  12  -1    8.13    0.38
   3  12  -1    8.01    0.34
   2 -12  -1    0.95    0.09
  -2 -12   1    0.89    0.08
  -2 -12   1    0.92    0.09
   2 -12  -1    0.72    0.08
   2 -12  -1    0.86    0.09
   2  12  -1    0.78    0.09
  -2  12   1    0.85    0.08
  -2  12   1    0.85    0.08
  -2  12   1    0.74    0.09
   2  12  -1    0.89    0.10
  -2  12   1    0.85    0.08
  -2  12   1    0.69    0.09
   2  12  -1    0.86    0.08
   1 -12  -1    4.91    0.23
   1 -12  -1    4.70    0.26
  -1 -12   1    5.13    0.23
  -1 -12   1    4.87    0.25
  -1  12   1    5.21    0.24
  -1  12   1    4.98    0.25
   1  12  -1    5.21    0.26
   1  12  -1    5.06    0.24
   1  12  -1    5.35    0.20
   0 -12   1    0.32    0.08
   0 -12   1    0.23    0.06
   0 -12  -1    0.20    0.07
   0 -12  -1    0.25    0.06
   0  12   1    0.31    0.07
   0  12  -1    0.28    0.07
   0  12  -1    0.20    0.07
   0  12   1    0.24    0.08
   1 -12   1   41.68    1.72
  -1 -12  -1   36.27    1.55
  -1 -12  -1   41.93    1.72
   1 -12   1   43.88    1.56
  -1  12  -1   43.06    1.56
   1  12   1   43.01    1.56
  -1  12  -1   41.88    1.72
  -1  12  -1   46.91    1.60
   1  12   1   44.84    1.72
   2 -12   1    2.09    0.13
  -2 -12  -1    2.08    0.14
   2 -12   1    2.23    0.16
  -2 -12  -1    2.15    0.14
   2 -12   1    2.09    0.14
  -2  12  -1    2.15    0.14
  -2  12  -1    2.16    0.15
   2  12   1    1.86    0.14
   2  12   1    1.92    0.13
  -2  12  -1    1.92    0.12
  -2  12  -1    2.16    0.14
   3 -12   1    1.24    0.12
   3 -12   1    1.11    0.10
  -3 -12  -1    1.06    0.10
  -3 -12  -1    1.02    0.10
   3 -12   1    1.27    0.10
  -3  12  -1    1.00    0.11
  -3  12  -1    1.37    0.12
   3  12   1    1.23    0.10
   3  12   1    0.99    0.10
  -3  12  -1    1.36    0.11
  -3  12  -1    1.29    0.11
   3  12   1    1.10    0.11
  -3  12  -1    1.39    0.12
   4 -12   1    6.89    0.33
  -4 -12  -1    7.10    0.30
   4 -12   1    6.25    0.29
   4 -12   1    7.71    0.34
  -4 -12  -1    7.10    0.33
  -4 -12  -1    7.11    0.31
  -4  12  -1    7.78    0.31
   4  12   1    6.68    0.34
  -4  12  -1    6.74    0.31
   4  12   1    7.24    0.30
  -4  12  -1    7.02    0.31
   4  12   1    7.14    0.34
  -4  12  -1    7.17    0.32
   5 -12   1    0.06    0.07
   5 -12   1    0.08    0.08
  -5 -12  -1    0.06    0.09
  -5 -12  -1    0.13    0.09
   5 -12   1    0.09    0.05
  -5 -12  -1    0.01    0.07
  -5 -12  -1   -0.06    0.10
  -5  12  -1    0.15    0.08
   5  12   1    0.06    0.08
  -5  12  -1    0.21    0.09
  -5  12  -1    0.08    0.10
   5  12   1    0.17    0.07
  -5  12  -1    0.15    0.10
  -5  12  -1    0.22    0.07
   5  12   1    0.12    0.08
  -6 -12  -1   14.03    0.55
  -6 -12  -1   14.16    0.66
   6 -12   1   13.94    0.59
  -6 -12  -1   14.77    0.64
  -6  12  -1   13.26    0.58
  -6  12  -1   13.04    0.57
  -6  12  -1   13.43    0.54
   6  12   1   13.51    0.60
   7 -12   1    3.09    0.20
  -7 -12  -1    3.20    0.25
  -7 -12  -1    3.01    0.18
  -7 -12  -1    2.89    0.25
  -7  12  -1    2.97    0.18
   7  12   1    2.98    0.20
  -7  12  -1    3.20    0.23
   8 -12   1    0.36    0.10
  -8 -12  -1    0.53    0.09
  -8 -12  -1    0.47    0.15
  -8 -12  -1    0.63    0.16
  -8  12  -1    0.39    0.10
  -8  12  -1    0.58    0.14
   8  12   1    0.49    0.10
  -9 -12  -1   -0.05    0.09
   9 -12   1   -0.02    0.08
  -9 -12  -1    0.27    0.15
  -9 -12  -1    0.07    0.14
   9  12   1    0.10    0.08
  -9  12  -1    0.01    0.12
  -9  12  -1    0.05    0.08
 -10 -12  -1   -0.04    0.15
 -10 -12  -1    0.00    0.09
 -10 -12  -1    0.17    0.15
  10 -12   1    0.04    0.08
  10  12   1   -0.05    0.09
 -10  12  -1    0.15    0.09
 -10  12  -1   -0.05    0.13
 -11 -12  -1    0.49    0.11
 -11 -12  -1    0.66    0.19
  11 -12   1    0.31    0.10
 -11 -12  -1    0.44    0.19
 -11  12  -1    0.58    0.10
 -11  12  -1    0.38    0.16
  11  12   1    0.58    0.11
 -11 -13   1    0.63    0.18
 -11 -13   1    0.48    0.18
 -11 -13   1    0.22    0.10
  11 -13  -1    0.46    0.10
 -11  13   1    0.21    0.15
 -11  13   1    0.59    0.10
  11  13  -1    0.39    0.10
 -10 -13   1    1.52    0.14
 -10 -13   1    1.28    0.20
  10 -13  -1    1.44    0.14
 -10 -13   1    1.54    0.21
  10  13  -1    1.52    0.15
 -10  13   1    1.57    0.13
 -10  13   1    1.74    0.19
 -10  13   1    1.27    0.18
   9 -13  -1   -0.06    0.08
  -9 -13   1   -0.15    0.12
  -9 -13   1   -0.03    0.08
  -9 -13   1   -0.01    0.14
  -9  13   1   -0.11    0.11
  -9  13   1    0.07    0.12
  -9  13   1   -0.03    0.08
   9  13  -1   -0.02    0.08
  -8 -13   1    2.04    0.22
  -8 -13   1    1.83    0.14
   8 -13  -1    2.12    0.16
  -8 -13   1    2.02    0.21
  -8  13   1    1.94    0.18
  -8  13   1    1.98    0.15
  -8  13   1    1.87    0.18
   8  13  -1    1.98    0.17
   7 -13  -1    3.24    0.20
  -7 -13   1    3.53    0.27
  -7 -13   1    3.83    0.26
  -7 -13   1    3.28    0.19
  -7  13   1    3.53    0.19
   7  13  -1    3.37    0.21
  -7  13   1    3.32    0.23
  -7  13   1    2.92    0.22
   6 -13  -1    0.63    0.10
  -6 -13   1    0.79    0.14
  -6 -13   1    0.85    0.15
  -6 -13   1    0.70    0.10
   6  13  -1    0.69    0.11
  -6  13   1    0.53    0.11
  -6  13   1    0.55    0.11
  -6  13   1    0.59    0.10
  -5 -13   1    2.53    0.17
   5 -13  -1    2.64    0.17
   5 -13  -1    2.79    0.15
  -5 -13   1    2.44    0.19
  -5 -13   1    2.52    0.18
   5 -13  -1    2.38    0.18
  -5 -13   1    2.72    0.19
  -5 -13   1    2.50    0.21
  -5  13   1    2.57    0.19
   5  13  -1    2.34    0.18
  -5  13   1    2.84    0.16
  -5  13   1    2.66    0.18
  -5  13   1    2.40    0.18
   5  13  -1    2.74    0.20
   5  13  -1    2.94    0.17
   4 -13  -1   12.57    0.48
   4 -13  -1   13.23    0.55
  -4 -13   1   12.67    0.54
  -4 -13   1   12.00    0.50
   4 -13  -1   12.09    0.55
  -4 -13   1   11.69    0.50
  -4  13   1   12.65    0.54
  -4  13   1   12.09    0.52
  -4  13   1   12.29    0.50
   4  13  -1   13.80    0.56
   4  13  -1   12.18    0.55
  -4  13   1   13.11    0.50
   4  13  -1   12.29    0.49
  -4  13   1   12.52    0.50
  -3 -13   1   -0.02    0.07
   3 -13  -1   -0.04    0.06
  -3 -13   1    0.07    0.08
   3 -13  -1   -0.09    0.06
   3 -13  -1    0.01    0.08
   3  13  -1    0.04    0.08
  -3  13   1    0.03    0.07
   3  13  -1    0.07    0.07
  -3  13   1    0.03    0.06
  -3  13   1   -0.05    0.06
  -3  13   1   -0.08    0.08
  -3  13   1    0.08    0.07
   3  13  -1    0.08    0.06
   2 -13  -1    4.95    0.22
   2 -13  -1    4.95    0.26
  -2 -13   1    5.01    0.23
  -2 -13   1    4.66    0.25
  -2  13   1    4.90    0.22
  -2  13   1    4.81    0.22
   2  13  -1    4.44    0.25
  -2  13   1    4.43    0.25
   2  13  -1    4.62    0.23
  -2  13   1    4.63    0.23
   2  13  -1    5.59    0.21
   1 -13  -1    5.81    0.28
  -1 -13   1    5.87    0.29
  -1 -13   1    5.72    0.26
   1 -13  -1    5.86    0.26
   1  13  -1    5.97    0.29
  -1  13   1    5.71    0.27
   1  13  -1    5.57    0.26
  -1  13   1    5.66    0.28
  -1  13   1    6.07    0.25
   1  13  -1    5.89    0.23
   0 -13  -1    0.05    0.08
   0 -13   1    0.13    0.06
   0 -13   1    0.00    0.07
   0 -13  -1    0.00    0.06
   0  13  -1    0.18    0.07
   0  13  -1    0.16    0.07
   0  13   1    0.16    0.07
   0  13   1    0.32    0.07
   1 -13   1    0.77    0.08
  -1 -13  -1    0.53    0.09
   1  13   1    0.41    0.08
  -1  13  -1    0.48    0.09
  -1  13  -1    0.63    0.05
  -1  13  -1    0.54    0.08
   1  13   1    0.57    0.09
  -2 -13  -1    2.78    0.19
   2 -13   1    3.04    0.16
   2 -13   1    3.18    0.19
  -2 -13  -1    2.79    0.16
  -2  13  -1    2.98    0.15
   2  13   1    2.76    0.18
  -2  13  -1    2.93    0.18
   2  13   1    2.65    0.16
  -2  13  -1    2.91    0.18
   3 -13   1    1.71    0.12
   3 -13   1    1.87    0.15
  -3 -13  -1    1.36    0.13
  -3 -13  -1    1.47    0.14
   3 -13   1    1.77    0.15
  -3  13  -1    1.79    0.15
   3  13   1    1.58    0.15
  -3  13  -1    1.74    0.15
  -3  13  -1    2.00    0.13
  -3  13  -1    1.73    0.14
  -3  13  -1    1.96    0.14
   3  13   1    1.51    0.13
  -4 -13  -1    0.96    0.12
   4 -13   1    1.34    0.12
   4 -13   1    1.19    0.11
   4 -13   1    1.12    0.12
  -4 -13  -1    1.12    0.11
  -4  13  -1    1.22    0.13
   4  13   1    1.10    0.12
  -4  13  -1    1.27    0.11
   4  13   1    1.28    0.13
  -4  13  -1    1.10    0.11
  -4  13  -1    1.32    0.11
  -4  13  -1    1.45    0.13
   4  13   1    1.26    0.11
  -5 -13  -1    4.58    0.28
  -5 -13  -1    4.66    0.29
  -5 -13  -1    4.43    0.25
  -5 -13  -1    4.75    0.24
   5 -13   1    4.89    0.26
   5 -13   1    4.87    0.26
  -5  13  -1    4.83    0.24
   5  13   1    4.47    0.26
  -5  13  -1    5.11    0.26
  -5  13  -1    5.37    0.24
  -5  13  -1    4.63    0.26
   5  13   1    4.83    0.23
  -6 -13  -1    2.82    0.23
  -6 -13  -1    2.75    0.21
   6 -13   1    2.46    0.18
  -6 -13  -1    2.97    0.18
  -6  13  -1    3.17    0.21
  -6  13  -1    2.95    0.18
  -6  13  -1    2.96    0.21
   6  13   1    2.88    0.20
  -7 -13  -1    3.72    0.21
   7 -13   1    3.48    0.22
  -7 -13  -1    4.20    0.29
  -7 -13  -1    4.52    0.28
  -7  13  -1    3.83    0.21
  -7  13  -1    3.92    0.25
   7  13   1    3.68    0.23
   8 -13   1    0.52    0.10
  -8 -13  -1    0.67    0.10
  -8 -13  -1    0.49    0.15
  -8 -13  -1    0.54    0.16
  -8  13  -1    0.43    0.13
   8  13   1    0.62    0.11
  -8  13  -1    0.57    0.10
   9 -13   1    0.38    0.10
  -9 -13  -1    0.51    0.17
  -9 -13  -1    0.46    0.16
  -9 -13  -1    0.15    0.10
  -9  13  -1    0.46    0.14
  -9  13  -1    0.31    0.10
   9  13   1    0.25    0.10
 -10 -13  -1   -0.07    0.14
 -10 -13  -1    0.06    0.14
 -10 -13  -1   -0.12    0.09
  10 -13   1    0.04    0.09
 -10  13  -1   -0.19    0.13
  10  13   1   -0.03    0.09
 -10  13  -1    0.09    0.09
 -11 -13  -1    0.13    0.15
 -11 -13  -1   -0.12    0.09
  11 -13   1    0.11    0.09
 -11 -13  -1    0.23    0.16
 -11  13  -1    0.21    0.09
  11  13   1    0.12    0.09
 -11  13  -1   -0.05    0.14
  11 -14  -1    0.29    0.09
 -11 -14   1    0.22    0.10
 -11 -14   1    0.59    0.18
 -11 -14   1    0.48    0.19
  11  14  -1    0.55    0.11
 -11  14   1   -0.07    0.14
 -11  14   1    0.36    0.09
 -10 -14   1    0.07    0.16
 -10 -14   1    0.25    0.17
  10 -14  -1    0.17    0.09
 -10 -14   1    0.07    0.10
 -10  14   1    0.16    0.09
 -10  14   1    0.19    0.14
 -10  14   1   -0.04    0.13
  10  14  -1    0.12    0.10
  -9 -14   1    0.88    0.17
  -9 -14   1    0.78    0.16
  -9 -14   1    0.82    0.11
   9 -14  -1    0.79    0.11
  -9  14   1    0.68    0.10
   9  14  -1    0.79    0.12
  -9  14   1    0.52    0.14
  -9  14   1    0.42    0.14
  -8 -14   1    0.08    0.08
  -8 -14   1    0.05    0.12
   8 -14  -1    0.10    0.09
  -8 -14   1    0.08    0.12
   8  14  -1   -0.02    0.09
  -8  14   1    0.25    0.11
  -8  14   1    0.15    0.12
  -8  14   1    0.14    0.09
  -7 -14   1    4.67    0.30
  -7 -14   1    4.80    0.23
   7 -14  -1    4.52    0.25
  -7 -14   1    4.33    0.30
   7  14  -1    4.32    0.25
  -7  14   1    4.08    0.23
  -7  14   1    4.11    0.26
  -7  14   1    4.26    0.26
  -6 -14   1    6.99    0.32
   6 -14  -1    7.64    0.35
  -6 -14   1    7.94    0.39
  -6 -14   1    7.21    0.40
  -6  14   1    7.51    0.35
  -6  14   1    6.81    0.32
   6  14  -1    6.75    0.36
  -6  14   1    6.80    0.35
  -5 -14   1    0.11    0.09
  -5 -14   1    0.13    0.08
  -5 -14   1    0.22    0.09
   5 -14  -1    0.19    0.09
  -5 -14   1    0.15    0.11
  -5  14   1    0.28    0.10
  -5  14   1    0.13    0.09
  -5  14   1    0.17    0.09
   5  14  -1    0.05    0.08
   5  14  -1    0.11    0.09
  -4 -14   1    1.99    0.16
   4 -14  -1    1.83    0.13
  -4 -14   1    1.76    0.15
   4 -14  -1    1.77    0.16
   4 -14  -1    1.82    0.15
  -4  14   1    1.96    0.15
  -4  14   1    2.09    0.15
  -4  14   1    1.80    0.15
  -4  14   1    1.90    0.16
   4  14  -1    1.95    0.15
  -4  14   1    1.80    0.15
   4  14  -1    2.07    0.17
   3 -14  -1   12.89    0.58
   3 -14  -1   13.88    0.58
  -3 -14   1   12.28    0.57
  -3 -14   1   13.02    0.53
   3 -14  -1   12.71    0.51
  -3  14   1   12.64    0.52
  -3  14   1   12.99    0.53
   3  14  -1   13.31    0.52
   3  14  -1   14.31    0.52
  -3  14   1   13.48    0.57
   3  14  -1   12.69    0.58
  -3  14   1   13.87    0.52
  -3  14   1   13.13    0.53
   2 -14  -1   14.21    0.62
  -2 -14   1   14.26    0.62
   2 -14  -1   14.12    0.56
  -2 -14   1   14.35    0.57
  -2  14   1   14.72    0.57
  -2  14   1   14.37    0.62
  -2  14   1   14.04    0.57
   2  14  -1   13.69    0.63
   2  14  -1   14.95    0.57
  -2  14   1   14.48    0.55
   2  14  -1   15.80    0.56
  -1 -14   1    0.20    0.07
   1 -14  -1    0.18    0.06
   1 -14  -1    0.16    0.09
  -1 -14   1    0.11    0.08
  -1  14   1    0.15    0.06
  -1  14   1    0.27    0.08
   1  14  -1    0.32    0.03
   1  14  -1    0.39    0.09
  -1  14   1    0.30    0.08
   1  14  -1    0.47    0.09
   0 -14   1    0.03    0.06
   0 -14  -1    0.17    0.06
   0 -14  -1   -0.03    0.08
   0 -14   1    0.02    0.08
   0  14  -1   -0.06    0.08
   0  14   1    0.00    0.07
   0  14  -1   -0.07    0.08
   0  14   1    0.00    0.07
   1 -14   1    0.48    0.07
  -1 -14  -1    0.35    0.09
  -1 -14  -1    0.41    0.08
   1 -14   1    0.31    0.09
   1  14   1    0.31    0.08
  -1  14  -1    0.43    0.09
   1  14   1    0.43    0.08
  -1  14  -1    0.37    0.05
  -1  14  -1    0.34    0.08
   2 -14   1    4.45    0.21
  -2 -14  -1    4.64    0.25
   2 -14   1    4.55    0.25
  -2 -14  -1    4.33    0.22
  -2  14  -1    4.58    0.24
   2  14   1    4.50    0.25
  -2  14  -1    4.16    0.24
   2  14   1    4.38    0.23
  -2  14  -1    4.74    0.20
  -3 -14  -1    2.39    0.15
   3 -14   1    2.47    0.18
   3 -14   1    2.35    0.14
   3 -14   1    2.44    0.17
  -3 -14  -1    2.28    0.16
  -3  14  -1    2.42    0.18
  -3  14  -1    2.37    0.17
  -3  14  -1    2.43    0.15
  -3  14  -1    2.07    0.16
   3  14   1    2.66    0.17
   3  14   1    2.15    0.17
  -4 -14  -1    2.66    0.17
   4 -14   1    2.87    0.19
  -4 -14  -1    2.74    0.19
   4 -14   1    3.07    0.16
   4 -14   1    2.68    0.19
  -4  14  -1    2.80    0.19
  -4  14  -1    2.59    0.18
  -4  14  -1    2.98    0.17
  -4  14  -1    2.71    0.17
  -4  14  -1    2.70    0.19
   4  14   1    2.35    0.18
   4  14   1    2.80    0.18
   5 -14   1    0.80    0.12
  -5 -14  -1    0.85    0.10
  -5 -14  -1    0.93    0.13
  -5 -14  -1    0.95    0.11
  -5 -14  -1    0.83    0.14
   5  14   1    0.80    0.10
  -5  14  -1    0.95    0.13
  -5  14  -1    0.76    0.11
  -5  14  -1    0.93    0.11
   5  14   1    0.66    0.11
  -6 -14  -1    1.43    0.16
   6 -14   1    0.96    0.12
  -6 -14  -1    1.01    0.11
  -6 -14  -1    1.18    0.17
  -6  14  -1    1.09    0.13
   6  14   1    0.98    0.12
  -6  14  -1    1.16    0.14
  -6  14  -1    1.11    0.13
  -7 -14  -1    1.24    0.12
  -7 -14  -1    1.50    0.19
  -7 -14  -1    1.60    0.18
   7 -14   1    1.52    0.15
  -7  14  -1    1.49    0.13
  -7  14  -1    1.57    0.16
   7  14   1    1.38    0.14
  -8 -14  -1    0.41    0.15
  -8 -14  -1    0.23    0.10
  -8 -14  -1    0.42    0.15
   8 -14   1    0.32    0.10
  -8  14  -1    0.39    0.13
   8  14   1    0.32    0.10
  -8  14  -1    0.28    0.10
  -9 -14  -1   -0.02    0.12
  -9 -14  -1   -0.09    0.09
   9 -14   1    0.11    0.10
  -9 -14  -1    0.15    0.14
  -9  14  -1   -0.05    0.09
   9  14   1    0.12    0.09
  -9  14  -1   -0.10    0.12
 -10 -14  -1    0.01    0.16
 -10 -14  -1    0.04    0.09
 -10 -14  -1    0.07    0.16
  10 -14   1   -0.15    0.09
  10  14   1    0.01    0.09
 -10  14  -1    0.21    0.15
 -10  14  -1   -0.01    0.09
 -11 -14  -1    0.26    0.11
  11 -14   1    0.33    0.11
 -11 -14  -1    0.46    0.19
 -11 -14  -1    0.76    0.20
  11  14   1    0.47    0.12
 -11  14  -1    0.63    0.17
 -11  14  -1    0.49    0.10
 -11 -15   1   -0.02    0.10
  11 -15  -1   -0.01    0.09
 -11 -15   1    0.05    0.15
 -11 -15   1   -0.12    0.15
 -11  15   1    0.15    0.15
  11  15  -1    0.23    0.10
 -11  15   1    0.04    0.09
 -10 -15   1    0.16    0.10
 -10 -15   1    0.30    0.16
  10 -15  -1    0.35    0.10
 -10 -15   1    0.24    0.16
 -10  15   1    0.30    0.15
 -10  15   1    0.36    0.10
  10  15  -1    0.41    0.11
 -10  15   1    0.44    0.15
  -9 -15   1    0.28    0.15
  -9 -15   1    0.06    0.09
  -9 -15   1    0.35    0.16
   9 -15  -1    0.22    0.10
  -9  15   1    0.40    0.13
   9  15  -1    0.49    0.11
  -9  15   1    0.34    0.13
  -9  15   1    0.31    0.10
   8 -15  -1    0.12    0.09
  -8 -15   1    0.00    0.09
  -8 -15   1    0.06    0.12
  -8 -15   1    0.08    0.12
  -8  15   1    0.01    0.11
  -8  15   1    0.01    0.09
   8  15  -1    0.18    0.09
  -8  15   1   -0.02    0.10
  -7 -15   1    0.28    0.10
  -7 -15   1    0.27    0.12
  -7 -15   1    0.34    0.13
   7 -15  -1    0.37    0.10
   7  15  -1    0.27    0.10
  -7  15   1    0.41    0.12
  -7  15   1    0.37    0.11
  -7  15   1    0.39    0.10
  -6 -15   1    2.07    0.19
   6 -15  -1    2.19    0.17
  -6 -15   1    2.10    0.20
  -6 -15   1    1.80    0.15
  -6  15   1    1.87    0.16
  -6  15   1    1.98    0.18
  -6  15   1    1.87    0.17
   6  15  -1    1.84    0.17
   5 -15  -1   24.14    1.02
  -5 -15   1   24.71    0.93
  -5 -15   1   23.61    1.08
  -5 -15   1   24.82    1.01
  -5 -15   1   24.15    1.04
   5  15  -1   23.72    1.03
  -5  15   1   24.72    0.94
  -5  15   1   25.10    0.97
   5  15  -1   25.43    0.93
  -5  15   1   23.79    0.93
   4 -15  -1    4.05    0.23
  -4 -15   1    3.64    0.22
   4 -15  -1    3.48    0.21
  -4 -15   1    3.41    0.21
   4 -15  -1    3.67    0.19
  -4  15   1    3.82    0.20
  -4  15   1    3.54    0.21
   4  15  -1    3.04    0.21
  -4  15   1    3.52    0.20
   4  15  -1    3.50    0.20
  -4  15   1    3.71    0.21
  -4  15   1    3.41    0.21
  -3 -15   1    9.11    0.37
   3 -15  -1    8.57    0.36
  -3 -15   1    8.18    0.40
   3 -15  -1    8.56    0.40
  -3  15   1    8.48    0.37
   3  15  -1    8.46    0.41
   3  15  -1    8.31    0.36
  -3  15   1    8.73    0.40
  -3  15   1    8.40    0.37
  -3  15   1    8.24    0.36
   3  15  -1    8.89    0.35
   2 -15  -1    5.97    0.27
   2 -15  -1    6.01    0.31
  -2 -15   1    6.25    0.28
  -2 -15   1    6.04    0.31
   2  15  -1    5.84    0.31
   2  15  -1    5.95    0.28
  -2  15   1    5.81    0.30
  -2  15   1    6.20    0.27
  -2  15   1    5.57    0.28
  -2  15   1    5.70    0.26
   2  15  -1    6.07    0.25
  -1 -15   1    5.20    0.28
  -1 -15   1    5.47    0.25
   1 -15  -1    5.29    0.24
   1 -15  -1    5.01    0.27
  -1  15   1    4.98    0.25
   1  15  -1    5.32    0.28
  -1  15   1    5.45    0.28
   1  15  -1    5.38    0.26
  -1  15   1    5.22    0.24
   0 -15  -1    0.27    0.07
   0 -15  -1    0.21    0.10
   0 -15   1    0.14    0.07
   0 -15   1    0.37    0.09
   0  15  -1    0.08    0.09
   0  15   1    0.23    0.09
   0  15  -1    0.23    0.09
   0  15   1    0.38    0.09
  -1 -15  -1    1.72    0.13
  -1 -15  -1    1.54    0.15
   1 -15   1    1.57    0.12
   1 -15   1    1.49    0.15
   1  15   1    1.51    0.13
  -1  15  -1    1.62    0.09
  -1  15  -1    1.57    0.14
  -1  15  -1    1.59    0.15
   1  15   1    1.43    0.14
  -2 -15  -1    0.03    0.08
   2 -15   1    0.19    0.10
   2 -15   1    0.24    0.07
  -2 -15  -1    0.20    0.09
  -2  15  -1    0.18    0.08
   2  15   1    0.08    0.09
   2  15   1    0.08    0.08
  -2  15  -1    0.09    0.06
  -2  15  -1   -0.10    0.09
   3 -15   1    1.25    0.13
  -3 -15  -1    1.23    0.11
   3 -15   1    1.32    0.11
  -3 -15  -1    1.34    0.13
  -3  15  -1    1.16    0.12
  -3  15  -1    1.48    0.13
   3  15   1    1.34    0.12
  -3  15  -1    1.28    0.13
   3  15   1    1.29    0.13
  -3  15  -1    1.21    0.12
  -4 -15  -1    2.60    0.18
   4 -15   1    2.67    0.20
  -4 -15  -1    2.63    0.19
   4 -15   1    2.83    0.15
  -4  15  -1    2.71    0.17
   4  15   1    2.78    0.19
  -4  15  -1    2.91    0.20
  -4  15  -1    2.72    0.18
   4  15   1    2.57    0.17
  -4  15  -1    2.74    0.19
   5 -15   1    1.39    0.14
  -5 -15  -1    1.20    0.16
  -5 -15  -1    1.35    0.15
  -5 -15  -1    1.44    0.13
   5  15   1    1.50    0.15
  -5  15  -1    1.69    0.14
  -5  15  -1    1.37    0.14
  -5  15  -1    1.69    0.15
   6 -15   1    1.08    0.13
  -6 -15  -1    1.12    0.16
  -6 -15  -1    1.12    0.15
  -6 -15  -1    1.09    0.12
  -6  15  -1    1.35    0.13
  -6  15  -1    0.93    0.14
  -6  15  -1    1.43    0.13
   6  15   1    1.27    0.14
  -7 -15  -1    1.15    0.12
  -7 -15  -1    1.15    0.17
  -7 -15  -1    1.12    0.16
   7 -15   1    1.03    0.13
  -7  15  -1    1.01    0.13
  -7  15  -1    1.03    0.15
   7  15   1    0.99    0.13
  -8 -15  -1    0.44    0.15
  -8 -15  -1    0.72    0.15
  -8 -15  -1    0.59    0.11
   8 -15   1    0.60    0.11
   8  15   1    0.77    0.12
  -8  15  -1    0.75    0.14
  -8  15  -1    0.69    0.12
  -9 -15  -1    0.43    0.17
  -9 -15  -1    0.66    0.17
  -9 -15  -1    0.57    0.12
   9 -15   1    0.51    0.11
   9  15   1    0.53    0.12
  -9  15  -1    0.45    0.13
  -9  15  -1    0.44    0.11
 -10 -15  -1    0.62    0.12
 -10 -15  -1    0.72    0.18
  10 -15   1    0.81    0.12
 -10 -15  -1    0.83    0.19
 -10  15  -1    0.66    0.12
  10  15   1    1.05    0.14
 -10  15  -1    0.66    0.17
 -11 -15  -1    0.20    0.18
  11 -15   1   -0.07    0.09
 -11 -15  -1    0.10    0.15
 -11 -16   1   -0.18    0.10
  11 -16  -1    0.06    0.10
 -11 -16   1   -0.11    0.14
 -11 -16   1    0.39    0.17
 -11  16   1   -0.10    0.14
 -11  16   1    0.04    0.10
  11  16  -1    0.09    0.11
  10 -16  -1    0.24    0.11
 -10 -16   1    0.34    0.16
 -10 -16   1    0.40    0.17
 -10 -16   1    0.12    0.10
 -10  16   1    0.21    0.10
 -10  16   1    0.26    0.15
  10  16  -1    0.22    0.11
 -10  16   1    0.04    0.12
  -9 -16   1   -0.01    0.12
   9 -16  -1   -0.01    0.10
  -9 -16   1   -0.03    0.09
  -9 -16   1    0.00    0.12
  -9  16   1   -0.02    0.12
   9  16  -1    0.12    0.10
  -9  16   1    0.02    0.11
  -9  16   1   -0.02    0.09
  -8 -16   1    0.26    0.13
  -8 -16   1    0.03    0.12
   8 -16  -1    0.14    0.10
  -8 -16   1    0.20    0.09
  -8  16   1    0.13    0.12
  -8  16   1    0.06    0.11
   8  16  -1    0.23    0.10
  -8  16   1    0.24    0.10
  -7 -16   1    3.86    0.21
  -7 -16   1    3.71    0.26
  -7 -16   1    3.83    0.28
   7 -16  -1    3.70    0.23
  -7  16   1    3.72    0.24
   7  16  -1    3.51    0.24
  -7  16   1    3.55    0.22
  -7  16   1    3.78    0.24
  -6 -16   1    9.70    0.51
  -6 -16   1   10.41    0.43
   6 -16  -1    9.99    0.46
  -6 -16   1   10.15    0.50
  -6  16   1    9.91    0.45
  -6  16   1   10.12    0.42
   6  16  -1    9.27    0.47
  -6  16   1   10.33    0.44
  -5 -16   1    0.07    0.10
  -5 -16   1    0.03    0.09
   5 -16  -1    0.18    0.10
  -5 -16   1    0.12    0.09
  -5  16   1    0.10    0.09
   5  16  -1    0.20    0.10
  -5  16   1   -0.04    0.08
  -5  16   1    0.03    0.09
  -4 -16   1    0.29    0.10
  -4 -16   1    0.26    0.09
   4 -16  -1    0.29    0.10
   4 -16  -1    0.28    0.08
  -4  16   1    0.26    0.09
  -4  16   1    0.18    0.09
   4  16  -1    0.43    0.10
  -4  16   1    0.41    0.10
   4  16  -1    0.26    0.10
  -4  16   1    0.27    0.11
   3 -16  -1    0.19    0.11
  -3 -16   1    0.21    0.10
   3 -16  -1    0.21    0.08
   3  16  -1    0.32    0.10
   3  16  -1    0.09    0.10
  -3  16   1    0.27    0.11
  -3  16   1    0.36    0.09
  -3  16   1    0.20    0.09
  -3  16   1    0.12    0.08
   3  16  -1    0.24    0.07
  -2 -16   1    0.03    0.10
   2 -16  -1    0.15    0.10
   2 -16  -1    0.00    0.06
  -2 -16   1    0.08    0.08
  -2  16   1    0.10    0.09
   2  16  -1    0.17    0.05
  -2  16   1    0.31    0.10
   2  16  -1    0.14    0.10
  -2  16   1    0.25    0.07
  -2  16   1    0.12    0.07
   2  16  -1    0.08    0.10
   1 -16  -1    4.78    0.26
   1 -16  -1    4.98    0.23
  -1 -16   1    4.90    0.24
  -1 -16   1    4.82    0.27
   1  16  -1    4.93    0.27
  -1  16   1    4.72    0.22
   1  16  -1    4.60    0.24
  -1  16   1    4.72    0.26
  -1  16   1    4.62    0.22
  -1  16   1    4.75    0.25
   0 -16   1    2.00    0.14
   0 -16  -1    2.04    0.18
   0 -16   1    1.94    0.17
   0 -16  -1    2.02    0.14
   0  16  -1    1.89    0.15
   0  16   1    1.79    0.15
   0  16  -1    1.96    0.17
   0  16   1    1.68    0.16
   1 -16   1    2.64    0.17
   1 -16   1    2.66    0.19
  -1 -16  -1    2.51    0.16
  -1 -16  -1    2.68    0.20
   1  16   1    2.43    0.17
   1  16   1    2.45    0.18
  -1  16  -1    2.44    0.12
  -1  16  -1    2.31    0.19
  -1  16  -1    2.46    0.18
  -2 -16  -1    0.45    0.10
   2 -16   1    0.64    0.12
  -2 -16  -1    0.52    0.10
   2 -16   1    0.45    0.08
   2  16   1    0.46    0.11
  -2  16  -1    0.57    0.10
  -2  16  -1    0.39    0.06
  -2  16  -1    0.16    0.10
   2  16   1    0.54    0.11
  -3 -16  -1    1.26    0.13
   3 -16   1    1.13    0.10
   3 -16   1    1.01    0.13
  -3 -16  -1    1.03    0.12
  -3  16  -1    1.25    0.13
   3  16   1    1.29    0.13
  -3  16  -1    1.18    0.12
   3  16   1    1.06    0.13
  -3  16  -1    1.06    0.13
  -3  16  -1    1.14    0.10
   4 -16   1    0.10    0.10
  -4 -16  -1    0.15    0.09
  -4 -16  -1    0.00    0.09
   4 -16   1    0.20    0.07
   4  16   1    0.03    0.09
  -4  16  -1    0.26    0.09
  -4  16  -1    0.19    0.10
   4  16   1    0.11    0.09
  -4  16  -1    0.23    0.08
  -4  16  -1    0.12    0.10
  -5 -16  -1    0.53    0.13
  -5 -16  -1    0.45    0.11
   5 -16   1    0.49    0.10
  -5 -16  -1    0.68    0.11
  -5  16  -1    0.66    0.11
  -5  16  -1    0.56    0.10
  -5  16  -1    0.68    0.12
   5  16   1    0.65    0.12
  -6 -16  -1    3.61    0.27
   6 -16   1    4.04    0.24
  -6 -16  -1    3.86    0.22
  -6 -16  -1    4.10    0.26
   6  16   1    3.50    0.24
  -6  16  -1    3.36    0.21
  -6  16  -1    3.19    0.22
  -6  16  -1    3.70    0.24
  -7 -16  -1    0.11    0.09
   7 -16   1    0.11    0.10
  -7 -16  -1    0.19    0.12
  -7 -16  -1   -0.01    0.11
   7  16   1    0.15    0.10
  -7  16  -1    0.16    0.10
  -7  16  -1    0.04    0.11
  -8 -16  -1    0.10    0.13
  -8 -16  -1    0.22    0.13
   8 -16   1    0.09    0.10
  -8 -16  -1    0.08    0.09
  -8  16  -1    0.17    0.10
  -8  16  -1    0.13    0.12
   8  16   1    0.18    0.11
   9 -16   1   -0.03    0.10
  -9 -16  -1    0.05    0.13
  -9 -16  -1   -0.07    0.09
  -9 -16  -1   -0.04    0.14
  -9  16  -1    0.19    0.14
  -9  16  -1    0.02    0.10
   9  16   1   -0.01    0.10
 -10 -16  -1    0.09    0.15
 -10 -16  -1   -0.11    0.10
 -10 -16  -1    0.09    0.15
  10 -16   1   -0.13    0.10
 -10  16  -1    0.15    0.15
  10  16   1    0.17    0.11
 -10  16  -1    0.15    0.10
  10 -17  -1    0.00    0.10
 -10 -17   1   -0.04    0.10
 -10 -17   1    0.05    0.15
 -10 -17   1    0.28    0.16
 -10  17   1    0.06    0.13
 -10  17   1    0.17    0.14
  10  17  -1    0.12    0.11
 -10  17   1   -0.11    0.09
  -9 -17   1    0.60    0.16
   9 -17  -1    0.43    0.12
  -9 -17   1    0.54    0.16
  -9 -17   1    0.34    0.11
  -9  17   1    0.32    0.13
  -9  17   1    0.28    0.13
  -9  17   1    0.29    0.11
   9  17  -1    0.29    0.11
  -8 -17   1    4.84    0.33
   8 -17  -1    5.17    0.29
  -8 -17   1    4.93    0.34
  -8 -17   1    5.65    0.28
  -8  17   1    4.71    0.30
  -8  17   1    5.04    0.30
   8  17  -1    5.33    0.30
  -8  17   1    5.54    0.27
   7 -17  -1    0.81    0.13
  -7 -17   1    1.02    0.12
  -7 -17   1    0.99    0.15
  -7 -17   1    0.84    0.16
  -7  17   1    0.81    0.13
   7  17  -1    0.96    0.13
  -7  17   1    0.82    0.14
  -7  17   1    0.82    0.13
  -6 -17   1    1.05    0.16
  -6 -17   1    1.09    0.13
   6 -17  -1    1.03    0.13
  -6 -17   1    1.16    0.15
  -6  17   1    1.12    0.14
   6  17  -1    0.76    0.13
  -6  17   1    0.97    0.13
  -6  17   1    1.08    0.13
  -5 -17   1    1.01    0.15
  -5 -17   1    0.48    0.11
  -5 -17   1    0.77    0.13
   5 -17  -1    0.76    0.12
  -5  17   1    0.62    0.11
  -5  17   1    0.68    0.12
  -5  17   1    0.63    0.11
   5  17  -1    0.57    0.11
   4 -17  -1    0.08    0.07
  -4 -17   1    0.12    0.09
   4 -17  -1   -0.04    0.10
  -4 -17   1    0.13    0.08
  -4  17   1   -0.01    0.10
   4  17  -1    0.07    0.09
  -4  17   1    0.15    0.08
  -4  17   1    0.06    0.08
   4  17  -1    0.00    0.09
  -3 -17   1   -0.13    0.08
   3 -17  -1   -0.09    0.07
  -3 -17   1   -0.06    0.09
   3 -17  -1    0.02    0.10
   3  17  -1    0.05    0.10
  -3  17   1    0.01    0.07
  -3  17   1    0.02    0.08
  -3  17   1    0.02    0.08
  -3  17   1    0.07    0.11
   3  17  -1    0.06    0.10
   2 -17  -1    1.30    0.15
   2 -17  -1    1.17    0.11
  -2 -17   1    1.12    0.13
  -2 -17   1    1.15    0.12
   2  17  -1    1.04    0.13
  -2  17   1    1.20    0.10
  -2  17   1    1.33    0.11
  -2  17   1    1.18    0.13
  -2  17   1    1.28    0.13
   2  17  -1    1.05    0.12
   2  17  -1    1.20    0.09
   1 -17  -1    0.15    0.11
   1 -17  -1    0.00    0.07
  -1 -17   1    0.04    0.10
  -1 -17   1   -0.02    0.08
   1  17  -1    0.03    0.09
  -1  17   1   -0.09    0.09
  -1  17   1    0.07    0.06
   1  17  -1   -0.06    0.09
  -1  17   1    0.07    0.07
  -1  17   1    0.12    0.09
   0 -17   1    0.52    0.11
   0 -17  -1    0.50    0.10
   0 -17   1    0.31    0.08
   0 -17  -1    0.38    0.12
   0  17  -1    0.45    0.12
   0  17   1    0.43    0.10
   0  17   1    0.45    0.10
   0  17  -1    0.46    0.11
  -1 -17  -1    0.21    0.09
  -1 -17  -1    0.09    0.09
   1 -17   1   -0.08    0.10
   1 -17   1    0.04    0.08
   1  17   1    0.08    0.09
  -1  17  -1    0.01    0.10
  -1  17  -1    0.00    0.10
   1  17   1    0.05    0.09
  -2 -17  -1    4.93    0.28
   2 -17   1    4.88    0.29
  -2 -17  -1    4.98    0.25
   2 -17   1    4.97    0.24
   2  17   1    4.66    0.28
  -2  17  -1    5.07    0.27
  -2  17  -1    5.23    0.22
   2  17   1    4.81    0.25
  -2  17  -1    4.48    0.27
  -3 -17  -1    0.30    0.10
   3 -17   1    0.34    0.11
   3 -17   1    0.32    0.08
  -3 -17  -1    0.27    0.09
  -3  17  -1    0.18    0.10
   3  17   1    0.35    0.10
  -3  17  -1    0.08    0.10
  -3  17  -1    0.47    0.12
   3  17   1    0.31    0.10
  -3  17  -1    0.33    0.07
  -4 -17  -1    0.12    0.10
   4 -17   1    0.12    0.10
  -4 -17  -1    0.05    0.09
  -4  17  -1    0.07    0.09
   4  17   1    0.11    0.10
  -4  17  -1    0.31    0.08
  -4  17  -1    0.15    0.10
   4  17   1    0.19    0.08
  -5 -17  -1    0.00    0.11
  -5 -17  -1    0.09    0.09
   5 -17   1    0.04    0.10
  -5 -17  -1    0.07    0.10
  -5  17  -1    0.00    0.08
  -5  17  -1   -0.02    0.10
   5  17   1    0.08    0.09
  -5  17  -1    0.00    0.10
  -6 -17  -1    0.85    0.15
  -6 -17  -1    0.95    0.12
  -6 -17  -1    0.91    0.15
   6 -17   1    0.89    0.13
  -6  17  -1    0.89    0.14
  -6  17  -1    0.96    0.13
   6  17   1    1.03    0.14
   7 -17   1    2.53    0.19
  -7 -17  -1    2.20    0.18
  -7 -17  -1    2.34    0.21
  -7 -17  -1    2.24    0.22
  -7  17  -1    1.76    0.17
  -7  17  -1    2.06    0.18
   7  17   1    1.86    0.18
  -8 -17  -1    0.30    0.14
  -8 -17  -1    0.27    0.14
   8 -17   1    0.35    0.11
  -8 -17  -1    0.16    0.10
   8  17   1    0.32    0.12
  -8  17  -1    0.39    0.12
  -8  17  -1    0.17    0.13
  -9 -17  -1    0.25    0.16
  -9 -17  -1    0.25    0.12
  -9 -17  -1    0.27    0.15
   9 -17   1    0.26    0.11
   9  17   1    0.26    0.11
  -9  17  -1    0.03    0.13
  -9  17  -1    0.38    0.12
 -10 -17  -1    0.01    0.11
  10 -17   1   -0.03    0.11
 -10 -17  -1   -0.03    0.14
 -10 -17  -1   -0.07    0.14
 -10  17  -1    0.03    0.14
  10  17   1   -0.06    0.10
 -10  17  -1    0.21    0.11
  10 -18  -1    0.36    0.11
 -10 -18   1    0.43    0.17
 -10 -18   1    0.19    0.11
 -10 -18   1    0.57    0.17
 -10  18   1    0.58    0.12
 -10  18   1    0.42    0.15
  10  18  -1    0.46    0.13
  -9 -18   1    1.39    0.21
  -9 -18   1    1.31    0.19
   9 -18  -1    1.05    0.14
  -9 -18   1    1.01    0.13
  -9  18   1    0.83    0.13
  -9  18   1    0.84    0.15
   9  18  -1    0.99    0.15
  -9  18   1    1.11    0.17
  -8 -18   1    0.32    0.14
  -8 -18   1    0.21    0.11
   8 -18  -1    0.25    0.11
  -8 -18   1    0.32    0.14
  -8  18   1    0.29    0.11
   8  18  -1    0.26    0.11
  -8  18   1    0.17    0.12
  -8  18   1    0.09    0.11
  -7 -18   1    2.90    0.25
  -7 -18   1    3.13    0.25
   7 -18  -1    3.20    0.22
  -7 -18   1    3.03    0.20
  -7  18   1    3.27    0.23
  -7  18   1    3.24    0.21
   7  18  -1    3.08    0.23
  -7  18   1    3.28    0.22
  -6 -18   1    1.52    0.19
  -6 -18   1    1.68    0.15
  -6 -18   1    1.57    0.19
   6 -18  -1    1.53    0.15
  -6  18   1    1.56    0.16
  -6  18   1    1.70    0.15
   6  18  -1    1.75    0.17
  -6  18   1    1.77    0.15
   5 -18  -1   -0.04    0.10
  -5 -18   1    0.03    0.09
  -5 -18   1    0.08    0.10
  -5  18   1    0.00    0.09
   5  18  -1    0.07    0.10
  -5  18   1    0.08    0.10
  -5  18   1    0.10    0.09
   4 -18  -1    0.34    0.11
  -4 -18   1    0.27    0.10
  -4 -18   1    0.18    0.09
  -4  18   1    0.22    0.09
   4  18  -1    0.21    0.11
  -4  18   1    0.24    0.11
  -4  18   1    0.43    0.09
   4  18  -1    0.47    0.10
  -3 -18   1   -0.10    0.08
   3 -18  -1   -0.07    0.07
   3 -18  -1   -0.04    0.10
  -3 -18   1   -0.15    0.07
  -3  18   1    0.04    0.07
   3  18  -1    0.11    0.09
  -3  18   1    0.00    0.10
  -3  18   1   -0.02    0.09
  -3  18   1   -0.14    0.08
   3  18  -1   -0.12    0.10
   2 -18  -1   -0.08    0.06
  -2 -18   1   -0.07    0.08
   2 -18  -1   -0.01    0.10
  -2 -18   1   -0.08    0.09
  -2  18   1   -0.14    0.08
  -2  18   1   -0.01    0.11
  -2  18   1   -0.01    0.08
   2  18  -1    0.00    0.09
  -2  18   1    0.00    0.07
   2  18  -1    0.09    0.09
   1 -18  -1    0.85    0.14
  -1 -18   1    0.93    0.13
   1 -18  -1    0.93    0.10
  -1 -18   1    0.83    0.12
  -1  18   1    0.90    0.12
   1  18  -1    0.84    0.13
  -1  18   1    0.95    0.10
   1  18  -1    0.82    0.12
  -1  18   1    0.81    0.12
  -1  18   1    1.11    0.09
   0 -18   1    0.59    0.11
   0 -18   1    0.71    0.13
   0 -18  -1    0.64    0.10
   0 -18  -1    0.58    0.12
   0  18   1    0.67    0.12
   0  18  -1    0.86    0.12
   0  18   1    0.84    0.12
   0  18  -1    0.66    0.12
  -1 -18  -1    1.72    0.17
   1 -18   1    1.79    0.17
  -1 -18  -1    1.64    0.15
   1 -18   1    1.91    0.14
   1  18   1    1.75    0.18
  -1  18  -1    1.83    0.17
  -1  18  -1    1.79    0.18
   1  18   1    1.75    0.16
  -2 -18  -1    0.01    0.09
   2 -18   1    0.07    0.10
  -2 -18  -1   -0.08    0.09
   2 -18   1    0.03    0.07
  -2  18  -1    0.10    0.10
  -2  18  -1   -0.03    0.09
   2  18   1    0.01    0.09
  -2  18  -1    0.07    0.05
  -2  18  -1    0.13    0.10
   2  18   1    0.05    0.10
   3 -18   1    3.79    0.21
   3 -18   1    4.00    0.25
  -3 -18  -1    3.67    0.22
  -3 -18  -1    3.76    0.24
  -3  18  -1    3.14    0.22
   3  18   1    3.41    0.22
  -3  18  -1    4.06    0.23
  -3  18  -1    4.07    0.19
  -3  18  -1    3.98    0.24
   3  18   1    3.64    0.25
  -4 -18  -1   -0.08    0.09
  -4 -18  -1    0.06    0.08
   4 -18   1    0.05    0.11
  -4  18  -1   -0.03    0.07
  -4  18  -1    0.02    0.10
  -4  18  -1   -0.05    0.11
   4  18   1   -0.05    0.10
   4  18   1    0.15    0.10
  -5 -18  -1    0.28    0.11
  -5 -18  -1    0.35    0.12
  -5 -18  -1    0.22    0.10
   5 -18   1    0.35    0.11
  -5  18  -1    0.05    0.10
  -5  18  -1    0.30    0.09
   5  18   1    0.25    0.11
  -5  18  -1    0.17    0.11
  -6 -18  -1    3.04    0.26
  -6 -18  -1    2.93    0.20
   6 -18   1    2.88    0.22
  -6 -18  -1    3.35    0.25
   6  18   1    2.76    0.22
  -6  18  -1    3.05    0.22
  -6  18  -1    3.06    0.21
   7 -18   1    0.31    0.11
  -7 -18  -1    0.13    0.12
  -7 -18  -1    0.37    0.13
  -7 -18  -1    0.19    0.10
   7  18   1    0.11    0.10
  -7  18  -1    0.21    0.12
  -7  18  -1    0.31    0.11
  -8 -18  -1    0.52    0.15
  -8 -18  -1    0.40    0.15
  -8 -18  -1    0.38    0.12
   8 -18   1    0.43    0.12
  -8  18  -1    0.52    0.13
  -8  18  -1    0.32    0.14
   8  18   1    0.48    0.12
   9 -18   1    0.16    0.11
  -9 -18  -1    0.17    0.12
  -9 -18  -1    0.11    0.16
  -9 -18  -1    0.06    0.16
  -9  18  -1    0.06    0.13
  -9  18  -1    0.13    0.11
   9  18   1    0.13    0.11
  10 -18   1    0.44    0.13
 -10 -18  -1    0.24    0.12
 -10 -18  -1    0.56    0.18
 -10 -18  -1    0.61    0.18
  10  18   1    0.36    0.13
 -10  18  -1    0.49    0.12
 -10  18  -1    0.23    0.16
 -10 -19   1   -0.12    0.11
 -10 -19   1   -0.04    0.16
  10 -19  -1   -0.04    0.11
 -10 -19   1    0.12    0.16
 -10  19   1    0.12    0.11
 -10  19   1    0.03    0.14
  10  19  -1    0.26    0.12
  -9 -19   1    0.34    0.12
  -9 -19   1    0.39    0.17
   9 -19  -1    0.24    0.12
  -9 -19   1    0.45    0.17
  -9  19   1    0.49    0.12
   9  19  -1    0.24    0.13
  -9  19   1    0.16    0.13
  -9  19   1    0.31    0.14
  -8 -19   1    1.99    0.24
  -8 -19   1    1.91    0.23
   8 -19  -1    1.74    0.17
  -8 -19   1    1.88    0.17
   8  19  -1    1.77    0.18
  -8  19   1    1.76    0.17
  -8  19   1    1.90    0.19
  -8  19   1    2.00    0.17
  -7 -19   1    1.50    0.19
  -7 -19   1    1.10    0.14
  -7 -19   1    1.39    0.20
   7 -19  -1    1.20    0.14
  -7  19   1    1.08    0.14
  -7  19   1    1.30    0.14
   7  19  -1    1.09    0.15
  -7  19   1    0.99    0.15
  -6 -19   1    0.98    0.13
  -6 -19   1    0.87    0.14
   6 -19  -1    0.74    0.13
  -6 -19   1    0.78    0.15
  -6  19   1    0.61    0.12
  -6  19   1    0.73    0.12
  -6  19   1    0.96    0.14
   6  19  -1    0.89    0.14
   5 -19  -1    5.05    0.29
  -5 -19   1    4.81    0.26
  -5 -19   1    5.15    0.30
   5  19  -1    4.77    0.30
  -5  19   1    5.11    0.26
  -5  19   1    4.93    0.27
  -5  19   1    4.68    0.27
   4 -19  -1    7.03    0.36
  -4 -19   1    7.33    0.33
  -4 -19   1    6.98    0.35
  -4  19   1    6.68    0.32
  -4  19   1    6.42    0.32
  -4  19   1    6.95    0.32
   4  19  -1    6.53    0.33
   4  19  -1    6.53    0.37
   3 -19  -1    1.40    0.15
  -3 -19   1    1.31    0.15
  -3 -19   1    1.51    0.14
   3 -19  -1    1.52    0.13
  -3  19   1    1.49    0.15
  -3  19   1    1.42    0.14
  -3  19   1    1.46    0.15
   3  19  -1    1.53    0.17
  -3  19   1    1.56    0.13
   3  19  -1    1.53    0.15
  -2 -19   1    1.21    0.13
   2 -19  -1    1.07    0.11
   2 -19  -1    0.97    0.13
  -2 -19   1    1.15    0.14
  -2  19   1    1.02    0.13
   2  19  -1    0.96    0.12
  -2  19   1    1.01    0.10
  -2  19   1    1.07    0.14
   2  19  -1    0.83    0.13
  -2  19   1    0.85    0.10
   1 -19  -1    0.03    0.10
   1 -19  -1    0.00    0.08
  -1 -19   1   -0.03    0.10
  -1 -19   1   -0.12    0.07
   1  19  -1   -0.11    0.10
   1  19  -1   -0.09    0.09
  -1  19   1    0.04    0.11
  -1  19   1    0.06    0.08
  -1  19   1   -0.09    0.06
  -1  19   1   -0.08    0.09
   0 -19   1    2.56    0.17
   0 -19   1    2.71    0.20
   0 -19  -1    2.41    0.19
   0 -19  -1    2.66    0.18
   0  19   1    2.63    0.21
   0  19   1    2.77    0.20
   0  19  -1    2.35    0.19
   0  19  -1    2.50    0.21
   1 -19   1    0.06    0.10
   1 -19   1    0.01    0.08
  -1 -19  -1    0.01    0.09
  -1 -19  -1    0.11    0.11
  -1  19  -1    0.14    0.10
  -1  19  -1   -0.07    0.10
   1  19   1    0.17    0.11
   1  19   1    0.06    0.10
   2 -19   1    0.07    0.11
   2 -19   1    0.10    0.08
  -2 -19  -1    0.25    0.09
  -2 -19  -1    0.19    0.09
  -2  19  -1    0.22    0.10
   2  19   1    0.04    0.10
  -2  19  -1    0.03    0.09
  -2  19  -1    0.02    0.10
   2  19   1   -0.01    0.09
  -3 -19  -1    6.62    0.35
   3 -19   1    6.83    0.31
  -3 -19  -1    6.89    0.33
   3 -19   1    6.27    0.35
  -3  19  -1    7.18    0.35
  -3  19  -1    6.48    0.32
   3  19   1    7.21    0.33
   3  19   1    6.97    0.37
  -3  19  -1    6.82    0.34
  -3  19  -1    6.99    0.29
   4 -19   1   10.78    0.51
  -4 -19  -1   11.24    0.47
   4  19   1   10.57    0.52
  -4  19  -1   11.56    0.47
  -4  19  -1   10.38    0.47
  -4  19  -1   10.80    0.45
  -5 -19  -1    4.39    0.25
   5 -19   1    4.18    0.27
  -5 -19  -1    4.70    0.29
  -5  19  -1    4.80    0.27
  -5  19  -1    4.67    0.26
   5  19   1    4.53    0.29
   6 -19   1   -0.17    0.09
  -6 -19  -1   -0.03    0.11
  -6 -19  -1   -0.05    0.10
  -6 -19  -1   -0.14    0.10
   6  19   1   -0.03    0.11
  -6  19  -1   -0.10    0.10
  -6  19  -1   -0.03    0.10
  -7 -19  -1    0.15    0.11
  -7 -19  -1   -0.06    0.11
   7 -19   1   -0.02    0.10
  -7 -19  -1    0.11    0.13
   7  19   1    0.13    0.11
  -7  19  -1   -0.03    0.11
  -7  19  -1    0.00    0.11
  -8 -19  -1    3.24    0.28
  -8 -19  -1    3.09    0.29
   8 -19   1    3.18    0.23
  -8 -19  -1    3.06    0.22
  -8  19  -1    3.03    0.22
  -8  19  -1    3.12    0.25
   8  19   1    2.88    0.23
  -9 -19  -1    0.42    0.17
  -9 -19  -1    0.19    0.15
   9 -19   1    0.13    0.12
  -9 -19  -1    0.02    0.11
   9  19   1    0.15    0.11
  -9  19  -1    0.03    0.13
  -9  19  -1   -0.03    0.11
  -9 -20   1   -0.07    0.13
  -9 -20   1    0.03    0.15
   9 -20  -1   -0.07    0.11
  -9 -20   1   -0.11    0.11
   9  20  -1    0.10    0.12
  -9  20   1    0.20    0.13
  -9  20   1    0.01    0.11
  -9  20   1   -0.05    0.12
   8 -20  -1    1.49    0.17
  -8 -20   1    1.45    0.20
  -8 -20   1    1.56    0.21
  -8 -20   1    1.73    0.16
  -8  20   1    1.58    0.17
  -8  20   1    1.41    0.17
  -8  20   1    1.32    0.16
   8  20  -1    1.65    0.18
  -7 -20   1    0.00    0.13
  -7 -20   1    0.12    0.13
  -7 -20   1    0.05    0.11
   7 -20  -1    0.02    0.11
  -7  20   1    0.04    0.12
  -7  20   1    0.04    0.11
  -7  20   1   -0.03    0.10
   7  20  -1    0.00    0.11
  -6 -20   1    0.05    0.09
  -6 -20   1   -0.03    0.10
   6 -20  -1    0.01    0.10
  -6 -20   1   -0.07    0.11
  -6  20   1   -0.09    0.10
  -6  20   1   -0.01    0.09
  -6  20   1    0.07    0.11
   6  20  -1    0.01    0.11
  -5 -20   1    2.14    0.18
   5 -20  -1    1.54    0.17
   5  20  -1    2.03    0.20
  -5  20   1    1.91    0.16
  -5  20   1    1.95    0.16
  -5  20   1    2.02    0.19
   4 -20  -1    0.31    0.12
  -4 -20   1    0.35    0.10
  -4  20   1    0.26    0.09
  -4  20   1    0.43    0.11
  -4  20   1    0.24    0.10
   4  20  -1    0.48    0.13
  -3 -20   1   -0.18    0.08
  -3 -20   1   -0.02    0.09
   3 -20  -1   -0.01    0.11
  -3  20   1    0.00    0.09
   3  20  -1   -0.04    0.10
  -3  20   1   -0.12    0.07
  -3  20   1   -0.06    0.11
   3  20  -1    0.20    0.12
   2 -20  -1    0.54    0.12
   2 -20  -1    0.66    0.11
  -2 -20   1    0.64    0.13
  -2 -20   1    0.84    0.11
   2  20  -1    0.58    0.12
  -2  20   1    0.62    0.12
  -2  20   1    0.65    0.09
  -2  20   1    0.55    0.09
  -2  20   1    0.49    0.13
   2  20  -1    0.54    0.11
   1 -20  -1   -0.05    0.10
  -1 -20   1    0.07    0.11
   1 -20  -1    0.03    0.08
  -1 -20   1   -0.02    0.08
  -1  20   1    0.05    0.10
  -1  20   1    0.05    0.10
   1  20  -1   -0.02    0.11
   1  20  -1    0.00    0.09
  -1  20   1    0.01    0.07
  -1  20   1    0.00    0.06
   0 -20   1    4.49    0.27
   0 -20  -1    3.74    0.22
   0 -20   1    4.26    0.23
   0 -20  -1    4.25    0.27
   0  20   1    4.13    0.24
   0  20   1    4.03    0.26
   0  20   1    3.85    0.20
   0  20  -1    4.21    0.25
   0  20  -1    4.14    0.26
  -1 -20  -1    1.30    0.15
   1 -20   1    1.27    0.12
  -1 -20  -1    1.56    0.14
   1 -20   1    1.45    0.16
   1  20   1    1.28    0.14
  -1  20  -1    1.17    0.14
   1  20   1    1.26    0.15
  -1  20  -1    1.49    0.16
  -2 -20  -1    0.61    0.11
   2 -20   1    0.46    0.10
  -2 -20  -1    0.60    0.12
   2 -20   1    0.51    0.12
  -2  20  -1    0.54    0.13
   2  20   1    0.57    0.13
  -2  20  -1    0.51    0.11
  -2  20  -1    0.53    0.10
   2  20   1    0.55    0.11
  -3 -20  -1    1.03    0.13
  -3 -20  -1    0.80    0.13
   3 -20   1    0.76    0.14
  -3  20  -1    0.96    0.13
   3  20   1    0.98    0.15
  -3  20  -1    0.95    0.13
   3  20   1    0.98    0.12
  -4 -20  -1    0.46    0.12
   4 -20   1    0.19    0.11
   4  20   1    0.16    0.12
  -4  20  -1    0.19    0.12
  -4  20  -1    0.22    0.10
   5 -20   1    0.23    0.11
  -5 -20  -1    0.03    0.09
  -5 -20  -1    0.30    0.11
  -5  20  -1    0.11    0.11
   5  20   1    0.11    0.11
  -5  20  -1    0.07    0.10
   6 -20   1    0.16    0.11
  -6 -20  -1    0.26    0.11
  -6 -20  -1    0.29    0.13
  -6 -20  -1    0.16    0.12
  -6  20  -1    0.03    0.11
  -6  20  -1    0.09    0.11
   6  20   1    0.20    0.12
   7 -20   1    0.05    0.12
  -7 -20  -1    0.10    0.14
  -7 -20  -1   -0.04    0.11
  -7 -20  -1    0.02    0.14
  -7  20  -1   -0.04    0.11
   7  20   1    0.22    0.12
  -7  20  -1   -0.10    0.11
   8 -20   1    1.80    0.18
  -8 -20  -1    2.22    0.23
  -8 -20  -1    1.95    0.24
  -8 -20  -1    2.00    0.18
   8  20   1    2.13    0.20
  -8  20  -1    1.78    0.19
  -8  20  -1    1.96    0.19
  -9 -20  -1    0.25    0.17
   9 -20   1    0.01    0.12
  -9 -20  -1    0.07    0.16
  -9 -20  -1   -0.31    0.11
  -9  20  -1   -0.02    0.11
  -9  20  -1    0.07    0.15
   9  20   1   -0.13    0.11
  -9 -21   1    0.28    0.15
   9 -21  -1    0.06    0.12
  -9 -21   1    0.06    0.15
  -9 -21   1   -0.07    0.11
  -9  21   1    0.10    0.14
  -9  21   1    0.22    0.11
   9  21  -1    0.27    0.12
  -8 -21   1    0.75    0.18
  -8 -21   1    0.95    0.14
  -8 -21   1    0.64    0.17
   8 -21  -1    0.76    0.14
   8  21  -1    0.70    0.15
  -8  21   1    0.58    0.14
  -8  21   1    0.78    0.16
  -7 -21   1    0.02    0.14
  -7 -21   1   -0.13    0.12
   7 -21  -1   -0.06    0.11
  -7 -21   1   -0.10    0.11
   7  21  -1    0.15    0.12
  -7  21   1   -0.01    0.11
  -7  21   1   -0.01    0.11
   6 -21  -1    0.22    0.12
  -6 -21   1    0.26    0.13
  -6 -21   1    0.22    0.12
  -6 -21   1    0.08    0.11
  -6  21   1   -0.02    0.11
   6  21  -1    0.18    0.11
  -6  21   1    0.33    0.10
  -6  21   1    0.15    0.11
   5 -21  -1    0.67    0.13
  -5 -21   1    0.38    0.11
   5  21  -1    0.56    0.14
  -5  21   1    0.40    0.11
  -5  21   1    0.47    0.13
  -5  21   1    0.64    0.10
   4 -21  -1    0.09    0.12
  -4 -21   1   -0.06    0.10
  -4  21   1    0.19    0.09
  -4  21   1    0.09    0.12
   4  21  -1    0.07    0.12
  -4  21   1    0.29    0.10
  -3 -21   1    1.23    0.14
   3 -21  -1    1.39    0.16
  -3 -21   1    1.10    0.13
  -3  21   1    1.31    0.16
   3  21  -1    1.11    0.13
  -3  21   1    1.03    0.12
  -3  21   1    1.32    0.11
   3  21  -1    1.40    0.17
   2 -21  -1    1.10    0.12
  -2 -21   1    0.87    0.13
   2 -21  -1    0.90    0.15
  -2 -21   1    0.87    0.12
   2  21  -1    1.07    0.14
   2  21  -1    1.03    0.14
  -2  21   1    1.06    0.11
  -2  21   1    1.03    0.15
  -2  21   1    0.98    0.10
  -2  21   1    0.98    0.13
  -1 -21   1    1.55    0.16
   1 -21  -1    1.60    0.14
   1 -21  -1    1.71    0.18
  -1 -21   1    1.63    0.15
  -1  21   1    1.80    0.16
   1  21  -1    1.56    0.16
   1  21  -1    1.55    0.16
  -1  21   1    1.54    0.16
  -1  21   1    1.51    0.12
   0 -21  -1    2.87    0.22
   0 -21  -1    2.65    0.19
   0 -21   1    2.72    0.20
   0 -21   1    2.65    0.21
   0  21  -1    2.44    0.22
   0  21   1    3.00    0.21
   0  21   1    2.62    0.21
   0  21  -1    2.54    0.20
  -1 -21  -1    0.13    0.10
  -1 -21  -1    0.04    0.11
   1 -21   1    0.17    0.09
   1 -21   1   -0.15    0.10
  -1  21  -1    0.15    0.10
  -1  21  -1    0.19    0.11
   1  21   1    0.07    0.10
   1  21   1   -0.16    0.09
   2 -21   1    0.67    0.14
   2 -21   1    0.62    0.10
  -2 -21  -1    0.43    0.11
  -2 -21  -1    0.50    0.11
  -2  21  -1    0.57    0.11
  -2  21  -1    0.56    0.13
   2  21   1    0.55    0.13
  -2  21  -1    0.50    0.10
   2  21   1    0.45    0.11
  -3 -21  -1    2.05    0.18
   3 -21   1    2.09    0.19
  -3 -21  -1    2.20    0.20
  -3  21  -1    2.01    0.18
   3  21   1    2.06    0.19
  -3  21  -1    1.78    0.17
   3  21   1    2.03    0.19
   4 -21   1    0.03    0.11
  -4 -21  -1   -0.06    0.09
  -4  21  -1   -0.03    0.10
   4  21   1   -0.03    0.11
  -4  21  -1    0.03    0.12
   5 -21   1   -0.01    0.11
  -5 -21  -1    0.04    0.11
  -5  21  -1    0.03    0.12
  -5  21  -1   -0.12    0.10
   5  21   1    0.03    0.10
  -6 -21  -1    0.07    0.13
  -6 -21  -1    0.04    0.13
  -6 -21  -1   -0.03    0.10
   6 -21   1   -0.11    0.11
  -6  21  -1    0.21    0.12
  -6  21  -1   -0.04    0.11
   6  21   1    0.02    0.12
   7 -21   1    1.37    0.17
  -7 -21  -1    1.40    0.20
  -7 -21  -1    1.43    0.16
  -7 -21  -1    1.19    0.20
  -7  21  -1    1.14    0.17
  -7  21  -1    1.39    0.16
   7  21   1    1.15    0.17
  -8 -21  -1    2.05    0.25
  -8 -21  -1    2.62    0.25
  -8 -21  -1    2.46    0.22
   8 -21   1    2.43    0.22
   8  21   1    2.03    0.22
  -8  21  -1    2.36    0.21
  -8  21  -1    2.32    0.22
  -9 -21  -1    0.82    0.15
  -9 -21  -1    1.17    0.20
  -9 -21  -1    0.80    0.19
   9 -21   1    0.94    0.16
  -9  21  -1    0.89    0.15
  -9  21  -1    0.55    0.16
   9  21   1    0.87    0.15
  -9 -22   1    0.04    0.15
  -9 -22   1   -0.04    0.11
   9 -22  -1    0.02    0.12
  -9 -22   1   -0.09    0.13
  -9  22   1    0.19    0.13
  -9  22   1   -0.12    0.11
   9  22  -1    0.16    0.12
  -8 -22   1    0.17    0.14
   8 -22  -1    0.10    0.13
  -8 -22   1    0.02    0.12
  -8 -22   1    0.10    0.14
   8  22  -1    0.09    0.12
  -8  22   1   -0.15    0.11
  -8  22   1   -0.12    0.12
  -7 -22   1   -0.14    0.13
   7 -22  -1   -0.09    0.11
  -7 -22   1   -0.02    0.11
  -7 -22   1   -0.16    0.13
  -7  22   1    0.00    0.12
  -7  22   1   -0.18    0.11
   7  22  -1    0.10    0.12
  -6 -22   1    0.10    0.14
   6 -22  -1   -0.08    0.11
  -6 -22   1   -0.09    0.12
  -6 -22   1    0.03    0.12
  -6  22   1   -0.19    0.10
  -6  22   1   -0.01    0.12
   6  22  -1   -0.19    0.10
  -5 -22   1    1.89    0.18
   5 -22  -1    2.16    0.19
  -5  22   1    1.90    0.18
  -5  22   1    1.97    0.18
   5  22  -1    1.84    0.19
   4 -22  -1    2.42    0.20
  -4 -22   1    2.56    0.19
   4  22  -1    2.04    0.20
  -4  22   1    2.12    0.18
  -4  22   1    2.18    0.19
  -3 -22   1    9.80    0.44
   3 -22  -1    9.48    0.48
  -3 -22   1   10.33    0.48
  -3  22   1    9.53    0.44
  -3  22   1    9.85    0.42
   3  22  -1    9.17    0.49
   3  22  -1    9.82    0.44
   2 -22  -1    0.15    0.08
  -2 -22   1    0.19    0.11
   2 -22  -1    0.24    0.11
  -2 -22   1    0.15    0.12
  -2  22   1    0.10    0.09
  -2  22   1    0.37    0.11
   2  22  -1    0.19    0.12
   2  22  -1    0.15    0.12
  -2  22   1    0.20    0.11
   1 -22  -1    0.29    0.10
  -1 -22   1    0.38    0.13
   1 -22  -1    0.31    0.13
  -1 -22   1    0.32    0.10
  -1  22   1    0.24    0.12
   1  22  -1    0.38    0.11
   1  22  -1    0.45    0.12
  -1  22   1    0.26    0.12
  -1  22   1    0.26    0.09
   0 -22  -1    0.14    0.10
   0 -22  -1    0.22    0.13
   0 -22   1    0.22    0.10
   0 -22   1    0.25    0.13
   0  22  -1    0.30    0.12
   0  22   1    0.20    0.12
   0  22  -1    0.41    0.12
   0  22   1    0.24    0.11
   1 -22   1    0.87    0.12
  -1 -22  -1    1.21    0.15
  -1 -22  -1    0.96    0.14
   1 -22   1    0.98    0.15
  -1  22  -1    1.09    0.15
   1  22   1    0.86    0.14
  -1  22  -1    1.09    0.15
   1  22   1    1.07    0.15
  -2 -22  -1    0.14    0.11
  -2 -22  -1    0.30    0.11
   2 -22   1    0.05    0.11
  -2  22  -1    0.10    0.12
  -2  22  -1    0.02    0.10
   2  22   1    0.16    0.11
   2  22   1    0.18    0.12
   3 -22   1    0.03    0.12
  -3 -22  -1   -0.07    0.09
   3  22   1   -0.02    0.10
  -3  22  -1    0.08    0.10
  -3  22  -1    0.05    0.11
  -4 -22  -1   -0.01    0.11
   4 -22   1   -0.07    0.11
  -4  22  -1   -0.01    0.11
  -4  22  -1   -0.03    0.10
   4  22   1   -0.11    0.12
   5 -22   1    0.10    0.12
  -5 -22  -1   -0.01    0.10
  -5  22  -1    0.00    0.10
   5  22   1    0.04    0.11
  -5  22  -1    0.00    0.12
  -6 -22  -1    1.40    0.17
   6 -22   1    1.51    0.17
  -6 -22  -1    1.52    0.20
  -6 -22  -1    1.47    0.21
   6  22   1    1.32    0.18
  -6  22  -1    1.33    0.17
  -6  22  -1    1.51    0.18
  -7 -22  -1    2.60    0.27
  -7 -22  -1    2.64    0.26
   7 -22   1    2.77    0.23
  -7 -22  -1    2.40    0.22
  -7  22  -1    2.33    0.21
   7  22   1    2.47    0.23
  -7  22  -1    2.58    0.22
  -8 -22  -1    1.43    0.21
   8 -22   1    1.37    0.17
  -8 -22  -1    1.17    0.16
  -8 -22  -1    1.09    0.20
  -8  22  -1    1.03    0.17
  -8  22  -1    1.43    0.18
   8  22   1    1.20    0.17
  -8 -23   1    0.06    0.12
  -8 -23   1    0.13    0.15
  -8 -23   1    0.02    0.13
   8 -23  -1    0.20    0.14
  -8  23   1    0.26    0.13
  -8  23   1    0.12    0.14
   8  23  -1    0.39    0.14
  -7 -23   1   -0.10    0.11
  -7 -23   1    0.19    0.14
  -7 -23   1    0.03    0.14
   7 -23  -1   -0.01    0.12
  -7  23   1    0.07    0.12
   7  23  -1    0.18    0.13
  -7  23   1   -0.06    0.13
  -6 -23   1    0.96    0.18
   6 -23  -1    0.89    0.16
  -6 -23   1    0.97    0.17
  -6 -23   1    1.16    0.16
  -6  23   1    1.35    0.15
  -6  23   1    0.98    0.15
   6  23  -1    1.12    0.17
   5 -23  -1    0.17    0.13
  -5 -23   1    0.18    0.13
  -5  23   1    0.29    0.13
   5  23  -1    0.11    0.11
  -5  23   1    0.15    0.11
  -4 -23   1    1.16    0.15
   4 -23  -1    0.85    0.15
  -4  23   1    0.99    0.16
  -4  23   1    1.17    0.13
   4  23  -1    1.11    0.16
  -3 -23   1    0.20    0.11
   3 -23  -1    0.32    0.13
  -3  23   1    0.37    0.12
  -3  23   1    0.19    0.09
   3  23  -1    0.32    0.12
  -2 -23   1    3.07    0.24
   2 -23  -1    2.87    0.24
  -2 -23   1    2.65    0.20
  -2  23   1    2.79    0.21
   2  23  -1    3.04    0.24
  -2  23   1    2.71    0.18
   2  23  -1    2.83    0.22
  -1 -23   1    4.05    0.24
   1 -23  -1    4.09    0.27
  -1 -23   1    4.28    0.28
   1 -23  -1    3.98    0.24
  -1  23   1    4.06    0.26
   1  23  -1    4.07    0.28
  -1  23   1    4.20    0.27
   1  23  -1    4.33    0.27
   0 -23  -1    4.01    0.27
   0 -23   1    4.23    0.25
   0 -23   1    4.21    0.27
   0 -23  -1    4.28    0.25
   0  23  -1    3.84    0.27
   0  23   1    3.37    0.26
   0  23   1    3.93    0.26
   0  23  -1    3.87    0.26
   1 -23   1    0.04    0.10
  -1 -23  -1    0.00    0.12
  -1 -23  -1    0.06    0.10
   1 -23   1    0.01    0.13
  -1  23  -1    0.03    0.09
  -1  23  -1   -0.04    0.12
   1  23   1    0.08    0.11
   1  23   1    0.08    0.12
   2 -23   1    0.57    0.14
  -2 -23  -1    0.67    0.14
  -2 -23  -1    0.51    0.13
   2  23   1    0.63    0.13
  -2  23  -1    0.68    0.12
   2  23   1    0.70    0.13
  -2  23  -1    0.72    0.13
   3 -23   1    0.52    0.13
  -3 -23  -1    0.22    0.11
  -3  23  -1    0.23    0.11
  -3  23  -1    0.34    0.12
   3  23   1    0.32    0.13
   4 -23   1    3.04    0.25
  -4 -23  -1    2.98    0.23
   4  23   1    2.75    0.25
  -4  23  -1    2.68    0.22
  -4  23  -1    2.88    0.22
  -5 -23  -1    0.29    0.13
   5 -23   1    0.24    0.13
   5  23   1    0.32    0.12
  -5  23  -1    0.33    0.14
  -5  23  -1    0.19    0.12
  -6 -23  -1    0.02    0.13
  -6 -23  -1    0.20    0.13
   6 -23   1    0.24    0.13
  -6 -23  -1    0.16    0.13
  -6  23  -1   -0.03    0.13
   6  23   1    0.07    0.13
  -6  23  -1   -0.03    0.13
  -7 -23  -1    0.41    0.16
  -7 -23  -1    0.41    0.14
   7 -23   1    0.30    0.14
  -7 -23  -1    0.61    0.16
  -7  23  -1    0.26    0.15
  -7  23  -1    0.46    0.15
   7  23   1    0.53    0.14
  -8 -23  -1    0.11    0.14
  -8 -23  -1    0.05    0.14
   8 -23   1   -0.12    0.12
  -8 -23  -1   -0.03    0.12
  -8  23  -1    0.17    0.14
   8  23   1    0.30    0.14
  -8  23  -1    0.04    0.13
   8 -24  -1    0.11    0.13
  -8 -24   1    0.08    0.16
  -8 -24   1   -0.08    0.12
  -8 -24   1    0.11    0.16
  -8  24   1   -0.09    0.12
  -8  24   1   -0.18    0.12
   8  24  -1   -0.01    0.12
  -7 -24   1    0.37    0.14
  -7 -24   1    0.42    0.17
  -7 -24   1    0.56    0.17
   7 -24  -1    0.28    0.14
   7  24  -1    0.48    0.15
  -7  24   1    0.50    0.14
  -7  24   1    0.35    0.14
  -6 -24   1   -0.03    0.12
  -6 -24   1    0.16    0.14
   6 -24  -1   -0.06    0.13
  -6 -24   1    0.17    0.11
  -6  24   1    0.16    0.13
   6  24  -1    0.37    0.14
  -6  24   1    0.15    0.12
   5 -24  -1   -0.07    0.12
  -5 -24   1   -0.01    0.11
   5  24  -1    0.38    0.14
  -5  24   1    0.06    0.11
  -5  24   1    0.00    0.13
  -4 -24   1    1.56    0.17
   4 -24  -1    1.29    0.17
   4  24  -1    1.50    0.17
  -4  24   1    1.66    0.18
   3 -24  -1    0.14    0.12
  -3 -24   1    0.22    0.11
  -3  24   1    0.09    0.11
   3  24  -1    0.18    0.12
  -2 -24   1    0.00    0.11
  -2 -24   1    0.09    0.11
   2 -24  -1   -0.06    0.12
   2  24  -1    0.23    0.13
  -2  24   1    0.15    0.12
   2  24  -1    0.20    0.13
   1 -24  -1   -0.06    0.08
  -1 -24   1   -0.06    0.12
   1 -24  -1    0.11    0.13
  -1 -24   1   -0.03    0.11
   1  24  -1    0.02    0.12
  -1  24   1   -0.02    0.10
   1  24  -1    0.16    0.12
  -1  24   1   -0.03    0.12
   0 -24  -1    4.75    0.31
   0 -24   1    4.39    0.30
   0 -24  -1    4.89    0.28
   0 -24   1    4.71    0.28
   0  24   1    4.75    0.29
   0  24   1    4.50    0.30
   0  24  -1    4.24    0.27
   0  24  -1    4.79    0.30
  -1 -24  -1    1.80    0.17
  -1 -24  -1    2.18    0.22
   1 -24   1    1.98    0.17
   1 -24   1    1.90    0.19
  -1  24  -1    1.85    0.18
  -1  24  -1    2.05    0.20
   1  24   1    1.86    0.19
   1  24   1    1.98    0.20
   2 -24   1    1.07    0.17
  -2 -24  -1    1.10    0.14
  -2 -24  -1    1.08    0.15
  -2  24  -1    0.92    0.13
   2  24   1    1.24    0.16
  -2  24  -1    1.17    0.16
   2  24   1    1.29    0.16
  -3 -24  -1    0.11    0.12
   3 -24   1    0.45    0.15
  -3  24  -1    0.35    0.12
  -3  24  -1    0.38    0.13
   3  24   1    0.37    0.14
  -4 -24  -1    1.63    0.17
   4 -24   1    1.58    0.18
   4  24   1    1.46    0.19
  -4  24  -1    1.71    0.18
  -4  24  -1    1.67    0.17
  -5 -24  -1    0.10    0.11
   5 -24   1    0.16    0.13
  -5  24  -1    0.09    0.12
  -5  24  -1   -0.01    0.12
   5  24   1    0.04    0.12
  -6 -24  -1   -0.06    0.12
   6 -24   1   -0.12    0.12
  -6 -24  -1   -0.01    0.12
  -6 -24  -1    0.07    0.13
  -6  24  -1   -0.22    0.12
  -6  24  -1   -0.09    0.13
   6  24   1    0.18    0.14
  -7 -24  -1    0.73    0.18
   7 -24   1    0.46    0.15
  -7 -24  -1    0.55    0.18
  -7 -24  -1    0.26    0.14
  -7  24  -1    0.27    0.15
   7  24   1    0.44    0.15
  -7  24  -1    0.40    0.14
  -7 -25   1    0.08    0.14
  -7 -25   1    0.04    0.11
   7 -25  -1   -0.12    0.13
  -7 -25   1    0.29    0.15
  -7  25   1    0.01    0.13
   7  25  -1    0.33    0.14
  -6 -25   1   -0.02    0.13
   6 -25  -1    0.05    0.13
  -6 -25   1    0.05    0.15
  -6 -25   1    0.09    0.14
   6  25  -1    0.27    0.14
  -6  25   1    0.09    0.14
  -5 -25   1    1.35    0.17
   5 -25  -1    1.14    0.18
   5  25  -1    1.07    0.18
  -5  25   1    1.25    0.18
   4 -25  -1    0.12    0.14
  -4 -25   1    0.38    0.14
  -4  25   1    0.18    0.13
   4  25  -1    0.43    0.14
   3 -25  -1    0.37    0.15
  -3 -25   1    0.19    0.13
   3  25  -1    0.36    0.13
  -3  25   1    0.41    0.13
  -2 -25   1    0.63    0.13
   2 -25  -1    0.46    0.14
  -2 -25   1    0.77    0.14
   2  25  -1    0.75    0.14
   2  25  -1    0.73    0.15
  -2  25   1    0.84    0.14
   1 -25  -1   -0.02    0.12
  -1 -25   1    0.02    0.13
  -1 -25   1    0.01    0.10
   1  25  -1    0.15    0.12
  -1  25   1    0.16    0.12
   1  25  -1    0.19    0.13
   0 -25   1    0.43    0.15
   0 -25  -1    0.41    0.12
   0 -25   1    0.58    0.11
   0 -25  -1    0.29    0.13
   0  25   1    0.52    0.14
   0  25  -1    0.28    0.14
   0  25  -1    0.35    0.11
   0  25   1    0.33    0.13
   1 -25   1    0.43    0.14
  -1 -25  -1    0.61    0.14
  -1 -25  -1    0.30    0.13
   1  25   1    0.54    0.13
   1  25   1    0.48    0.13
  -1  25  -1    0.40    0.12
  -1  25  -1    0.34    0.14
   2 -25   1    0.22    0.13
  -2 -25  -1    0.31    0.12
   2  25   1    0.54    0.14
  -2  25  -1    0.05    0.12
  -2  25  -1    0.32    0.11
   3 -25   1    5.37    0.33
  -3 -25  -1    4.74    0.29
   3  25   1    4.71    0.32
  -3  25  -1    4.43    0.27
  -3  25  -1    4.48    0.29
  -4 -25  -1    0.65    0.15
   4 -25   1    0.87    0.17
  -4  25  -1    0.64    0.14
   4  25   1    0.91    0.17
  -4  25  -1    0.76    0.15
   5 -25   1    1.09    0.18
  -5 -25  -1    1.15    0.17
  -5  25  -1    1.51    0.18
   5  25   1    1.17    0.18
  -5  25  -1    0.82    0.14
  -6 -25  -1   -0.07    0.14
  -6 -25  -1   -0.04    0.14
   6 -25   1   -0.03    0.13
  -6 -25  -1   -0.01    0.13
  -6  25  -1   -0.17    0.14
  -6  25  -1   -0.04    0.12
   6  25   1    0.11    0.14
  -7 -25  -1   -0.02    0.14
   7 -25   1    0.24    0.15
  -7 -25  -1    0.22    0.14
  -7 -25  -1    0.34    0.16
  -7  25  -1    0.13    0.14
   7  25   1    0.20    0.14
  -7  25  -1    0.17    0.15
  -6 -26   1    0.05    0.13
  -6 -26   1    0.07    0.14
   6 -26  -1    0.08    0.14
  -6 -26   1    0.05    0.15
   6  26  -1   -0.09    0.11
  -6  26   1   -0.08    0.13
  -5 -26   1    0.07    0.13
   5 -26  -1    0.26    0.15
  -5  26   1    0.18    0.13
   5  26  -1    0.48    0.15
  -4 -26   1    0.75    0.14
   4 -26  -1    0.59    0.16
   4  26  -1    0.81    0.16
  -4  26   1    0.50    0.14
  -3 -26   1    0.74    0.14
   3 -26  -1    0.76    0.15
   3  26  -1    0.66    0.16
  -3  26   1    0.67    0.16
  -2 -26   1    3.97    0.25
   2 -26  -1    3.88    0.29
  -2  26   1    3.84    0.27
   2  26  -1    3.63    0.28
   1 -26  -1    0.51    0.16
  -1 -26   1    0.39    0.13
  -1 -26   1    0.51    0.14
   1  26  -1    0.58    0.15
   1  26  -1    0.32    0.14
  -1  26   1    0.36    0.14
   0 -26  -1    0.22    0.14
   0 -26   1    0.25    0.14
   0 -26   1    0.27    0.12
   0 -26  -1    0.23    0.11
   0  26   1    0.24    0.12
   0  26   1    0.28    0.13
   0  26  -1    0.07    0.12
   0  26  -1    0.17    0.11
  -1 -26  -1   -0.13    0.13
   1 -26   1   -0.01    0.13
  -1 -26  -1   -0.17    0.11
  -1  26  -1    0.00    0.13
   1  26   1    0.02    0.13
   1  26   1   -0.08    0.13
   2 -26   1    0.24    0.13
  -2 -26  -1    0.08    0.11
   2  26   1    0.07    0.13
  -2  26  -1   -0.03    0.14
   3 -26   1    0.35    0.14
  -3 -26  -1    0.09    0.13
  -3  26  -1    0.33    0.12
   3  26   1    0.26    0.15
  -3  26  -1    0.60    0.16
  -4 -26  -1    0.61    0.15
   4 -26   1    0.75    0.17
  -4  26  -1    0.79    0.14
   4  26   1    0.53    0.15
  -4  26  -1    0.68    0.17
  -5 -26  -1    1.02    0.18
   5 -26   1    1.10    0.19
   5  26   1    1.58    0.20
  -5  26  -1    1.27    0.17
  -5  26  -1    0.96    0.18
  -6 -26  -1    0.79    0.19
  -6 -26  -1    0.29    0.15
  -6 -26  -1    0.85    0.18
   6 -26   1    0.62    0.17
  -6  26  -1    0.27    0.14
   6  26   1    1.01    0.18
  -6  26  -1    0.65    0.16
   6 -27  -1    0.23    0.15
  -6 -27   1    0.27    0.15
  -6 -27   1    0.24    0.14
  -6 -27   1    0.38    0.15
  -6  27   1    0.08    0.13
   6  27  -1    0.61    0.15
   5 -27  -1    0.40    0.16
  -5 -27   1    0.23    0.14
  -5  27   1    0.29    0.15
   5  27  -1    0.37    0.14
   4 -27  -1    0.03    0.15
  -4 -27   1    0.14    0.14
  -4  27   1    0.06    0.14
   4  27  -1    0.28    0.14
   3 -27  -1   -0.05    0.15
  -3 -27   1    0.11    0.13
   3  27  -1    0.37    0.14
  -3  27   1    0.16    0.15
  -2 -27   1    0.93    0.16
   2 -27  -1    0.94    0.17
   2  27  -1    1.25    0.17
  -2  27   1    1.09    0.18
  -1 -27   1    0.58    0.13
  -1 -27   1    0.78    0.16
   1 -27  -1    0.61    0.16
  -1  27   1    0.50    0.15
   1  27  -1    0.62    0.16
   1  27  -1    0.79    0.16
   0 -27   1    1.18    0.19
   0 -27  -1    1.54    0.19
   0  27   1    0.99    0.18
   0  27  -1    1.05    0.18
   1 -27   1    0.29    0.16
  -1 -27  -1    0.66    0.15
  -1 -27  -1    0.63    0.15
   1  27   1    0.78    0.16
  -1  27  -1    0.71    0.15
   1  27   1    0.46    0.15
  -2 -27  -1    0.24    0.13
   2 -27   1    0.43    0.15
   2  27   1    0.64    0.16
  -2  27  -1    0.47    0.16
  -3 -27  -1    0.72    0.15
   3 -27   1    0.54    0.15
  -3  27  -1    0.68    0.17
   3  27   1    0.70    0.16
   4 -27   1    0.16    0.14
  -4 -27  -1   -0.04    0.13
   4  27   1    0.13    0.13
  -4  27  -1    0.04    0.15
  -5 -27  -1   -0.18    0.13
   5 -27   1   -0.05    0.13
  -5  27  -1   -0.44    0.12
   5  27   1    0.01    0.14
  -5 -28   1    0.13    0.14
   5 -28  -1    0.11    0.15
   5  28  -1    0.18    0.14
  -5  28   1    0.10    0.15
  -4 -28   1   -0.03    0.11
   4 -28  -1   -0.09    0.14
  -4  28   1    0.02    0.15
   4  28  -1    0.15    0.13
   3 -28  -1    0.09    0.13
  -3 -28   1   -0.08    0.11
   3  28  -1   -0.14    0.13
  -3  28   1   -0.05    0.15
   2 -28  -1   -0.11    0.14
  -2 -28   1   -0.13    0.11
   2  28  -1    0.11    0.12
  -2  28   1    0.29    0.16
  -1 -28   1   -0.04    0.12
   1 -28  -1   -0.11    0.14
  -1  28   1    0.12    0.14
   1  28  -1    0.23    0.13
   0 -28  -1    2.19    0.23
   0 -28   1    2.26    0.22
   0  28  -1    2.12    0.21
   0  28   1    1.81    0.22
  -1 -28  -1    0.08    0.13
   1 -28   1    0.35    0.16
   1  28   1    0.33    0.13
  -1  28  -1    0.12    0.16
   2 -28   1    0.37    0.16
  -2 -28  -1    0.41    0.13
   2  28   1    0.31    0.14
  -2  28  -1    0.45    0.16
  -3 -28  -1    0.03    0.12
   3 -28   1    0.06    0.15
  -3  28  -1   -0.03    0.15
   3  28   1   -0.01    0.12
   4 -28   1    0.34    0.16
  -4 -28  -1    0.21    0.13
  -4  28  -1    0.32    0.17
   4  28   1    0.36    0.15
  -4 -29   1    0.39    0.15
  -4  29   1    0.50    0.17
  -3 -29   1    0.12    0.13
   3 -29  -1    0.26    0.16
  -3  29   1    0.43    0.17
   3  29  -1    0.16    0.13
  -2 -29   1   -0.23    0.11
   2 -29  -1    0.00    0.14
   2  29  -1    0.15    0.13
  -2  29   1   -0.01    0.15
   1 -29  -1    1.23    0.19
  -1  29   1    1.50    0.19
   0 -29   1    0.07    0.13
   0 -29  -1    0.02    0.14
   0  29   1    0.24    0.16
   0  29  -1   -0.23    0.14
   1 -29   1    0.10    0.16
  -1  29  -1    0.34    0.15
   2 -29   1    0.56    0.18
  -2 -29  -1    0.55    0.14
  -2  29  -1    0.54    0.18
   2  29   1    1.07    0.17
  -3 -29  -1    0.29    0.14
   3 -29   1    0.60    0.18
  -3  29  -1    0.59    0.16
   3  29   1    0.79    0.17
   2 -30  -1    0.54    0.18
  -2  30   1    0.35    0.17
   1 -30  -1   -0.14    0.15
  -1  30   1   -0.03    0.15
   0 -30   1    0.32    0.16
   0  30  -1    0.76    0.16
   1 -30   1    0.67    0.18
  -1  30  -1    0.50    0.17
 -13   0   2   -0.23    0.17
 -12   0   2    0.61    0.19
 -12   0   2    0.46    0.20
 -11   0   2   -0.28    0.15
 -11   0   2    0.05    0.15
 -10   0   2    1.44    0.19
 -10   0   2    1.43    0.21
 -10   0   2    1.59    0.18
  -9   0   2    0.11    0.10
  -9   0   2    0.10    0.11
  -9   0   2    0.03    0.15
  -9   0   2    0.13    0.14
  -8   0   2    3.92    0.29
  -8   0   2    4.12    0.26
  -8   0   2    4.13    0.31
  -8   0   2    3.83    0.25
  -7   0   2   -0.09    0.11
  -7   0   2    0.02    0.10
  -7   0   2   -0.14    0.08
  -7   0   2    0.08    0.13
  -6   0   2    3.15    0.19
  -6   0   2    3.15    0.13
   6   0  -2    3.09    0.14
  -6   0   2    3.24    0.13
   6   0  -2    3.21    0.14
  -6   0   2    3.07    0.22
  -6   0   2    3.11    0.21
  -6   0   2    3.11    0.19
  -5   0   2   -0.01    0.03
  -5   0   2   -0.07    0.06
  -5   0   2    0.03    0.09
  -5   0   2    0.00    0.03
   5   0  -2    0.01    0.03
   5   0  -2   -0.09    0.03
  -5   0   2   -0.07    0.06
  -5   0   2   -0.07    0.08
  -4   0   2    1.22    0.12
  -4   0   2    1.25    0.07
  -4   0   2    1.26    0.11
   4   0  -2    1.03    0.07
  -4   0   2    1.19    0.11
  -4   0   2    1.17    0.07
   4   0  -2    1.15    0.07
  -4   0   2    1.23    0.10
   3   0  -2   -0.07    0.05
   3   0  -2    0.05    0.05
  -3   0   2   -0.08    0.03
   3   0  -2    0.02    0.03
  -3   0   2   -0.05    0.02
   3   0  -2   -0.01    0.02
  -3   0   2   -0.07    0.06
   3   0  -2   -0.02    0.03
  -3   0   2   -0.06    0.02
   3   0  -2   -0.07    0.02
  -3   0   2    0.08    0.05
  -3   0   2   -0.10    0.05
  -2   0   2    0.83    0.08
   2   0  -2    1.43    0.08
   2   0  -2    1.39    0.10
   2   0  -2    0.96    0.08
  -2   0   2    1.10    0.10
  -2   0   2    1.14    0.09
   2   0  -2    1.31    0.10
   2   0  -2    1.03    0.08
  -2   0   2    1.09    0.08
   2   0  -2    1.29    0.07
   2   0  -2    1.00    0.09
  -2   0   2    1.03    0.08
   1   0  -2    0.05    0.03
  -1   0   2    0.07    0.03
  -1   0   2    0.00    0.03
  -1   0   2    0.02    0.03
   1   0  -2    0.08    0.03
   1   0  -2    0.02    0.03
   1   0  -2    0.02    0.04
   1   0  -2    0.02    0.03
  -1   0   2    0.05    0.03
   1   0  -2    0.04    0.03
  -1   0   2    0.00    0.03
   0   0   2  336.94   11.97
   0   0   2  332.71   12.00
   0   0  -2  333.83   13.22
   0   0   2  325.06   13.21
   0   0  -2  334.44   12.00
   0   0  -2  333.63   13.25
   0   0   2  341.17   13.25
  -1   0  -2   -0.03    0.04
  -1   0  -2   -0.05    0.04
  -1   0  -2   -0.03    0.04
   1   0   2    0.01    0.04
  -1   0  -2    0.08    0.05
   1   0   2    0.05    0.05
   1   0   2    0.06    0.04
   1   0   2   -0.08    0.05
  -1   0  -2   -0.01    0.04
   1   0   2    0.01    0.03
   1   0   2    0.06    0.04
  -1   0  -2    0.05    0.04
   2   0   2   83.07    3.28
   2   0   2   79.20    2.87
  -2   0  -2   82.77    3.17
  -2   0  -2   80.17    3.28
  -2   0  -2   77.21    3.18
   2   0   2   82.20    2.87
  -2   0  -2   75.77    2.88
  -2   0  -2   78.76    2.87
   2   0   2   79.65    3.17
   2   0   2   81.72    3.17
   3   0   2   -0.01    0.04
   3   0   2   -0.05    0.03
  -3   0  -2    0.08    0.06
   3   0   2    0.08    0.05
  -3   0  -2   -0.03    0.07
  -3   0  -2   -0.02    0.04
  -3   0  -2    0.09    0.04
  -3   0  -2    0.02    0.06
  -4   0  -2   32.54    1.16
  -4   0  -2   34.01    1.27
  -4   0  -2   31.38    1.30
   4   0   2   33.14    1.28
   4   0   2   32.23    1.15
  -4   0  -2   30.62    1.18
  -4   0  -2   28.93    1.16
   4   0   2   32.58    1.28
  -4   0  -2   31.70    1.34
  -5   0  -2   -0.01    0.07
   5   0   2    0.01    0.05
  -5   0  -2   -0.06    0.08
  -5   0  -2   -0.04    0.05
   5   0   2   -0.01    0.05
  -5   0  -2   -0.05    0.09
  -5   0  -2    0.00    0.05
  -6   0  -2   15.53    0.55
  -6   0  -2   14.52    0.54
  -6   0  -2   15.63    0.66
  -6   0  -2   13.18    0.58
   6   0   2   15.00    0.60
  -6   0  -2   13.00    0.67
  -7   0  -2    0.01    0.07
  -7   0  -2    0.18    0.11
  -7   0  -2    0.06    0.07
  -7   0  -2   -0.02    0.14
  -7   0  -2    0.07    0.13
   7   0   2    0.16    0.08
   7   0   2    0.03    0.07
  -8   0  -2   16.58    0.65
  -8   0  -2   16.99    0.71
   8   0   2   15.93    0.72
  -8   0  -2   18.11    0.80
   8   0   2   17.83    0.72
  -8   0  -2   18.14    0.65
  -8   0  -2   18.29    0.83
  -9   0  -2   -0.09    0.06
   9   0   2   -0.05    0.06
  -9   0  -2   -0.01    0.11
  -9   0  -2    0.07    0.14
  -9   0  -2   -0.04    0.15
 -10   0  -2    0.13    0.07
 -10   0  -2    0.21    0.12
 -10   0  -2   -0.05    0.16
  10   0   2    0.08    0.06
 -10   0  -2    0.00    0.14
 -11   0  -2   -0.07    0.18
 -11   0  -2    0.09    0.07
 -11   0  -2   -0.20    0.15
 -11   0  -2   -0.03    0.12
  11   0   2   -0.07    0.05
 -12   0  -2   -0.02    0.19
 -12   0  -2    0.11    0.15
 -13  -1   2    0.34    0.20
 -12  -1   2    0.43    0.20
 -12  -1   2    1.24    0.21
 -12   1   2    1.02    0.21
 -11  -1   2    0.61    0.17
 -11  -1   2    0.39    0.17
 -11   1   2    0.20    0.17
 -11   1   2    0.44    0.17
 -10  -1   2    0.67    0.17
 -10  -1   2    0.64    0.15
 -10  -1   2    0.68    0.16
 -10   1   2    0.86    0.15
 -10   1   2    0.46    0.17
 -10   1   2    0.53    0.15
 -10   1   2    0.68    0.15
  -9  -1   2    4.25    0.29
  -9  -1   2    3.97    0.30
  -9  -1   2    4.29    0.27
  -9   1   2    4.24    0.29
  -9   1   2    4.41    0.31
  -9   1   2    4.55    0.27
  -9   1   2    4.29    0.28
  -8  -1   2    4.00    0.16
  -8  -1   2    3.73    0.24
  -8  -1   2    3.90    0.27
  -8  -1   2    3.82    0.30
  -8  -1   2    3.91    0.24
  -8   1   2    3.60    0.28
  -8   1   2    3.78    0.29
  -8   1   2    4.04    0.25
  -8   1   2    3.91    0.25
  -7  -1   2    2.63    0.22
  -7  -1   2    2.30    0.10
  -7  -1   2    2.12    0.17
  -7  -1   2    2.04    0.18
  -7  -1   2    2.12    0.11
  -7  -1   2    2.05    0.22
   7   1  -2    2.33    0.11
  -7   1   2    2.12    0.21
  -7   1   2    2.39    0.22
   7   1  -2    2.26    0.11
  -7   1   2    2.30    0.19
  -7   1   2    2.01    0.18
  -6  -1   2   10.75    0.48
  -6  -1   2   11.19    0.46
  -6  -1   2   11.38    0.42
  -6  -1   2   11.32    0.42
  -6  -1   2   11.19    0.53
  -6  -1   2   11.14    0.52
  -6   1   2   10.74    0.51
  -6   1   2   11.16    0.53
  -6   1   2   11.59    0.42
   6   1  -2   11.70    0.46
  -6   1   2   11.53    0.46
  -6   1   2   11.65    0.42
   6   1  -2   11.16    0.46
  -6   1   2   10.61    0.48
   5  -1  -2   14.24    0.55
  -5  -1   2   13.17    0.55
  -5  -1   2   13.32    0.53
  -5  -1   2   13.39    0.50
  -5  -1   2   13.10    0.59
  -5  -1   2   13.46    0.49
   5  -1  -2   13.46    0.55
  -5   1   2   13.13    0.55
  -5   1   2   13.12    0.53
   5   1  -2   13.74    0.55
  -5   1   2   13.49    0.49
   5   1  -2   13.43    0.55
  -5   1   2   13.25    0.59
  -5   1   2   14.03    0.50
  -4  -1   2    0.17    0.06
  -4  -1   2    0.15    0.08
  -4  -1   2    0.20    0.04
  -4  -1   2    0.32    0.08
  -4  -1   2    0.20    0.04
  -4   1   2    0.18    0.04
  -4   1   2    0.01    0.08
   4   1  -2    0.26    0.04
  -4   1   2    0.21    0.07
   4   1  -2    0.33    0.04
  -4   1   2    0.21    0.07
  -4   1   2    0.16    0.08
  -4   1   2    0.16    0.04
  -3  -1   2   15.43    0.66
   3  -1  -2   16.57    0.58
  -3  -1   2   16.10    0.64
  -3  -1   2   15.59    0.68
  -3  -1   2   15.63    0.58
   3  -1  -2   16.05    0.64
   3  -1  -2   15.77    0.58
  -3  -1   2   16.27    0.64
  -3  -1   2   15.10    0.62
   3  -1  -2   16.40    0.68
   3  -1  -2   17.54    0.62
   3  -1  -2   15.55    0.64
  -3   1   2   15.59    0.66
   3   1  -2   16.58    0.62
  -3   1   2   15.38    0.62
  -3   1   2   15.56    0.58
   3   1  -2   16.16    0.58
  -3   1   2   14.80    0.59
  -3   1   2   15.87    0.58
   3   1  -2   16.13    0.68
  -3   1   2   16.69    0.64
   3   1  -2   15.62    0.58
   3   1  -2   15.18    0.64
  -3   1   2   15.18    0.68
   3   1  -2   16.36    0.64
  -3   1   2   15.96    0.64
  -2  -1   2   22.66    0.88
   2  -1  -2   22.21    0.91
  -2  -1   2   22.16    0.91
   2  -1  -2   22.19    0.87
  -2  -1   2   21.41    0.87
   2  -1  -2   22.14    0.79
   2  -1  -2   22.07    0.88
  -2  -1   2   21.76    0.79
   2  -1  -2   20.87    0.79
   2  -1  -2   20.29    0.87
  -2  -1   2   21.13    0.83
   2   1  -2   22.44    0.79
   2   1  -2   21.42    0.83
   2   1  -2   22.18    0.88
  -2   1   2   23.29    0.91
  -2   1   2   20.83    0.83
   2   1  -2   22.24    0.91
   2   1  -2   21.90    0.79
   2   1  -2   21.10    0.87
  -2   1   2   21.56    0.88
  -2   1   2   21.13    0.87
   2   1  -2   21.87    0.87
  -2   1   2   21.54    0.79
  -1  -1   2    0.29    0.04
  -1  -1   2    0.35    0.04
  -1  -1   2    0.48    0.04
  -1  -1   2    0.37    0.04
   1  -1  -2    0.30    0.04
  -1  -1   2    0.30    0.04
   1  -1  -2    0.35    0.04
  -1  -1   2    0.31    0.03
   1  -1  -2    0.33    0.05
   1  -1  -2    0.44    0.04
  -1   1   2    0.42    0.04
  -1   1   2    0.28    0.04
  -1   1   2    0.36    0.04
   1   1  -2    0.44    0.05
   1   1  -2    0.43    0.03
   1   1  -2    0.36    0.05
   1   1  -2    0.36    0.03
   1   1  -2    0.41    0.04
  -1   1   2    0.37    0.05
   1   1  -2    0.40    0.04
   0  -1   2   -0.05    0.03
   0  -1   2   -0.09    0.04
   0  -1   2   -0.08    0.04
   0  -1   2   -0.08    0.04
   0  -1  -2    0.07    0.03
   0  -1  -2   -0.01    0.04
   0  -1  -2    0.01    0.03
   0   1   2    0.14    0.04
   0   1  -2   -0.07    0.03
   0   1   2    0.08    0.03
   0   1  -2   -0.04    0.04
   0   1   2    0.11    0.03
   0   1  -2   -0.07    0.03
   0   1   2    0.04    0.03
   0   1  -2   -0.02    0.04
  -1  -1  -2    3.28    0.16
  -1  -1  -2    3.39    0.15
  -1  -1  -2    3.41    0.15
   1  -1   2    3.26    0.15
   1  -1   2    3.41    0.16
  -1  -1  -2    3.42    0.14
  -1  -1  -2    3.69    0.16
   1  -1   2    3.08    0.16
   1  -1   2    3.53    0.17
  -1  -1  -2    3.15    0.16
   1  -1   2    3.41    0.15
  -1  -1  -2    3.25    0.14
  -1   1  -2    3.69    0.15
  -1   1  -2    3.23    0.16
  -1   1  -2    3.06    0.16
   1   1   2    3.70    0.17
  -1   1  -2    3.44    0.16
   1   1   2    3.28    0.16
  -1   1  -2    3.35    0.16
  -1   1  -2    3.38    0.15
   1   1   2    3.42    0.14
   1   1   2    3.01    0.15
  -2  -1  -2    1.49    0.09
   2  -1   2    1.63    0.10
  -2  -1  -2    1.37    0.11
   2  -1   2    1.45    0.09
   2  -1   2    1.52    0.10
   2  -1   2    1.64    0.09
   2  -1   2    1.62    0.11
  -2  -1  -2    2.01    0.10
  -2  -1  -2    1.45    0.10
  -2  -1  -2    1.63    0.10
  -2   1  -2    1.50    0.11
   2   1   2    1.74    0.09
   2   1   2    1.65    0.09
   2   1   2    1.64    0.11
  -2   1  -2    1.59    0.09
  -2   1  -2    1.67    0.11
  -2   1  -2    1.68    0.10
   2   1   2    1.61    0.11
  -2   1  -2    1.56    0.10
  -3  -1  -2    0.68    0.07
  -3  -1  -2    0.60    0.05
   3  -1   2    0.62    0.06
  -3  -1  -2    0.61    0.06
  -3  -1  -2    0.75    0.09
   3  -1   2    0.70    0.07
   3  -1   2    0.62    0.06
  -3   1  -2    0.68    0.07
  -3   1  -2    0.58    0.06
   3   1   2    0.67    0.06
  -3   1  -2    0.60    0.08
  -3   1  -2    0.67    0.05
  -3   1  -2    0.53    0.08
   3   1   2    0.70    0.05
  -4  -1  -2    6.96    0.27
  -4  -1  -2    7.23    0.29
  -4  -1  -2    6.14    0.34
  -4  -1  -2    7.05    0.29
   4  -1   2    6.29    0.25
   4  -1   2    7.02    0.30
   4  -1   2    7.29    0.30
  -4  -1  -2    6.59    0.27
  -4  -1  -2    6.87    0.33
   4   1   2    6.45    0.30
  -4   1  -2    6.53    0.27
  -4   1  -2    6.80    0.30
   4   1   2    7.22    0.30
  -4   1  -2    6.49    0.27
  -4   1  -2    7.01    0.33
  -4   1  -2    7.73    0.28
   4   1   2    6.68    0.26
   5  -1   2    0.05    0.05
  -5  -1  -2    0.05    0.05
  -5  -1  -2    0.05    0.09
  -5  -1  -2    0.09    0.08
  -5  -1  -2    0.07    0.05
   5  -1   2    0.03    0.06
  -5  -1  -2    0.09    0.08
  -5   1  -2   -0.09    0.08
  -5   1  -2    0.09    0.07
  -5   1  -2   -0.03    0.08
   5   1   2    0.03    0.06
  -5   1  -2    0.07    0.05
  -5   1  -2    0.08    0.05
   5   1   2    0.06    0.05
  -6  -1  -2    5.25    0.32
  -6  -1  -2    5.27    0.22
  -6  -1  -2    5.33    0.27
  -6  -1  -2    5.58    0.22
  -6  -1  -2    4.89    0.30
   6  -1   2    4.72    0.24
   6  -1   2    5.07    0.25
   6   1   2    5.16    0.24
  -6   1  -2    5.09    0.22
  -6   1  -2    5.34    0.27
  -6   1  -2    5.48    0.30
   6   1   2    5.17    0.25
  -6   1  -2    5.01    0.22
  -6   1  -2    5.53    0.32
  -7  -1  -2    4.11    0.28
   7  -1   2    4.29    0.22
  -7  -1  -2    4.10    0.25
  -7  -1  -2    4.20    0.20
  -7  -1  -2    4.54    0.20
  -7  -1  -2    4.14    0.30
  -7   1  -2    4.46    0.20
  -7   1  -2    4.35    0.26
  -7   1  -2    4.46    0.20
  -7   1  -2    4.25    0.31
  -7   1  -2    4.28    0.29
   7   1   2    4.16    0.21
   7   1   2    4.44    0.22
  -8  -1  -2   17.22    0.71
   8  -1   2   18.02    0.72
  -8  -1  -2   14.78    0.81
  -8  -1  -2   17.92    0.65
  -8  -1  -2   17.49    0.79
  -8  -1  -2   17.78    0.65
   8  -1   2   15.76    0.71
  -8   1  -2   17.63    0.79
  -8   1  -2   17.28    0.65
   8   1   2   17.11    0.71
  -8   1  -2   17.14    0.71
   8   1   2   19.66    0.72
  -8   1  -2   17.30    0.65
  -8   1  -2   15.90    0.82
   9  -1   2    0.78    0.08
  -9  -1  -2    0.79    0.09
  -9  -1  -2    0.81    0.13
  -9  -1  -2    0.70    0.17
  -9  -1  -2    0.78    0.16
  -9   1  -2    0.72    0.17
  -9   1  -2    0.54    0.16
  -9   1  -2    0.84    0.13
   9   1   2    0.89    0.08
  -9   1  -2    0.81    0.09
 -10  -1  -2   -0.01    0.07
 -10  -1  -2   -0.35    0.14
 -10  -1  -2    0.18    0.12
  10  -1   2   -0.03    0.05
 -10  -1  -2   -0.02    0.14
 -10   1  -2    0.08    0.07
 -10   1  -2   -0.32    0.15
 -10   1  -2   -0.11    0.11
  10   1   2   -0.06    0.05
 -10   1  -2   -0.12    0.14
 -11  -1  -2    0.02    0.18
 -11  -1  -2    0.11    0.15
 -11  -1  -2    0.15    0.07
  11  -1   2    0.06    0.05
 -11  -1  -2    0.02    0.13
  11   1   2    0.22    0.06
 -11   1  -2    0.10    0.16
 -11   1  -2    0.01    0.07
 -11   1  -2    0.16    0.14
 -12  -1  -2    0.11    0.20
 -12  -1  -2    0.51    0.15
 -12  -1  -2   -0.03    0.18
 -12   1  -2    0.15    0.20
 -12   1  -2    0.43    0.16
 -13  -2   2    0.77    0.25
 -13  -2   2    0.34    0.21
 -12  -2   2    0.34    0.17
 -12  -2   2    0.44    0.20
 -11  -2   2    0.11    0.16
 -11  -2   2   -0.07    0.16
 -11   2   2   -0.22    0.15
 -11   2   2    0.21    0.13
 -10  -2   2    0.25    0.15
 -10  -2   2    0.12    0.13
 -10   2   2    0.30    0.15
 -10   2   2    0.39    0.13
 -10   2   2    0.45    0.13
  -9  -2   2    2.16    0.10
  -9  -2   2    2.18    0.21
  -9  -2   2    2.15    0.10
  -9  -2   2    1.81    0.19
  -9  -2   2    1.97    0.22
  -9   2   2    1.56    0.21
  -9   2   2    2.00    0.21
  -9   2   2    1.93    0.17
   9   2  -2    2.21    0.11
  -9   2   2    1.76    0.17
   9   2  -2    2.16    0.11
  -8  -2   2    1.33    0.17
  -8  -2   2    1.59    0.09
  -8  -2   2    1.61    0.09
  -8  -2   2    1.38    0.15
  -8  -2   2    1.85    0.20
  -8   2   2    1.25    0.14
  -8   2   2    1.36    0.19
   8   2  -2    1.48    0.09
  -8   2   2    1.54    0.16
   8   2  -2    1.64    0.10
  -8   2   2    1.35    0.17
  -7  -2   2    0.42    0.05
  -7  -2   2    0.27    0.13
  -7  -2   2    0.49    0.13
  -7  -2   2    0.48    0.10
  -7  -2   2    0.44    0.06
  -7   2   2    0.46    0.12
  -7   2   2    0.42    0.10
  -7   2   2    0.41    0.13
   7   2  -2    0.40    0.05
   7   2  -2    0.38    0.05
  -7   2   2    0.44    0.10
  -6  -2   2    0.06    0.04
   6  -2  -2    0.02    0.03
   6  -2  -2    0.03    0.03
  -6  -2   2   -0.03    0.04
  -6  -2   2   -0.12    0.09
  -6  -2   2   -0.01    0.09
  -6  -2   2    0.03    0.08
  -6   2   2    0.05    0.03
   6   2  -2   -0.04    0.03
  -6   2   2    0.00    0.10
   6   2  -2   -0.03    0.04
  -6   2   2    0.01    0.03
  -6   2   2    0.06    0.07
  -6   2   2    0.00    0.10
  -6   2   2    0.05    0.08
   5  -2  -2    1.24    0.08
  -5  -2   2    1.32    0.12
   5  -2  -2    1.37    0.08
  -5  -2   2    1.36    0.08
  -5  -2   2    1.31    0.08
  -5  -2   2    1.39    0.12
  -5  -2   2    1.20    0.13
  -5   2   2    1.30    0.07
  -5   2   2    1.17    0.11
  -5   2   2    1.04    0.13
  -5   2   2    1.17    0.10
   5   2  -2    1.43    0.09
   5   2  -2    1.25    0.08
  -5   2   2    1.52    0.07
  -5   2   2    1.35    0.13
  -4  -2   2   53.77    2.07
   4  -2  -2   56.34    2.18
   4  -2  -2   53.22    2.18
  -4  -2   2   56.46    1.97
  -4  -2   2   54.58    2.20
  -4  -2   2   55.23    1.98
  -4  -2   2   56.82    2.27
  -4   2   2   54.25    1.97
  -4   2   2   60.84    2.28
  -4   2   2   53.00    1.99
  -4   2   2   53.55    2.07
   4   2  -2   52.52    2.18
  -4   2   2   55.24    1.98
   4   2  -2   55.02    2.18
  -4   2   2   52.59    2.20
  -3  -2   2   28.88    1.19
  -3  -2   2   28.90    1.17
  -3  -2   2   29.69    1.17
  -3  -2   2   29.21    1.23
   3  -2  -2   27.82    1.17
   3  -2  -2   30.71    1.07
   3  -2  -2   30.71    1.17
   3  -2  -2   31.29    1.23
  -3  -2   2   28.52    1.06
  -3  -2   2   28.63    1.12
  -3   2   2   30.49    1.18
   3   2  -2   30.19    1.06
  -3   2   2   29.02    1.06
   3   2  -2   29.38    1.06
   3   2  -2   27.49    1.17
  -3   2   2   28.63    1.08
  -3   2   2   30.06    1.18
   3   2  -2   29.36    1.11
   3   2  -2   29.11    1.17
  -3   2   2   30.10    1.19
  -3   2   2   28.30    1.12
   3   2  -2   31.00    1.23
  -2  -2   2   25.91    0.97
  -2  -2   2   25.97    1.06
   2  -2  -2   26.93    0.96
   2  -2  -2   26.37    0.97
   2  -2  -2   25.40    1.07
  -2  -2   2   26.63    1.11
  -2  -2   2   26.63    1.01
   2  -2  -2   27.14    1.07
   2  -2  -2   25.39    0.96
  -2  -2   2   25.98    1.07
   2  -2  -2   26.84    1.11
   2   2  -2   28.34    0.97
  -2   2   2   26.87    1.06
   2   2  -2   26.66    1.07
  -2   2   2   25.85    0.97
   2   2  -2   27.88    1.11
  -2   2   2   26.38    1.01
   2   2  -2   27.68    1.07
   2   2  -2   27.78    1.01
   2   2  -2   27.11    0.97
   2   2  -2   25.92    1.07
  -1  -2   2    5.80    0.24
  -1  -2   2    5.94    0.25
   1  -2  -2    5.62    0.25
   1  -2  -2    5.84    0.23
  -1  -2   2    5.79    0.25
  -1  -2   2    5.65    0.23
   1  -2  -2    5.83    0.22
  -1  -2   2    5.82    0.23
  -1  -2   2    5.85    0.25
   1  -2  -2    5.95    0.25
   1   2  -2    5.97    0.25
  -1   2   2    5.81    0.22
  -1   2   2    5.74    0.25
  -1   2   2    5.54    0.24
   1   2  -2    5.73    0.22
   1   2  -2    5.70    0.22
   1   2  -2    5.62    0.25
  -1   2   2    5.30    0.22
   0  -2   2   14.36    0.52
   0  -2   2   14.12    0.58
   0  -2  -2   14.62    0.58
   0  -2  -2   13.71    0.52
   0  -2  -2   13.21    0.57
   0  -2  -2   14.94    0.52
   0  -2   2   14.45    0.52
   0  -2   2   14.18    0.58
   0   2  -2   14.09    0.57
   0   2   2   14.16    0.52
   0   2   2   14.03    0.52
   0   2   2   13.98    0.57
   0   2  -2   14.29    0.52
   0   2  -2   14.50    0.52
   0   2   2   14.52    0.58
   0   2  -2   13.15    0.58
  -1  -2  -2   73.14    3.01
   1  -2   2   72.67    3.00
  -1  -2  -2   71.22    2.73
   1  -2   2   76.86    3.10
   1  -2   2   76.25    2.72
   1  -2   2   78.20    3.00
  -1  -2  -2   73.45    3.00
  -1  -2  -2   76.25    2.72
   1  -2   2   74.93    2.72
  -1  -2  -2   75.04    2.72
  -1  -2  -2   78.34    3.00
  -1  -2  -2   74.47    3.10
   1  -2   2   76.50    3.01
   1   2   2   77.02    2.72
  -1   2  -2   78.04    2.72
  -1   2  -2   77.03    3.00
   1   2   2   76.03    2.72
  -1   2  -2   76.72    2.72
   1   2   2   78.35    3.00
   1   2   2   72.24    3.00
  -1   2  -2   79.23    3.00
   2  -2   2   40.38    1.48
   2  -2   2   40.55    1.48
  -2  -2  -2   39.61    1.48
  -2  -2  -2   40.38    1.64
  -2  -2  -2   39.56    1.48
  -2  -2  -2   41.65    1.63
  -2  -2  -2   40.78    1.48
   2  -2   2   42.23    1.69
   2  -2   2   39.26    1.63
  -2  -2  -2   40.77    1.69
   2  -2   2   42.12    1.63
   2   2   2   43.36    1.69
  -2   2  -2   40.08    1.49
  -2   2  -2   41.52    1.63
  -2   2  -2   40.85    1.64
   2   2   2   42.42    1.63
   2   2   2   41.72    1.48
  -2   2  -2   40.56    1.69
   2   2   2   42.94    1.48
  -2   2  -2   40.68    1.48
   2   2   2   39.64    1.63
  -3  -2  -2   19.90    0.83
   3  -2   2   21.13    0.82
  -3  -2  -2   20.20    0.74
   3  -2   2   19.41    0.82
  -3  -2  -2   20.06    0.75
  -3  -2  -2   19.96    0.86
   3  -2   2   19.71    0.73
  -3   2  -2   20.26    0.83
  -3   2  -2   19.83    0.86
  -3   2  -2   19.84    0.75
   3   2   2   21.48    0.82
   3   2   2   20.97    0.74
   3   2   2   19.89    0.82
  -3   2  -2   20.05    0.81
  -3   2  -2   19.81    0.74
  -4  -2  -2    0.92    0.09
  -4  -2  -2    1.02    0.11
   4  -2   2    0.83    0.08
  -4  -2  -2    0.90    0.07
  -4  -2  -2    0.68    0.11
  -4  -2  -2    1.08    0.07
   4  -2   2    0.78    0.08
   4   2   2    0.99    0.09
  -4   2  -2    0.96    0.09
  -4   2  -2    1.03    0.08
   4   2   2    0.89    0.09
   4   2   2    1.06    0.07
  -4   2  -2    0.71    0.07
  -4   2  -2    0.81    0.07
  -4   2  -2    0.82    0.11
  -5  -2  -2    0.20    0.09
  -5  -2  -2    0.17    0.08
  -5  -2  -2    0.19    0.05
   5  -2   2    0.24    0.06
   5  -2   2    0.17    0.06
  -5  -2  -2    0.18    0.08
  -5  -2  -2    0.19    0.06
  -5   2  -2    0.15    0.05
   5   2   2    0.22    0.06
   5   2   2    0.14    0.05
  -5   2  -2    0.15    0.05
  -5   2  -2   -0.07    0.10
  -5   2  -2    0.04    0.09
  -5   2  -2    0.24    0.08
  -6  -2  -2    4.98    0.26
   6  -2   2    5.27    0.24
  -6  -2  -2    5.07    0.22
  -6  -2  -2    4.95    0.21
   6  -2   2    4.72    0.23
  -6  -2  -2    4.80    0.28
  -6  -2  -2    4.53    0.29
  -6   2  -2    4.85    0.21
  -6   2  -2    4.97    0.29
  -6   2  -2    4.85    0.21
   6   2   2    4.69    0.23
  -6   2  -2    5.10    0.25
  -6   2  -2    4.66    0.31
   6   2   2    5.08    0.24
  -7  -2  -2    0.51    0.14
   7  -2   2    0.53    0.09
  -7  -2  -2    0.72    0.08
  -7  -2  -2    0.87    0.08
   7  -2   2    0.63    0.09
  -7  -2  -2    0.69    0.14
  -7  -2  -2    0.83    0.12
   7   2   2    0.76    0.08
  -7   2  -2    0.78    0.13
   7   2   2    0.99    0.09
  -7   2  -2    0.73    0.17
  -7   2  -2    0.79    0.15
  -7   2  -2    0.64    0.08
  -7   2  -2    0.68    0.09
  -8  -2  -2    1.43    0.20
  -8  -2  -2    1.56    0.20
  -8  -2  -2    1.78    0.16
   8  -2   2    1.30    0.12
   8   2   2    1.77    0.12
  -8   2  -2    1.28    0.21
  -8   2  -2    1.56    0.19
  -8   2  -2    1.16    0.11
  -8   2  -2    1.68    0.16
  -8   2  -2    1.30    0.10
  -9  -2  -2    1.24    0.19
  -9  -2  -2    1.38    0.15
  -9  -2  -2    1.31    0.17
  -9  -2  -2    1.27    0.11
   9  -2   2    1.14    0.11
  -9   2  -2    1.26    0.20
  -9   2  -2    1.42    0.19
   9   2   2    1.17    0.11
  -9   2  -2    1.34    0.15
 -10  -2  -2   -0.06    0.07
  10  -2   2   -0.03    0.06
 -10  -2  -2    0.00    0.13
 -10  -2  -2   -0.03    0.14
 -10  -2  -2   -0.01    0.12
 -10   2  -2   -0.09    0.07
 -10   2  -2   -0.21    0.14
  10   2   2   -0.01    0.06
 -10   2  -2   -0.01    0.12
 -11  -2  -2    0.10    0.15
 -11  -2  -2   -0.14    0.16
  11  -2   2   -0.07    0.05
 -11  -2  -2   -0.05    0.07
 -11  -2  -2    0.14    0.14
  11   2   2    0.12    0.06
 -11   2  -2   -0.05    0.07
 -11   2  -2   -0.29    0.16
 -11   2  -2   -0.10    0.13
 -12  -2  -2    0.78    0.16
 -12  -2  -2    0.65    0.21
 -12  -2  -2    1.05    0.22
 -12   2  -2    0.90    0.17
 -13  -3   2    0.90    0.22
 -13  -3   2    0.42    0.21
 -12  -3   2    0.08    0.17
 -12  -3   2    0.16    0.16
 -11  -3   2    0.17    0.16
 -11  -3   2    0.20    0.18
 -11   3   2    0.12    0.12
 -11   3   2    0.32    0.13
 -10  -3   2   -0.05    0.14
 -10  -3   2    0.16    0.16
 -10  -3   2    0.00    0.04
 -10   3   2    0.11    0.14
  10   3  -2    0.17    0.04
 -10   3   2    0.02    0.11
 -10   3   2    0.15    0.11
  -9  -3   2    2.02    0.19
  -9  -3   2    2.14    0.21
  -9  -3   2    2.02    0.10
  -9  -3   2    2.02    0.11
  -9  -3   2    2.25    0.22
  -9   3   2    2.07    0.22
   9   3  -2    2.07    0.12
   9   3  -2    1.97    0.11
  -9   3   2    1.96    0.17
  -9   3   2    1.59    0.17
  -8  -3   2    6.28    0.25
  -8  -3   2    6.33    0.38
  -8  -3   2    6.40    0.36
  -8  -3   2    6.50    0.25
  -8  -3   2    6.10    0.32
  -8   3   2    5.63    0.35
  -8   3   2    5.46    0.32
  -8   3   2    6.45    0.33
   8   3  -2    6.08    0.27
   8   3  -2    6.48    0.27
   7  -3  -2    2.53    0.12
  -7  -3   2    2.29    0.20
  -7  -3   2    2.46    0.19
  -7  -3   2    2.62    0.22
  -7  -3   2    2.49    0.13
  -7  -3   2    2.44    0.12
   7  -3  -2    2.13    0.12
   7   3  -2    2.31    0.13
  -7   3   2    2.63    0.23
   7   3  -2    2.47    0.13
  -7   3   2    2.39    0.19
  -7   3   2    2.53    0.11
  -7   3   2    2.40    0.21
  -7   3   2    2.24    0.20
  -7   3   2    2.53    0.11
  -6  -3   2    0.39    0.05
   6  -3  -2    0.37    0.04
  -6  -3   2    0.31    0.10
  -6  -3   2    0.16    0.08
  -6  -3   2    0.43    0.11
  -6  -3   2    0.33    0.05
   6  -3  -2    0.41    0.04
  -6   3   2    0.27    0.11
   6   3  -2    0.43    0.05
  -6   3   2    0.38    0.04
  -6   3   2    0.50    0.11
  -6   3   2    0.36    0.04
   6   3  -2    0.38    0.05
  -6   3   2    0.35    0.10
  -6   3   2    0.48    0.10
  -5  -3   2    8.74    0.32
  -5  -3   2    8.01    0.37
  -5  -3   2    8.79    0.40
   5  -3  -2    8.13    0.35
  -5  -3   2    8.44    0.32
   5  -3  -2    8.83    0.35
   5   3  -2    8.26    0.35
  -5   3   2    8.52    0.32
  -5   3   2    8.73    0.40
  -5   3   2    8.66    0.32
  -5   3   2    8.63    0.36
   5   3  -2    8.55    0.36
  -5   3   2    8.02    0.37
  -4  -3   2   34.89    1.29
   4  -3  -2   35.37    1.42
  -4  -3   2   36.26    1.50
  -4  -3   2   35.60    1.29
  -4  -3   2   37.72    1.42
   4  -3  -2   36.29    1.42
  -4  -3   2   34.75    1.45
  -4  -3   2   34.09    1.35
  -4   3   2   35.00    1.36
  -4   3   2   35.02    1.29
   4   3  -2   37.14    1.29
   4   3  -2   36.83    1.42
  -4   3   2   36.34    1.29
  -4   3   2   34.57    1.31
   4   3  -2   35.27    1.42
  -3  -3   2   22.26    0.83
  -3  -3   2   22.42    0.88
  -3  -3   2   23.11    0.92
   3  -3  -2   23.22    0.83
  -3  -3   2   23.68    0.97
   3  -3  -2   22.39    0.83
   3  -3  -2   23.85    0.97
  -3  -3   2   22.19    0.93
   3  -3  -2   22.11    0.92
   3  -3  -2   22.84    0.92
  -3   3   2   22.61    0.83
   3   3  -2   23.59    0.96
   3   3  -2   22.71    0.83
  -3   3   2   22.12    0.84
   3   3  -2   22.40    0.92
  -3   3   2   23.47    0.92
   3   3  -2   23.13    0.83
  -3   3   2   22.47    0.88
   3   3  -2   22.33    0.92
   3   3  -2   23.46    0.88
  -3   3   2   25.14    0.92
   2  -3  -2   32.66    1.13
  -2  -3   2   32.35    1.12
  -2  -3   2   31.55    1.12
  -2  -3   2   31.01    1.24
   2  -3  -2   30.13    1.24
  -2  -3   2   31.51    1.28
  -2  -3   2   30.99    1.24
   2  -3  -2   32.64    1.12
   2  -3  -2   32.05    1.24
   2  -3  -2   26.19    1.12
  -2  -3   2   32.11    1.24
  -2  -3   2   31.14    1.17
   2   3  -2   31.43    1.16
  -2   3   2   31.87    1.12
   2   3  -2   31.42    1.12
  -2   3   2   26.75    1.12
  -2   3   2   29.02    1.17
  -2   3   2   30.65    1.24
   2   3  -2   32.57    1.12
   2   3  -2   32.15    1.24
   2   3  -2   30.61    1.24
   1  -3  -2   37.82    1.38
   1  -3  -2   38.09    1.38
  -1  -3   2   38.10    1.38
   1  -3  -2   38.28    1.52
  -1  -3   2   37.54    1.52
   1  -3  -2   37.03    1.38
  -1  -3   2   38.67    1.38
  -1  -3   2   38.30    1.52
   1  -3  -2   37.63    1.52
  -1   3   2   39.36    1.52
  -1   3   2   38.70    1.38
  -1   3   2   38.63    1.52
   1   3  -2   37.62    1.38
   1   3  -2   39.39    1.52
  -1   3   2   39.46    1.38
   1   3  -2   37.25    1.52
   1   3  -2   38.10    1.38
   0  -3  -2  404.42   14.45
   0  -3   2  410.70   14.47
   0  -3   2  420.05   14.45
   0  -3  -2  414.21   15.94
   0  -3   2  390.28   15.95
   0  -3   2  401.02   15.95
   0  -3  -2  380.14   15.96
   0  -3  -2  421.23   14.45
   0   3  -2  402.23   15.93
   0   3  -2  396.23   14.44
   0   3   2  412.85   15.98
   0   3   2  410.14   14.46
   0   3  -2  391.07   15.95
   0   3  -2  402.16   14.46
   0   3   2  403.17   14.45
   0   3   2  389.32   15.94
  -1  -3  -2  162.65    6.35
   1  -3   2  169.02    6.38
  -1  -3  -2  160.08    5.76
   1  -3   2  153.51    5.79
   1  -3   2  165.90    5.78
  -1  -3  -2  157.55    5.81
  -1  -3  -2  160.86    5.79
  -1  -3  -2  156.84    6.41
   1  -3   2  160.79    6.39
   1   3   2  163.67    6.39
   1   3   2  157.09    5.80
   1   3   2  161.70    6.37
  -1   3  -2  157.73    6.38
  -1   3  -2  164.95    5.80
   1   3   2  156.44    5.76
  -1   3  -2  164.96    5.79
  -1   3  -2  160.91    6.38
   1   3   2  164.76    5.77
  -2  -3  -2   59.70    2.29
  -2  -3  -2   56.28    2.07
  -2  -3  -2   57.64    2.30
   2  -3   2   55.92    2.29
  -2  -3  -2   57.57    2.29
   2  -3   2   59.68    2.29
  -2  -3  -2   57.16    2.37
   2  -3   2   58.03    2.37
  -2  -3  -2   57.24    2.08
   2  -3   2   56.27    2.07
   2  -3   2   57.20    2.07
  -2  -3  -2   57.74    2.08
   2   3   2   57.31    2.08
  -2   3  -2   56.93    2.09
  -2   3  -2   57.61    2.08
   2   3   2   60.17    2.29
   2   3   2   57.97    2.07
  -2   3  -2   61.40    2.29
   2   3   2   56.63    2.29
  -2   3  -2   56.00    2.08
  -3  -3  -2   44.16    1.90
  -3  -3  -2   45.34    1.85
   3  -3   2   45.48    1.65
  -3  -3  -2   46.24    1.66
   3  -3   2   45.35    1.83
   3  -3   2   47.98    1.83
  -3  -3  -2   45.54    1.67
  -3   3  -2   44.28    1.67
  -3   3  -2   44.98    1.83
   3   3   2   47.59    1.66
  -3   3  -2   46.63    1.85
  -3   3  -2   47.83    1.66
   3   3   2   45.17    1.83
   3   3   2   46.74    1.83
   4  -3   2    9.04    0.34
   4  -3   2    9.19    0.39
  -4  -3  -2    8.78    0.42
  -4  -3  -2    9.04    0.44
   4  -3   2    8.89    0.39
  -4  -3  -2    9.30    0.38
  -4  -3  -2    9.27    0.38
  -4  -3  -2    9.14    0.36
  -4   3  -2    9.12    0.38
   4   3   2    9.35    0.39
  -4   3  -2    9.40    0.36
  -4   3  -2    8.94    0.38
  -4   3  -2    9.78    0.42
  -4   3  -2    9.65    0.36
   4   3   2    9.44    0.35
  -4   3  -2    9.53    0.44
   4   3   2    9.20    0.39
  -5  -3  -2   31.09    1.17
  -5  -3  -2   31.57    1.30
   5  -3   2   32.24    1.26
  -5  -3  -2   30.97    1.14
  -5  -3  -2   30.55    1.34
   5  -3   2   30.74    1.26
  -5  -3  -2   32.38    1.15
  -5  -3  -2   32.96    1.25
  -5   3  -2   31.60    1.14
   5   3   2   32.98    1.26
  -5   3  -2   30.19    1.34
   5   3   2   31.75    1.14
  -5   3  -2   30.43    1.18
  -5   3  -2   31.91    1.15
   5   3   2   30.20    1.26
  -5   3  -2   31.12    1.29
  -6  -3  -2    1.22    0.11
  -6  -3  -2    1.27    0.13
   6  -3   2    1.18    0.11
  -6  -3  -2    1.29    0.10
   6  -3   2    1.23    0.10
  -6  -3  -2    1.09    0.15
  -6  -3  -2    1.18    0.15
  -6   3  -2    1.03    0.16
   6   3   2    1.21    0.11
  -6   3  -2    1.22    0.12
   6   3   2    1.41    0.12
  -6   3  -2    1.22    0.09
  -6   3  -2    1.09    0.09
  -6   3  -2    1.14    0.15
  -7  -3  -2    0.37    0.12
  -7  -3  -2    0.29    0.11
  -7  -3  -2    0.26    0.07
  -7  -3  -2    0.37    0.07
  -7  -3  -2    0.25    0.13
   7  -3   2    0.33    0.08
   7  -3   2    0.30    0.08
  -7   3  -2    0.28    0.15
   7   3   2    0.54    0.08
  -7   3  -2    0.32    0.11
   7   3   2    0.26    0.07
  -7   3  -2    0.15    0.13
  -7   3  -2    0.28    0.07
  -8  -3  -2   -0.12    0.12
  -8  -3  -2   -0.24    0.12
   8  -3   2    0.01    0.06
  -8  -3  -2   -0.08    0.06
  -8  -3  -2    0.10    0.11
  -8   3  -2   -0.17    0.13
  -8   3  -2   -0.15    0.12
  -8   3  -2    0.03    0.07
  -8   3  -2   -0.09    0.11
   8   3   2    0.02    0.06
  -8   3  -2   -0.20    0.06
  -9  -3  -2   -0.11    0.09
  -9  -3  -2    0.20    0.13
  -9  -3  -2   -0.02    0.06
   9  -3   2   -0.16    0.06
  -9  -3  -2    0.03    0.13
  -9   3  -2    0.00    0.10
   9   3   2    0.04    0.06
  -9   3  -2    0.05    0.13
  -9   3  -2    0.00    0.07
 -10  -3  -2    1.13    0.18
 -10  -3  -2    0.95    0.15
  10  -3   2    0.91    0.09
 -10  -3  -2    0.76    0.09
 -10  -3  -2    0.97    0.20
 -10   3  -2    0.85    0.15
 -10   3  -2    0.88    0.09
  10   3   2    0.88    0.09
 -11  -3  -2   -0.07    0.15
 -11  -3  -2    0.28    0.17
 -11  -3  -2    0.17    0.14
  11  -3   2    0.04    0.06
 -11  -3  -2    0.04    0.08
 -11   3  -2    0.11    0.07
 -11   3  -2    0.10    0.13
  11   3   2    0.21    0.07
 -12  -3  -2    0.04    0.07
 -12  -3  -2    0.05    0.18
 -12  -3  -2    0.16    0.15
 -12  -3  -2    0.09    0.16
 -12   3  -2    0.05    0.15
  12   3   2    0.29    0.06
 -13  -4   2    0.59    0.22
 -13  -4   2    0.35    0.22
 -12  -4   2    0.37    0.20
 -12  -4   2    0.03    0.17
 -12   4   2    0.70    0.17
 -11  -4   2    4.51    0.36
 -11  -4   2    4.65    0.19
 -11  -4   2    4.54    0.33
 -11   4   2    4.58    0.30
 -11   4   2    4.32    0.30
  11   4  -2    4.86    0.21
 -10  -4   2    1.04    0.18
 -10  -4   2    1.26    0.09
 -10  -4   2    1.24    0.18
  10   4  -2    1.17    0.10
 -10   4   2    1.32    0.17
 -10   4   2    1.00    0.15
  -9  -4   2    0.45    0.14
  -9  -4   2    0.55    0.07
  -9  -4   2    0.57    0.06
  -9  -4   2    0.40    0.15
  -9   4   2    0.54    0.12
   9   4  -2    0.51    0.06
  -9   4   2    0.37    0.13
   9   4  -2    0.53    0.07
  -8  -4   2    2.00    0.11
  -8  -4   2    2.21    0.20
  -8  -4   2    2.06    0.12
   8  -4  -2    2.07    0.11
  -8  -4   2    1.98    0.20
   8  -4  -2    2.18    0.11
  -8  -4   2    1.81    0.20
   8   4  -2    1.97    0.12
  -8   4   2    1.92    0.18
  -8   4   2    1.93    0.18
  -8   4   2    2.17    0.10
  -8   4   2    2.09    0.10
   8   4  -2    2.04    0.13
  -7  -4   2    0.28    0.06
  -7  -4   2    0.29    0.05
  -7  -4   2    0.27    0.12
  -7  -4   2    0.20    0.13
   7  -4  -2    0.34    0.05
   7  -4  -2    0.33    0.05
  -7  -4   2    0.34    0.10
   7   4  -2    0.29    0.06
  -7   4   2    0.29    0.04
  -7   4   2    0.41    0.11
  -7   4   2    0.39    0.11
  -7   4   2    0.31    0.05
   7   4  -2    0.37    0.06
  -6  -4   2    0.30    0.11
  -6  -4   2    0.26    0.11
   6  -4  -2    0.62    0.05
  -6  -4   2    0.48    0.05
  -6  -4   2    0.43    0.06
   6  -4  -2    0.37    0.04
  -6  -4   2    0.34    0.09
   6   4  -2    0.54    0.06
  -6   4   2    0.48    0.04
  -6   4   2    0.35    0.05
  -6   4   2    0.31    0.09
  -6   4   2    0.38    0.09
   6   4  -2    0.33    0.05
  -5  -4   2    1.97    0.11
  -5  -4   2    2.21    0.11
  -5  -4   2    2.09    0.14
   5  -4  -2    2.13    0.11
   5  -4  -2    2.01    0.11
  -5  -4   2    2.03    0.16
  -5  -4   2    2.07    0.17
  -5   4   2    1.95    0.15
  -5   4   2    2.18    0.10
   5   4  -2    2.00    0.12
  -5   4   2    2.13    0.10
   5   4  -2    2.14    0.12
  -5   4   2    2.04    0.15
  -4  -4   2    1.01    0.07
  -4  -4   2    0.74    0.06
  -4  -4   2    0.67    0.08
   4  -4  -2    0.87    0.08
   4  -4  -2    0.77    0.07
  -4  -4   2    0.73    0.09
  -4   4   2    0.79    0.07
  -4   4   2    0.67    0.08
   4   4  -2    0.81    0.07
   4   4  -2    0.69    0.07
  -4   4   2    0.78    0.07
   4   4  -2    0.73    0.06
  -4   4   2    0.60    0.08
   3  -4  -2    9.22    0.33
  -3  -4   2    8.55    0.34
  -3  -4   2    8.85    0.36
  -3  -4   2    8.59    0.39
   3  -4  -2    8.03    0.37
   3  -4  -2    8.38    0.33
  -3  -4   2    9.18    0.40
   3  -4  -2    9.13    0.37
  -3   4   2    8.90    0.33
  -3   4   2    9.28    0.37
   3   4  -2    9.11    0.33
  -3   4   2    8.85    0.37
  -3   4   2    8.63    0.36
  -3   4   2    9.12    0.35
   3   4  -2    8.73    0.37
   3   4  -2    8.81    0.37
   3   4  -2    9.21    0.36
  -2  -4   2    2.25    0.12
  -2  -4   2    2.46    0.12
   2  -4  -2    2.55    0.12
  -2  -4   2    2.10    0.12
   2  -4  -2    2.26    0.11
  -2  -4   2    2.27    0.13
  -2  -4   2    2.41    0.13
  -2  -4   2    2.19    0.11
  -2  -4   2    2.33    0.13
   2  -4  -2    2.36    0.11
   2  -4  -2    2.35    0.12
   2  -4  -2    2.62    0.13
   2   4  -2    2.48    0.12
  -2   4   2    2.48    0.11
   2   4  -2    2.23    0.12
   2   4  -2    2.54    0.13
   2   4  -2    2.30    0.13
  -2   4   2    2.37    0.12
  -2   4   2    2.66    0.13
  -2   4   2    2.26    0.12
  -2   4   2    2.36    0.13
   2   4  -2    2.37    0.12
   1  -4  -2  187.88    6.73
  -1  -4   2  181.51    6.71
   1  -4  -2  184.99    7.37
  -1  -4   2  196.34    7.01
  -1  -4   2  181.08    7.41
  -1  -4   2  189.63    7.38
   1  -4  -2  185.13    6.72
   1  -4  -2  184.69    6.68
   1  -4  -2  180.76    7.41
  -1  -4   2  189.89    6.68
  -1   4   2  185.58    6.72
  -1   4   2  191.24    7.39
  -1   4   2  181.64    7.41
   1   4  -2  196.10    6.72
   1   4  -2  183.40    7.42
   1   4  -2  187.29    6.68
  -1   4   2  186.63    6.67
   1   4  -2  184.37    7.37
   0  -4   2 1000.00   37.45
   0  -4  -2  951.82   33.90
   0  -4  -2  968.81   37.44
   0  -4   2  975.82   33.92
   0   4  -2  914.67   37.46
   0   4  -2  938.14   37.43
   0   4  -2  924.67   33.93
   0   4  -2  953.46   33.90
   0   4   2  911.55   37.42
   1  -4   2    3.46    0.17
  -1  -4  -2    3.31    0.17
   1  -4   2    3.28    0.15
   1  -4   2    3.33    0.17
  -1  -4  -2    3.19    0.15
  -1  -4  -2    3.27    0.15
  -1  -4  -2    3.36    0.14
   1  -4   2    3.29    0.15
   1   4   2    3.11    0.16
   1   4   2    3.42    0.16
  -1   4  -2    3.34    0.16
  -1   4  -2    3.00    0.17
  -1   4  -2    3.63    0.17
   1   4   2    3.68    0.14
  -1   4  -2    3.23    0.15
   1   4   2    3.50    0.17
   1   4   2    3.29    0.15
  -2  -4  -2   11.13    0.50
   2  -4   2   11.33    0.48
  -2  -4  -2   11.72    0.43
   2  -4   2   13.04    0.50
  -2  -4  -2   10.85    0.48
   2  -4   2   11.36    0.43
  -2  -4  -2   11.33    0.43
   2  -4   2   11.85    0.45
  -2  -4  -2   10.37    0.47
  -2  -4  -2   11.88    0.43
   2  -4   2   11.24    0.48
  -2   4  -2   11.74    0.43
  -2   4  -2   11.54    0.43
   2   4   2   11.61    0.43
   2   4   2   11.69    0.48
  -2   4  -2   11.29    0.44
   2   4   2   11.05    0.48
   3  -4   2    7.13    0.30
  -3  -4  -2    6.81    0.32
   3  -4   2    6.62    0.27
  -3  -4  -2    6.85    0.29
  -3  -4  -2    6.56    0.33
  -3  -4  -2    7.05    0.28
   3  -4   2    7.09    0.31
  -3  -4  -2    6.82    0.27
  -3   4  -2    6.71    0.28
   3   4   2    7.39    0.31
  -3   4  -2    7.79    0.30
   3   4   2    7.03    0.27
   3   4   2    6.53    0.30
  -4  -4  -2    5.04    0.22
  -4  -4  -2    5.07    0.26
   4  -4   2    5.41    0.24
  -4  -4  -2    5.67    0.23
  -4  -4  -2    5.20    0.28
   4  -4   2    5.11    0.20
  -4  -4  -2    5.03    0.24
   4  -4   2    5.26    0.24
  -4   4  -2    5.09    0.25
   4   4   2    5.23    0.21
  -4   4  -2    5.03    0.23
   4   4   2    4.74    0.24
   4   4   2    6.17    0.25
  -4   4  -2    5.49    0.23
  -5  -4  -2    0.56    0.06
  -5  -4  -2    0.41    0.09
  -5  -4  -2    0.52    0.12
   5  -4   2    0.36    0.07
  -5  -4  -2    0.51    0.11
   5  -4   2    0.51    0.07
  -5  -4  -2    0.68    0.07
  -5   4  -2    0.69    0.10
  -5   4  -2    0.21    0.11
   5   4   2    0.44    0.07
  -5   4  -2    0.39    0.06
   5   4   2    0.54    0.05
  -5   4  -2    0.43    0.07
   5   4   2    0.78    0.08
  -6  -4  -2    0.19    0.10
  -6  -4  -2    0.24    0.07
   6  -4   2    0.28    0.07
  -6  -4  -2    0.25    0.11
  -6  -4  -2    0.15    0.06
  -6  -4  -2    0.21    0.11
   6  -4   2    0.27    0.07
  -6   4  -2    0.19    0.10
   6   4   2    0.12    0.06
  -6   4  -2    0.23    0.08
   6   4   2    0.27    0.08
  -6   4  -2    0.25    0.06
  -6   4  -2    0.21    0.12
  -7  -4  -2    0.03    0.11
  -7  -4  -2   -0.09    0.12
   7  -4   2    0.05    0.07
   7  -4   2   -0.05    0.07
  -7  -4  -2    0.06    0.12
  -7  -4  -2    0.03    0.06
  -7  -4  -2   -0.08    0.06
   7   4   2   -0.02    0.06
  -7   4  -2    0.02    0.10
  -7   4  -2   -0.08    0.07
   7   4   2    0.00    0.07
  -7   4  -2   -0.12    0.13
  -7   4  -2   -0.02    0.06
   8  -4   2    0.45    0.07
  -8  -4  -2    0.38    0.07
   8  -4   2    0.32    0.08
  -8  -4  -2    0.27    0.15
  -8  -4  -2    0.36    0.12
  -8  -4  -2    0.27    0.14
   8   4   2    0.42    0.08
  -8   4  -2    0.43    0.08
  -8   4  -2    0.29    0.14
  -8   4  -2    0.66    0.13
  -9  -4  -2    0.29    0.13
  -9  -4  -2   -0.01    0.07
  -9  -4  -2    0.14    0.11
   9  -4   2   -0.01    0.06
  -9  -4  -2    0.06    0.13
  -9   4  -2   -0.03    0.11
   9   4   2    0.09    0.06
  -9   4  -2    0.20    0.08
  10  -4   2    0.17    0.07
 -10  -4  -2    0.20    0.13
 -10  -4  -2    0.06    0.14
 -10  -4  -2    0.19    0.07
 -10  -4  -2    0.38    0.14
 -10   4  -2    0.09    0.07
  10   4   2    0.25    0.07
 -10   4  -2    0.08    0.13
 -11  -4  -2   -0.02    0.07
 -11  -4  -2    0.20    0.14
 -11  -4  -2    0.17    0.17
 -11  -4  -2   -0.07    0.15
  11  -4   2   -0.08    0.06
 -11   4  -2    0.09    0.14
  11   4   2    0.25    0.07
 -11   4  -2    0.10    0.07
 -12  -4  -2    0.02    0.17
 -12  -4  -2   -0.27    0.07
 -12  -4  -2   -0.03    0.19
  12   4   2    0.09    0.06
 -12   4  -2   -0.20    0.14
 -13  -5   2    0.08    0.17
 -13  -5   2   -0.05    0.17
 -12  -5   2    0.35    0.19
 -12  -5   2    0.52    0.19
 -12   5   2    0.58    0.15
 -11  -5   2    0.19    0.17
 -11  -5   2    0.18    0.14
 -11  -5   2    0.11    0.05
 -11   5   2   -0.01    0.12
 -11   5   2    0.25    0.14
 -10  -5   2    0.45    0.16
 -10  -5   2    0.49    0.16
 -10  -5   2    0.35    0.06
 -10   5   2    0.29    0.12
  10   5  -2    0.44    0.07
 -10   5   2    0.28    0.13
  -9  -5   2    0.40    0.14
   9  -5  -2    0.14    0.04
  -9  -5   2    0.28    0.14
  -9  -5   2    0.26    0.06
  -9   5   2    0.17    0.12
  -9   5   2    0.13    0.05
  -9   5   2    0.33    0.12
   8  -5  -2    9.83    0.39
  -8  -5   2    9.68    0.50
  -8  -5   2    9.51    0.48
  -8  -5   2    9.27    0.36
   8  -5  -2    8.91    0.39
  -8  -5   2    8.87    0.43
  -8  -5   2    9.53    0.37
  -8   5   2    9.51    0.35
   8   5  -2    8.93    0.40
  -8   5   2    9.04    0.44
  -8   5   2    9.64    0.35
  -8   5   2    8.74    0.42
   8   5  -2    9.51    0.40
  -7  -5   2   11.56    0.45
  -7  -5   2   11.71    0.51
  -7  -5   2   11.88    0.56
  -7  -5   2   12.55    0.45
   7  -5  -2   11.47    0.49
   7  -5  -2   12.22    0.49
  -7  -5   2   11.60    0.58
   7   5  -2   11.81    0.50
  -7   5   2   11.98    0.44
  -7   5   2   12.31    0.44
   7   5  -2   12.30    0.50
  -7   5   2   11.40    0.52
  -7   5   2   11.05    0.49
   6  -5  -2    0.57    0.07
  -6  -5   2    0.72    0.13
  -6  -5   2    1.08    0.10
  -6  -5   2    0.92    0.08
  -6  -5   2    0.79    0.10
   6  -5  -2    0.87    0.07
  -6  -5   2    1.02    0.14
  -6   5   2    0.83    0.11
  -6   5   2    0.86    0.07
  -6   5   2    0.91    0.08
  -6   5   2    1.04    0.12
   6   5  -2    0.89    0.08
   6   5  -2    0.92    0.09
  -5  -5   2    0.30    0.09
   5  -5  -2    0.20    0.05
  -5  -5   2    0.16    0.08
   5  -5  -2    0.22    0.04
  -5  -5   2    0.24    0.06
  -5  -5   2    0.30    0.05
  -5  -5   2    0.12    0.07
  -5  -5   2    0.24    0.04
  -5   5   2    0.25    0.05
   5   5  -2    0.19    0.03
   5   5  -2    0.14    0.05
  -5   5   2    0.15    0.07
  -5   5   2    0.18    0.04
   5   5  -2    0.16    0.05
  -5   5   2    0.13    0.07
  -4  -5   2   17.93    0.79
  -4  -5   2   17.91    0.76
  -4  -5   2   18.65    0.71
   4  -5  -2   17.96    0.66
  -4  -5   2   17.87    0.67
  -4  -5   2   18.69    0.74
   4  -5  -2   18.16    0.73
   4  -5  -2   17.27    0.73
   4   5  -2   18.22    0.74
  -4   5   2   17.78    0.67
  -4   5   2   19.12    0.73
   4   5  -2   17.72    0.74
  -4   5   2   18.29    0.67
  -4   5   2   17.83    0.69
   4   5  -2   18.56    0.66
  -4   5   2   18.41    0.72
   3  -5  -2    1.41    0.09
   3  -5  -2    1.39    0.10
  -3  -5   2    1.26    0.11
  -3  -5   2    1.41    0.10
  -3  -5   2    1.15    0.09
   3  -5  -2    1.30    0.08
  -3  -5   2    1.35    0.10
  -3  -5   2    1.21    0.10
   3   5  -2    1.19    0.08
   3   5  -2    1.37    0.10
   3   5  -2    1.51    0.10
  -3   5   2    1.21    0.09
  -3   5   2    1.17    0.11
   3   5  -2    1.17    0.09
  -3   5   2    1.37    0.10
  -2  -5   2   20.00    0.75
  -2  -5   2   20.67    0.78
  -2  -5   2   19.94    0.83
  -2  -5   2   22.28    0.76
   2  -5  -2   20.06    0.75
  -2  -5   2   21.39    0.83
   2  -5  -2   21.16    0.75
   2  -5  -2   20.95    0.75
   2  -5  -2   20.73    0.83
   2  -5  -2   19.17    0.83
   2   5  -2   20.87    0.78
   2   5  -2   20.89    0.75
  -2   5   2   20.40    0.83
   2   5  -2   20.52    0.83
  -2   5   2   19.53    0.79
  -2   5   2   20.38    0.75
  -2   5   2   20.14    0.83
   2   5  -2   20.92    0.76
  -2   5   2   21.53    0.75
   2   5  -2   19.82    0.83
  -2   5   2   20.73    0.76
  -1  -5   2  181.22    7.03
   1  -5  -2  176.92    6.40
   1  -5  -2  177.08    7.06
   1  -5  -2  176.55    6.42
   1  -5  -2  185.12    6.36
  -1  -5   2  172.49    6.40
  -1  -5   2  177.48    6.69
  -1  -5   2  173.71    7.03
  -1  -5   2  179.60    6.38
   1  -5  -2  179.97    7.05
  -1   5   2  178.25    7.08
  -1   5   2  180.13    7.05
   1   5  -2  185.82    7.02
  -1   5   2  172.30    6.40
   1   5  -2  181.54    6.38
  -1   5   2  176.09    6.38
   1   5  -2  176.05    7.03
   1   5  -2  175.70    6.40
  -1   5   2  175.26    6.44
   0  -5  -2   30.21    1.19
   0  -5   2   29.41    1.19
   0  -5   2   29.45    1.19
   0  -5  -2   28.98    1.07
   0  -5   2   30.08    1.08
   0  -5  -2   30.52    1.08
   0  -5   2   27.93    1.07
   0   5  -2   28.76    1.19
   0   5   2   29.25    1.08
   0   5   2   28.28    1.19
   0   5  -2   29.77    1.19
   0   5  -2   31.02    1.08
   0   5   2   30.53    1.07
   0   5  -2   28.98    1.08
   0   5   2   30.49    1.19
  -1  -5  -2   87.15    3.40
   1  -5   2   84.81    3.08
   1  -5   2   88.29    3.20
  -1  -5  -2   86.84    3.08
  -1  -5  -2   87.11    3.10
   1  -5   2   83.91    3.40
  -1  -5  -2   86.08    3.40
   1  -5   2   89.14    3.40
  -1  -5  -2   83.24    3.08
   1  -5   2   86.75    3.08
   1   5   2   85.45    3.09
  -1   5  -2   82.29    3.40
  -1   5  -2   86.15    3.09
   1   5   2   81.78    3.40
   1   5   2   89.28    3.40
  -1   5  -2   87.16    3.08
  -1   5  -2   87.40    3.40
   1   5   2   85.31    3.08
   1   5   2   85.46    3.08
  -2  -5  -2   28.60    0.99
   2  -5   2   28.29    1.03
   2  -5   2   25.01    1.09
   2  -5   2   26.84    1.09
   2  -5   2   26.28    0.98
  -2  -5  -2   26.14    1.09
  -2  -5  -2   26.98    0.99
  -2  -5  -2   26.55    0.99
   2   5   2   26.59    1.09
  -2   5  -2   27.87    0.99
   2   5   2   27.32    0.99
  -2   5  -2   27.34    0.99
   2   5   2   27.60    0.99
   2   5   2   28.09    1.09
  -2   5  -2   26.61    1.09
  -3  -5  -2   14.89    0.57
  -3  -5  -2   14.50    0.64
   3  -5   2   14.93    0.62
   3  -5   2   15.65    0.63
  -3  -5  -2   15.23    0.57
   3  -5   2   14.74    0.56
  -3  -5  -2   15.42    0.57
  -3  -5  -2   15.09    0.66
   3   5   2   15.29    0.57
   3   5   2   15.59    0.63
   3   5   2   15.29    0.63
  -3   5  -2   15.46    0.58
  -3   5  -2   14.97    0.57
  -4  -5  -2    5.64    0.25
   4  -5   2    5.55    0.26
   4  -5   2    5.62    0.22
  -4  -5  -2    5.61    0.28
  -4  -5  -2    5.44    0.29
   4  -5   2    5.37    0.26
  -4  -5  -2    5.61    0.25
  -4  -5  -2    5.66    0.24
   4   5   2    5.61    0.23
  -4   5  -2    5.71    0.25
   4   5   2    5.70    0.26
  -4   5  -2    5.53    0.26
   4   5   2    6.03    0.26
  -4   5  -2    5.50    0.24
   5  -5   2    1.01    0.10
  -5  -5  -2    1.08    0.12
  -5  -5  -2    1.03    0.11
   5  -5   2    1.21    0.11
  -5  -5  -2    1.04    0.13
  -5  -5  -2    1.13    0.09
  -5  -5  -2    1.15    0.10
   5   5   2    1.22    0.12
  -5   5  -2    1.08    0.09
  -5   5  -2    1.03    0.11
   5   5   2    1.10    0.09
   5   5   2    0.97    0.10
  -5   5  -2    1.10    0.10
   6  -5   2    5.02    0.25
  -6  -5  -2    5.37    0.32
  -6  -5  -2    5.15    0.23
  -6  -5  -2    4.98    0.26
  -6  -5  -2    5.40    0.31
  -6  -5  -2    5.27    0.24
   6  -5   2    5.29    0.25
   6   5   2    5.29    0.25
   6   5   2    5.42    0.26
  -6   5  -2    5.23    0.27
  -6   5  -2    5.32    0.23
  -6   5  -2    5.26    0.24
   7  -5   2    9.03    0.38
  -7  -5  -2    8.04    0.44
   7  -5   2    8.63    0.38
  -7  -5  -2    8.26    0.46
  -7  -5  -2    8.37    0.39
  -7  -5  -2    8.55    0.35
  -7  -5  -2    9.02    0.35
  -7   5  -2    8.84    0.35
   7   5   2    9.90    0.40
  -7   5  -2    8.27    0.35
   7   5   2    8.25    0.39
  -8  -5  -2    0.52    0.12
  -8  -5  -2    0.47    0.16
  -8  -5  -2    0.50    0.15
  -8  -5  -2    0.46    0.08
   8  -5   2    0.34    0.08
  -8   5  -2    0.57    0.09
   8   5   2    0.57    0.08
  -8   5  -2    0.45    0.13
  -9  -5  -2    2.30    0.22
   9  -5   2    1.76    0.14
  -9  -5  -2    2.01    0.14
  -9  -5  -2    1.76    0.18
  -9  -5  -2    2.41    0.25
  -9   5  -2    2.26    0.20
   9   5   2    2.08    0.14
  -9   5  -2    2.16    0.14
 -10  -5  -2   -0.07    0.12
 -10  -5  -2    0.03    0.13
 -10  -5  -2    0.39    0.15
 -10  -5  -2   -0.07    0.07
  10   5   2    0.11    0.06
 -10   5  -2   -0.07    0.12
 -10   5  -2    0.05    0.07
  11  -5   2    0.26    0.07
 -11  -5  -2    0.29    0.14
 -11  -5  -2    0.32    0.16
 -11  -5  -2    0.57    0.19
 -11  -5  -2    0.35    0.08
 -11   5  -2    0.40    0.16
  11   5   2    0.46    0.08
 -11   5  -2    0.57    0.08
 -12  -5  -2    0.63    0.20
 -12  -5  -2    0.14    0.19
 -12  -5  -2    0.13    0.08
 -12   5  -2    0.20    0.15
  12   5   2    0.35    0.07
 -12  -6   2    0.03    0.15
 -12  -6   2   -0.10    0.17
 -12  -6   2   -0.10    0.06
 -12   6   2    0.31    0.16
 -11  -6   2    1.61    0.23
 -11  -6   2    1.73    0.23
 -11  -6   2    1.46    0.11
 -11   6   2    1.34    0.18
  11   6  -2    1.91    0.12
 -11   6   2    1.52    0.19
 -10  -6   2    2.05    0.22
 -10  -6   2    1.70    0.22
 -10  -6   2    1.74    0.12
  10   6  -2    1.67    0.12
 -10   6   2    1.64    0.19
 -10   6   2    1.80    0.19
  -9  -6   2   16.15    0.76
  -9  -6   2   16.95    0.62
   9  -6  -2   15.80    0.67
   9  -6  -2   17.20    0.67
  -9  -6   2   16.23    0.79
  -9   6   2   16.93    0.61
   9   6  -2   15.81    0.68
  -9   6   2   17.29    0.61
  -9   6   2   16.23    0.68
  -9   6   2   15.69    0.71
  -8  -6   2    0.17    0.12
   8  -6  -2    0.19    0.05
  -8  -6   2    0.23    0.07
  -8  -6   2    0.12    0.06
  -8  -6   2    0.14    0.14
  -8   6   2    0.15    0.11
  -8   6   2    0.21    0.11
  -8   6   2    0.15    0.05
   8   6  -2    0.28    0.07
   8   6  -2    0.09    0.07
  -8   6   2    0.12    0.06
  -7  -6   2    0.49    0.07
  -7  -6   2    0.55    0.07
  -7  -6   2    0.56    0.14
   7  -6  -2    0.43    0.06
   7  -6  -2    0.48    0.06
  -7  -6   2    0.61    0.12
  -7  -6   2    0.64    0.13
  -7   6   2    0.42    0.10
  -7   6   2    0.54    0.06
  -7   6   2    0.44    0.05
  -7   6   2    0.49    0.12
   7   6  -2    0.47    0.07
   7   6  -2    0.50    0.07
   6  -6  -2    0.07    0.05
  -6  -6   2    0.21    0.09
  -6  -6   2    0.23    0.06
  -6  -6   2    0.19    0.06
  -6  -6   2    0.12    0.10
   6  -6  -2    0.17    0.05
  -6  -6   2    0.19    0.08
  -6   6   2    0.27    0.06
  -6   6   2    0.21    0.05
   6   6  -2    0.09    0.06
  -6   6   2    0.25    0.09
  -6   6   2    0.22    0.09
   6   6  -2    0.20    0.06
  -5  -6   2   16.85    0.72
   5  -6  -2   16.76    0.66
  -5  -6   2   16.11    0.65
  -5  -6   2   16.36    0.66
  -5  -6   2   15.76    0.70
  -5  -6   2   15.44    0.60
   5  -6  -2   16.30    0.66
   5   6  -2   15.41    0.67
  -5   6   2   15.84    0.63
  -5   6   2   15.56    0.60
   5   6  -2   16.97    0.59
  -5   6   2   16.12    0.66
   5   6  -2   16.75    0.67
  -5   6   2   16.25    0.60
  -4  -6   2   14.46    0.62
   4  -6  -2   13.00    0.57
  -4  -6   2   14.03    0.53
   4  -6  -2   13.50    0.52
   4  -6  -2   14.45    0.58
  -4  -6   2   13.60    0.60
  -4  -6   2   14.46    0.56
  -4   6   2   14.66    0.57
   4   6  -2   14.43    0.52
   4   6  -2   13.63    0.58
  -4   6   2   14.16    0.52
  -4   6   2   14.25    0.57
   4   6  -2   14.11    0.58
  -4   6   2   13.77    0.54
  -3  -6   2    2.06    0.12
  -3  -6   2    2.39    0.13
   3  -6  -2    1.99    0.12
   3  -6  -2    2.28    0.12
  -3  -6   2    2.09    0.14
  -3  -6   2    2.36    0.13
  -3  -6   2    2.63    0.15
  -3  -6   2    2.19    0.13
   3  -6  -2    2.15    0.11
   3   6  -2    2.30    0.14
  -3   6   2    2.05    0.11
   3   6  -2    2.34    0.12
   3   6  -2    2.26    0.13
  -3   6   2    2.18    0.13
   3   6  -2    2.09    0.13
  -3   6   2    2.16    0.13
   2  -6  -2   59.89    2.70
  -2  -6   2   69.30    2.45
   2  -6  -2   68.04    2.70
  -2  -6   2   69.62    2.70
  -2  -6   2   70.26    2.45
   2  -6  -2   67.60    2.45
  -2  -6   2   68.72    2.54
   2   6  -2   70.39    2.70
  -2   6   2   66.20    2.45
  -2   6   2   68.81    2.70
   2   6  -2   67.43    2.45
   2   6  -2   70.39    2.54
  -2   6   2   69.97    2.45
   2   6  -2   66.96    2.71
  -2   6   2   66.88    2.54
  -2   6   2   69.59    2.45
   1  -6  -2    0.29    0.03
  -1  -6   2    0.24    0.05
  -1  -6   2    0.28    0.05
   1  -6  -2    0.26    0.06
   1  -6  -2    0.38    0.05
   1  -6  -2    0.37    0.05
  -1  -6   2    0.35    0.06
  -1  -6   2    0.23    0.05
  -1  -6   2    0.32    0.03
   1  -6  -2    0.35    0.04
  -1   6   2    0.28    0.05
  -1   6   2    0.42    0.05
   1   6  -2    0.23    0.05
  -1   6   2    0.31    0.05
   1   6  -2    0.28    0.05
  -1   6   2    0.31    0.03
   1   6  -2    0.19    0.06
  -1   6   2    0.27    0.05
   1   6  -2    0.24    0.05
   0  -6   2   12.70    0.52
   0  -6  -2   12.17    0.47
   0  -6   2   13.53    0.47
   0  -6  -2   12.69    0.47
   0  -6   2   11.69    0.52
   0  -6   2   12.19    0.47
   0  -6  -2   13.10    0.52
   0   6  -2   12.59    0.47
   0   6  -2   11.95    0.51
   0   6   2   12.66    0.47
   0   6  -2   12.55    0.47
   0   6  -2   12.14    0.52
   0   6   2   11.86    0.51
   0   6   2   12.59    0.47
   0   6   2   11.42    0.51
  -1  -6  -2    2.15    0.13
   1  -6   2    2.28    0.11
  -1  -6  -2    2.30    0.13
   1  -6   2    2.22    0.14
  -1  -6  -2    2.30    0.12
   1  -6   2    2.66    0.14
   1  -6   2    2.17    0.12
  -1  -6  -2    2.35    0.13
  -1   6  -2    2.24    0.14
   1   6   2    2.46    0.10
   1   6   2    2.30    0.14
  -1   6  -2    2.20    0.13
   1   6   2    2.60    0.14
  -1   6  -2    2.04    0.12
   1   6   2    2.24    0.12
  -2  -6  -2   52.95    1.84
   2  -6   2   51.50    2.04
   2  -6   2   50.31    1.84
   2  -6   2   49.79    2.03
   2  -6   2   52.48    1.91
  -2  -6  -2   43.92    1.84
  -2  -6  -2   51.33    2.03
  -2  -6  -2   50.04    1.84
  -2   6  -2   51.98    1.84
   2   6   2   53.21    1.84
   2   6   2   53.41    2.04
   2   6   2   49.92    2.04
   2   6   2   52.10    1.84
  -2   6  -2   52.36    2.04
  -2   6  -2   51.06    1.85
   3  -6   2    1.24    0.11
   3  -6   2    1.43    0.11
  -3  -6  -2    1.31    0.11
   3  -6   2    1.45    0.09
  -3  -6  -2    1.32    0.13
  -3  -6  -2    1.58    0.11
  -3  -6  -2    1.43    0.11
  -3  -6  -2    1.55    0.10
  -3  -6  -2    1.36    0.12
  -3   6  -2    1.70    0.11
  -3   6  -2    1.63    0.11
   3   6   2    1.32    0.11
   3   6   2    1.37    0.12
   3   6   2    1.66    0.10
  -3   6  -2    1.39    0.12
   4  -6   2    2.64    0.16
  -4  -6  -2    3.11    0.18
  -4  -6  -2    3.14    0.16
  -4  -6  -2    3.13    0.19
   4  -6   2    3.07    0.16
  -4  -6  -2    3.10    0.16
  -4  -6  -2    2.82    0.15
   4  -6   2    2.96    0.13
   4   6   2    2.87    0.17
   4   6   2    2.87    0.16
  -4   6  -2    3.13    0.16
  -4   6  -2    2.82    0.17
   4   6   2    3.14    0.15
  -4   6  -2    2.96    0.15
   5  -6   2    4.75    0.17
  -5  -6  -2    4.74    0.21
  -5  -6  -2    4.45    0.21
   5  -6   2    4.24    0.22
  -5  -6  -2    4.18    0.26
   5  -6   2    4.46    0.22
  -5  -6  -2    4.27    0.23
  -5  -6  -2    4.38    0.27
  -5   6  -2    4.53    0.20
   5   6   2    4.73    0.20
  -5   6  -2    3.88    0.21
  -5   6  -2    4.37    0.24
   5   6   2    4.26    0.22
   5   6   2    5.30    0.23
   6  -6   2    0.21    0.07
  -6  -6  -2    0.24    0.11
  -6  -6  -2    0.03    0.07
   6  -6   2    0.27    0.08
  -6  -6  -2    0.27    0.11
  -6  -6  -2    0.19    0.10
  -6   6  -2   -0.02    0.08
   6   6   2    0.24    0.07
  -6   6  -2    0.22    0.09
  -6   6  -2    0.21    0.07
   6   6   2    0.21    0.08
   7  -6   2    4.21    0.21
  -7  -6  -2    3.98    0.28
  -7  -6  -2    4.26    0.25
  -7  -6  -2    4.30    0.20
  -7  -6  -2    4.20    0.29
  -7  -6  -2    4.14    0.20
   7  -6   2    3.81    0.21
   7   6   2    4.07    0.23
  -7   6  -2    4.39    0.20
  -7   6  -2    3.97    0.21
  -7   6  -2    3.79    0.24
   7   6   2    4.17    0.22
  -8  -6  -2    4.73    0.27
  -8  -6  -2    5.09    0.31
  -8  -6  -2    4.85    0.22
  -8  -6  -2    4.73    0.33
   8  -6   2    4.49    0.24
   8   6   2    4.70    0.24
  -8   6  -2    4.61    0.22
  -8   6  -2    4.93    0.27
  -9  -6  -2    0.11    0.12
   9  -6   2   -0.04    0.07
  -9  -6  -2    0.13    0.14
  -9  -6  -2    0.03    0.11
  -9  -6  -2    0.04    0.07
  -9   6  -2   -0.08    0.08
  -9   6  -2   -0.03    0.12
   9   6   2    0.07    0.07
 -10  -6  -2    1.19    0.19
 -10  -6  -2    1.06    0.10
  10  -6   2    1.09    0.10
 -10  -6  -2    1.01    0.16
 -10  -6  -2    1.21    0.19
 -10   6  -2    1.10    0.10
  10   6   2    1.25    0.11
 -10   6  -2    1.02    0.16
 -11  -6  -2    0.02    0.07
 -11  -6  -2    0.32    0.16
 -11  -6  -2    0.12    0.15
  11  -6   2   -0.09    0.06
  11   6   2    0.08    0.07
 -11   6  -2    0.09    0.07
 -11   6  -2    0.03    0.14
 -12  -6  -2   -0.04    0.08
 -12  -6  -2    0.04    0.17
 -12  -6  -2    0.21    0.19
  12   6   2    0.22    0.07
 -12   6  -2   -0.17    0.14
 -12  -7   2    4.10    0.20
 -12  -7   2    5.07    0.37
 -12  -7   2    5.01    0.37
  12   7  -2    4.31    0.22
 -12   7   2    4.38    0.32
 -11  -7   2    0.37    0.16
 -11  -7   2    0.16    0.16
 -11  -7   2    0.20    0.07
 -11   7   2    0.33    0.14
 -11   7   2    0.13    0.13
  11   7  -2    0.20    0.07
 -10  -7   2    0.14    0.06
  10  -7  -2    0.12    0.05
 -10  -7   2    0.25    0.15
 -10  -7   2    0.20    0.15
  10   7  -2    0.11    0.06
 -10   7   2    0.14    0.05
 -10   7   2    0.18    0.12
 -10   7   2    0.32    0.13
  -9  -7   2    0.18    0.14
  -9  -7   2    0.14    0.13
  -9  -7   2    0.15    0.06
  -9   7   2    0.20    0.11
   9   7  -2    0.22    0.07
  -9   7   2    0.17    0.06
  -9   7   2    0.07    0.12
  -8  -7   2   17.98    0.81
  -8  -7   2   17.40    0.67
   8  -7  -2   16.74    0.72
  -8  -7   2   18.64    0.67
  -8  -7   2   18.50    0.84
   8  -7  -2   18.53    0.73
  -8   7   2   17.40    0.75
   8   7  -2   16.78    0.74
  -8   7   2   18.00    0.66
  -8   7   2   17.94    0.66
  -8   7   2   17.49    0.72
   8   7  -2   18.05    0.74
   7  -7  -2    4.60    0.21
  -7  -7   2    4.38    0.29
  -7  -7   2    4.97    0.21
  -7  -7   2    4.30    0.20
   7  -7  -2    4.25    0.21
  -7  -7   2    4.65    0.28
   7   7  -2    4.71    0.23
   7   7  -2    4.34    0.22
  -7   7   2    4.50    0.27
  -7   7   2    4.36    0.19
  -7   7   2    4.32    0.25
  -7   7   2    3.80    0.19
   6  -7  -2   12.44    0.54
  -6  -7   2   12.67    0.59
   6  -7  -2   13.65    0.54
  -6  -7   2   12.51    0.50
  -6  -7   2   13.21    0.55
  -6  -7   2   13.68    0.53
  -6  -7   2   12.53    0.61
  -6   7   2   13.18    0.49
  -6   7   2   13.34    0.49
  -6   7   2   12.88    0.53
   6   7  -2   12.74    0.55
   6   7  -2   13.61    0.55
  -6   7   2   13.01    0.55
  -5  -7   2    3.88    0.24
   5  -7  -2    3.68    0.19
   5  -7  -2    3.75    0.15
  -5  -7   2    3.91    0.21
  -5  -7   2    3.73    0.18
  -5  -7   2    3.79    0.19
  -5  -7   2    3.64    0.23
   5  -7  -2    3.81    0.18
   5   7  -2    3.94    0.20
  -5   7   2    4.08    0.17
  -5   7   2    3.66    0.21
  -5   7   2    4.06    0.17
  -5   7   2    4.11    0.21
  -5   7   2    4.14    0.17
   5   7  -2    3.81    0.20
   5   7  -2    3.89    0.17
   4  -7  -2    4.02    0.19
  -4  -7   2    3.92    0.21
  -4  -7   2    3.74    0.19
  -4  -7   2    3.46    0.17
  -4  -7   2    3.74    0.22
   4  -7  -2    4.13    0.18
  -4  -7   2    3.73    0.18
   4  -7  -2    3.89    0.16
   4   7  -2    3.81    0.20
  -4   7   2    3.91    0.19
  -4   7   2    3.68    0.17
  -4   7   2    4.03    0.18
  -4   7   2    3.58    0.20
   4   7  -2    3.55    0.17
   4   7  -2    3.49    0.19
   3  -7  -2    0.35    0.05
  -3  -7   2    0.31    0.05
   3  -7  -2    0.29    0.05
  -3  -7   2    0.39    0.07
  -3  -7   2    0.21    0.07
  -3  -7   2    0.36    0.07
  -3  -7   2    0.31    0.06
  -3  -7   2    0.36    0.07
  -3   7   2    0.29    0.06
  -3   7   2    0.33    0.05
   3   7  -2    0.24    0.06
   3   7  -2    0.38    0.06
  -3   7   2    0.31    0.07
  -3   7   2    0.29    0.06
   3   7  -2    0.39    0.06
   3   7  -2    0.37    0.06
  -2  -7   2    2.14    0.13
   2  -7  -2    1.99    0.11
   2  -7  -2    2.17    0.12
  -2  -7   2    1.87    0.12
  -2  -7   2    1.81    0.10
  -2  -7   2    1.95    0.12
  -2   7   2    2.03    0.10
  -2   7   2    1.86    0.12
  -2   7   2    2.01    0.11
   2   7  -2    1.83    0.12
  -2   7   2    2.11    0.13
  -2   7   2    1.98    0.12
   2   7  -2    2.13    0.13
   2   7  -2    1.78    0.13
   2   7  -2    2.16    0.10
  -1  -7   2   21.11    0.86
  -1  -7   2   21.25    0.86
  -1  -7   2   21.28    0.78
   1  -7  -2   22.11    0.85
  -1  -7   2   21.39    0.78
   1  -7  -2   20.38    0.77
   1  -7  -2   21.56    0.86
  -1   7   2   20.83    0.77
   1   7  -2   22.03    0.86
  -1   7   2   20.54    0.76
  -1   7   2   20.71    0.85
  -1   7   2   20.70    0.77
   1   7  -2   19.68    0.85
   1   7  -2   20.32    0.77
   0  -7   2    9.84    0.41
   0  -7   2    9.37    0.38
   0  -7  -2    9.46    0.37
   0  -7  -2    9.71    0.38
   0  -7   2    9.84    0.42
   0  -7  -2    9.91    0.41
   0  -7   2    9.34    0.38
   0  -7  -2    9.65    0.41
   0   7   2   10.68    0.42
   0   7  -2    9.01    0.38
   0   7   2    9.88    0.41
   0   7  -2    8.97    0.38
   0   7  -2   10.31    0.42
   0   7  -2    9.45    0.42
   0   7   2    9.36    0.37
   0   7   2   10.33    0.38
   1  -7   2    0.08    0.05
   1  -7   2    0.01    0.05
  -1  -7  -2    0.03    0.04
  -1  -7  -2    0.05    0.05
  -1  -7  -2   -0.05    0.05
   1  -7   2   -0.02    0.04
   1  -7   2    0.05    0.04
  -1   7  -2   -0.08    0.05
   1   7   2    0.02    0.03
   1   7   2   -0.03    0.04
  -1   7  -2    0.01    0.04
   1   7   2   -0.04    0.05
  -1   7  -2   -0.05    0.05
   1   7   2   -0.02    0.05
  -2  -7  -2   23.60    0.97
  -2  -7  -2   23.57    0.88
   2  -7   2   23.39    0.97
   2  -7   2   23.08    0.88
  -2  -7  -2   24.88    0.88
   2  -7   2   25.55    0.91
   2  -7   2   24.36    0.97
   2   7   2   22.86    0.97
   2   7   2   23.07    0.88
   2   7   2   24.74    0.87
  -2   7  -2   24.01    0.88
   2   7   2   23.91    0.97
  -2   7  -2   23.67    0.97
  -3  -7  -2    5.48    0.27
  -3  -7  -2    5.90    0.30
   3  -7   2    5.73    0.27
   3  -7   2    5.75    0.23
   3  -7   2    5.35    0.27
  -3  -7  -2    6.20    0.25
  -3  -7  -2    5.92    0.25
  -3  -7  -2    6.77    0.25
  -3  -7  -2    5.21    0.28
   3   7   2    4.78    0.27
   3   7   2    6.14    0.27
  -3   7  -2    6.44    0.25
   3   7   2    5.85    0.25
  -3   7  -2    5.33    0.26
  -3   7  -2    6.17    0.25
  -4  -7  -2    0.43    0.07
   4  -7   2    0.50    0.07
  -4  -7  -2    0.55    0.09
   4  -7   2    0.52    0.05
  -4  -7  -2    0.43    0.07
  -4  -7  -2    0.42    0.08
  -4  -7  -2    0.43    0.08
   4  -7   2    0.53    0.07
   4   7   2    0.54    0.07
  -4   7  -2    0.50    0.07
  -4   7  -2    0.49    0.08
   4   7   2    0.44    0.07
   4   7   2    0.51    0.07
  -4   7  -2    0.43    0.07
  -5  -7  -2   33.28    1.30
  -5  -7  -2   31.78    1.20
   5  -7   2   32.99    1.31
  -5  -7  -2   30.26    1.38
  -5  -7  -2   31.83    1.34
   5  -7   2   33.93    1.17
   5  -7   2   31.83    1.30
  -5  -7  -2   31.73    1.18
   5   7   2   32.98    1.18
   5   7   2   31.05    1.31
   5   7   2   35.20    1.31
  -5   7  -2   30.94    1.18
  -5   7  -2   31.50    1.21
  -5   7  -2   32.58    1.29
  -6  -7  -2    8.08    0.34
   6  -7   2    8.11    0.37
  -6  -7  -2    8.06    0.42
  -6  -7  -2    8.66    0.35
  -6  -7  -2    7.89    0.37
  -6  -7  -2    8.40    0.44
   6  -7   2    8.06    0.37
   6   7   2    8.85    0.38
  -6   7  -2    8.15    0.34
  -6   7  -2    8.58    0.34
  -6   7  -2    8.00    0.38
   6   7   2    7.63    0.37
  -7  -7  -2    0.26    0.13
  -7  -7  -2    0.06    0.07
  -7  -7  -2    0.12    0.13
   7  -7   2    0.19    0.07
   7  -7   2    0.22    0.07
  -7  -7  -2    0.17    0.10
  -7   7  -2    0.20    0.09
  -7   7  -2    0.25    0.07
  -7   7  -2    0.18    0.11
   7   7   2    0.14    0.07
  -8  -7  -2    0.64    0.09
  -8  -7  -2    0.54    0.14
  -8  -7  -2    0.69    0.15
   8  -7   2    0.83    0.09
  -8  -7  -2    0.53    0.12
  -8   7  -2    0.52    0.09
   8   7   2    0.81    0.09
  -8   7  -2    0.64    0.13
  -9  -7  -2    3.33    0.27
  -9  -7  -2    2.94    0.23
   9  -7   2    2.80    0.18
  -9  -7  -2    3.18    0.27
  -9  -7  -2    2.99    0.18
  -9   7  -2    3.18    0.17
  -9   7  -2    2.62    0.22
   9   7   2    3.20    0.19
  10  -7   2   -0.10    0.07
 -10  -7  -2    0.26    0.15
 -10  -7  -2    0.10    0.14
 -10  -7  -2   -0.04    0.08
  10   7   2    0.05    0.07
 -10   7  -2    0.06    0.07
 -10   7  -2    0.04    0.12
 -11  -7  -2    0.07    0.08
 -11  -7  -2    0.04    0.17
 -11  -7  -2    0.32    0.17
 -11   7  -2    0.20    0.07
  11   7   2    0.14    0.08
 -11   7  -2   -0.08    0.14
 -12  -7  -2   -0.15    0.08
 -12  -7  -2   -0.03    0.16
 -12  -7  -2    0.19    0.15
  12   7   2    0.13    0.07
 -12   7  -2    0.07    0.15
 -12  -8   2    1.41    0.12
 -12  -8   2    1.72    0.25
 -12  -8   2    2.14    0.25
  12   8  -2    1.86    0.14
 -12   8   2    1.25    0.20
 -11  -8   2    0.00    0.15
 -11  -8   2   -0.16    0.06
 -11  -8   2    0.16    0.15
 -11   8   2    0.06    0.05
 -11   8   2    0.03    0.13
 -11   8   2    0.06    0.14
  11   8  -2    0.07    0.07
 -10  -8   2    0.76    0.08
 -10  -8   2    0.87    0.18
  10  -8  -2    0.67    0.07
 -10  -8   2    0.90    0.18
 -10   8   2    0.89    0.08
 -10   8   2    0.75    0.14
  10   8  -2    0.72    0.09
 -10   8   2    0.96    0.15
  -9  -8   2    1.31    0.20
  -9  -8   2    1.36    0.19
   9  -8  -2    1.12    0.10
  -9  -8   2    1.40    0.11
  -9   8   2    1.32    0.10
  -9   8   2    1.26    0.16
  -9   8   2    1.52    0.17
   9   8  -2    1.34    0.12
   8  -8  -2    4.25    0.19
   8  -8  -2    4.08    0.19
  -8  -8   2    3.82    0.28
  -8  -8   2    2.93    0.26
  -8  -8   2    3.45    0.18
  -8   8   2    3.55    0.18
   8   8  -2    3.54    0.20
  -8   8   2    3.27    0.24
  -8   8   2    3.89    0.17
  -8   8   2    3.73    0.25
  -7  -8   2    0.04    0.11
   7  -8  -2    0.03    0.05
  -7  -8   2    0.15    0.08
  -7  -8   2    0.12    0.06
  -7  -8   2    0.02    0.11
   7  -8  -2    0.04    0.06
   7   8  -2   -0.01    0.07
   7   8  -2    0.04    0.07
  -7   8   2    0.05    0.05
  -7   8   2    0.17    0.11
  -7   8   2   -0.05    0.10
  -7   8   2    0.01    0.06
  -6  -8   2    1.16    0.10
   6  -8  -2    1.23    0.11
  -6  -8   2    1.07    0.13
   6  -8  -2    1.25    0.10
  -6  -8   2    1.24    0.14
  -6  -8   2    1.11    0.10
  -6   8   2    1.21    0.12
   6   8  -2    1.00    0.10
   6   8  -2    1.18    0.10
  -6   8   2    1.19    0.10
  -6   8   2    1.08    0.09
  -6   8   2    1.18    0.12
   6   8  -2    1.16    0.09
  -5  -8   2    5.53    0.29
  -5  -8   2    5.38    0.24
   5  -8  -2    5.58    0.22
  -5  -8   2    5.38    0.25
  -5  -8   2    5.80    0.31
   5  -8  -2    5.13    0.25
  -5  -8   2    5.44    0.24
   5  -8  -2    5.56    0.25
   5   8  -2    5.66    0.27
   5   8  -2    5.31    0.26
   5   8  -2    5.50    0.23
  -5   8   2    5.33    0.26
  -5   8   2    5.82    0.24
  -5   8   2    5.58    0.24
  -5   8   2    5.20    0.27
   4  -8  -2    0.43    0.07
   4  -8  -2    0.78    0.06
  -4  -8   2    0.55    0.09
  -4  -8   2    0.61    0.08
   4  -8  -2    0.66    0.06
  -4  -8   2    0.62    0.09
  -4  -8   2    0.53    0.07
  -4  -8   2    0.50    0.08
   4   8  -2    0.72    0.07
  -4   8   2    0.61    0.09
   4   8  -2    0.57    0.08
  -4   8   2    0.70    0.07
   4   8  -2    0.50    0.07
  -4   8   2    0.71    0.09
   3  -8  -2    1.81    0.11
  -3  -8   2    1.82    0.13
   3  -8  -2    1.82    0.12
  -3  -8   2    1.82    0.13
  -3  -8   2    1.63    0.11
   3  -8  -2    1.66    0.12
  -3  -8   2    1.70    0.12
   3   8  -2    2.03    0.12
   3   8  -2    2.12    0.14
   3   8  -2    1.47    0.13
  -3   8   2    1.60    0.11
  -3   8   2    1.61    0.11
  -3   8   2    1.77    0.11
  -3   8   2    1.73    0.12
  -3   8   2    1.83    0.12
   3   8  -2    1.67    0.11
   2  -8  -2   29.76    1.23
  -2  -8   2   28.97    1.23
   2  -8  -2   31.75    1.23
  -2  -8   2   30.25    1.11
   2  -8  -2   30.67    1.11
  -2  -8   2   31.43    1.12
   2   8  -2   30.17    1.23
  -2   8   2   30.02    1.11
   2   8  -2   31.40    1.23
  -2   8   2   30.88    1.23
  -2   8   2   29.83    1.11
   2   8  -2   28.86    1.11
  -2   8   2   30.78    1.16
   2   8  -2   31.62    1.14
  -2   8   2   29.94    1.11
  -1  -8   2    1.50    0.13
  -1  -8   2    1.52    0.10
   1  -8  -2    1.56    0.10
   1  -8  -2    1.78    0.11
   1  -8  -2    1.32    0.11
   1   8  -2    1.66    0.12
  -1   8   2    1.82    0.11
  -1   8   2    1.63    0.11
  -1   8   2    1.79    0.11
  -1   8   2    1.65    0.08
   1   8  -2    1.67    0.11
   1   8  -2    1.49    0.11
   0  -8  -2    0.92    0.08
   0  -8   2    0.86    0.07
   0  -8   2    0.85    0.08
   0  -8   2    0.99    0.09
   0  -8  -2    0.96    0.08
   0   8  -2    0.85    0.07
   0   8  -2    0.77    0.08
   0   8  -2    0.74    0.08
   0   8   2    0.90    0.07
   0   8   2    0.85    0.07
   0   8   2    0.86    0.08
   0   8   2    0.84    0.08
   1  -8   2   19.57    0.72
   1  -8   2   18.26    0.70
  -1  -8  -2   18.09    0.70
   1  -8   2   19.10    0.78
  -1  -8  -2   19.33    0.71
   1  -8   2   19.02    0.78
  -1  -8  -2   18.04    0.77
   1   8   2   19.32    0.71
  -1   8  -2   18.85    0.71
   1   8   2   18.88    0.78
  -1   8  -2   18.05    0.78
   1   8   2   19.15    0.78
  -1   8  -2   19.06    0.71
   1   8   2   19.49    0.69
  -2  -8  -2   55.12    2.07
   2  -8   2   55.62    2.29
  -2  -8  -2   55.84    2.29
   2  -8   2   54.50    2.07
   2  -8   2   57.50    2.15
   2  -8   2   60.52    2.29
  -2  -8  -2   59.76    2.08
   2   8   2   54.56    2.29
  -2   8  -2   60.02    2.08
   2   8   2   62.42    2.29
  -2   8  -2   57.94    2.29
   2   8   2   56.74    2.07
   2   8   2   56.90    2.07
  -2   8  -2   56.38    2.08
   3  -8   2    8.05    0.35
   3  -8   2    7.88    0.31
  -3  -8  -2    7.58    0.36
  -3  -8  -2    7.58    0.32
  -3  -8  -2    8.74    0.33
   3  -8   2    7.66    0.35
  -3  -8  -2    7.78    0.35
   3   8   2    8.05    0.36
  -3   8  -2    7.66    0.33
  -3   8  -2    8.24    0.32
   3   8   2    7.98    0.32
   3   8   2    7.56    0.35
  -4  -8  -2    0.93    0.08
   4  -8   2    0.90    0.09
  -4  -8  -2    0.93    0.11
   4  -8   2    0.89    0.08
   4  -8   2    0.81    0.07
  -4  -8  -2    0.94    0.11
  -4  -8  -2    0.91    0.09
  -4   8  -2    0.89    0.09
  -4   8  -2    0.94    0.10
   4   8   2    0.87    0.09
   4   8   2    1.21    0.12
  -4   8  -2    0.96    0.08
   4   8   2    1.00    0.08
  -4   8  -2    0.66    0.09
  -5  -8  -2   -0.01    0.06
  -5  -8  -2    0.05    0.07
  -5  -8  -2    0.01    0.09
   5  -8   2    0.06    0.04
  -5  -8  -2    0.00    0.10
  -5  -8  -2    0.00    0.06
  -5  -8  -2    0.18    0.09
   5  -8   2   -0.03    0.07
   5  -8   2    0.10    0.06
   5   8   2    0.03    0.06
  -5   8  -2    0.07    0.08
  -5   8  -2    0.07    0.09
   5   8   2    0.07    0.06
   5   8   2    0.04    0.08
  -5   8  -2    0.13    0.06
  -6  -8  -2    1.64    0.17
  -6  -8  -2    1.74    0.15
  -6  -8  -2    1.89    0.19
  -6  -8  -2    1.76    0.12
   6  -8   2    1.90    0.13
  -6  -8  -2    1.78    0.14
   6  -8   2    1.57    0.14
   6   8   2    1.49    0.14
  -6   8  -2    1.47    0.13
  -6   8  -2    1.68    0.14
   6   8   2    2.11    0.16
  -6   8  -2    1.60    0.15
  -7  -8  -2    0.09    0.12
  -7  -8  -2    0.21    0.07
  -7  -8  -2    0.08    0.12
  -7  -8  -2    0.23    0.10
   7  -8   2    0.07    0.08
   7   8   2    0.15    0.07
  -7   8  -2    0.11    0.08
  -7   8  -2    0.23    0.11
  -8  -8  -2    4.21    0.31
  -8  -8  -2    4.55    0.30
  -8  -8  -2    4.26    0.21
   8  -8   2    3.92    0.22
  -8   8  -2    4.26    0.21
  -8   8  -2    4.32    0.27
   8   8   2    4.07    0.23
  -9  -8  -2    0.43    0.15
  -9  -8  -2    0.31    0.14
  -9  -8  -2    0.25    0.09
   9  -8   2    0.42    0.09
  -9   8  -2    0.34    0.09
   9   8   2    0.27    0.08
  -9   8  -2    0.41    0.14
 -10  -8  -2    0.05    0.08
  10  -8   2   -0.03    0.08
 -10  -8  -2    0.21    0.14
 -10  -8  -2    0.18    0.13
  10   8   2    0.27    0.09
 -10   8  -2    0.03    0.08
 -10   8  -2    0.24    0.14
 -11  -8  -2    0.42    0.16
 -11  -8  -2   -0.07    0.08
 -11  -8  -2   -0.04    0.14
  11  -8   2   -0.04    0.07
  11   8   2    0.14    0.08
 -11   8  -2    0.07    0.14
 -11   8  -2    0.07    0.07
 -12  -9   2    0.10    0.18
 -12  -9   2    0.29    0.18
 -12  -9   2   -0.06    0.07
  12   9  -2    0.15    0.08
 -12   9   2    0.18    0.16
 -11  -9   2    0.29    0.15
  11  -9  -2    0.17    0.06
 -11  -9   2    0.29    0.16
 -11  -9   2    0.26    0.08
 -11   9   2    0.30    0.13
 -11   9   2    0.23    0.06
 -11   9   2    0.34    0.14
  11   9  -2    0.36    0.08
 -10  -9   2    2.83    0.16
 -10  -9   2    2.64    0.25
 -10  -9   2    2.92    0.26
  10  -9  -2    2.67    0.16
 -10   9   2    2.56    0.23
 -10   9   2    2.66    0.24
  10   9  -2    2.75    0.17
 -10   9   2    2.86    0.15
  -9  -9   2    0.12    0.14
   9  -9  -2   -0.07    0.06
  -9  -9   2    0.07    0.13
  -9  -9   2    0.00    0.06
  -9   9   2   -0.01    0.06
  -9   9   2    0.07    0.12
  -9   9   2   -0.02    0.10
   9   9  -2    0.09    0.07
  -8  -9   2    1.24    0.11
  -8  -9   2    1.44    0.18
  -8  -9   2    1.51    0.19
   8  -9  -2    1.36    0.12
  -8   9   2    1.34    0.11
   8   9  -2    1.35    0.13
  -8   9   2    1.28    0.15
  -8   9   2    1.42    0.15
   7  -9  -2    4.18    0.21
  -7  -9   2    3.89    0.28
  -7  -9   2    4.14    0.20
   7  -9  -2    3.91    0.21
  -7  -9   2    4.25    0.28
  -7   9   2    4.07    0.25
  -7   9   2    3.90    0.19
   7   9  -2    3.83    0.22
   7   9  -2    4.39    0.22
  -7   9   2    3.82    0.19
  -7   9   2    4.29    0.25
  -6  -9   2    0.30    0.07
   6  -9  -2    0.21    0.06
  -6  -9   2    0.25    0.10
  -6  -9   2    0.29    0.07
  -6  -9   2    0.10    0.10
   6  -9  -2    0.22    0.07
   6   9  -2    0.22    0.07
   6   9  -2    0.25    0.08
  -6   9   2    0.25    0.10
  -6   9   2    0.27    0.10
  -6   9   2    0.34    0.06
   6   9  -2    0.36    0.06
  -6   9   2    0.34    0.07
   5  -9  -2    3.44    0.19
  -5  -9   2    3.31    0.22
  -5  -9   2    3.49    0.21
   5  -9  -2    3.59    0.18
  -5  -9   2    3.55    0.18
  -5  -9   2    3.56    0.17
   5  -9  -2    3.65    0.16
  -5   9   2    3.38    0.20
  -5   9   2    3.65    0.18
   5   9  -2    3.62    0.20
   5   9  -2    3.23    0.19
  -5   9   2    3.64    0.21
   5   9  -2    3.46    0.17
  -5   9   2    3.79    0.18
   4  -9  -2    8.61    0.37
   4  -9  -2    8.70    0.33
  -4  -9   2    8.10    0.37
  -4  -9   2    8.23    0.34
  -4  -9   2    8.37    0.40
   4  -9  -2    7.07    0.36
  -4  -9   2    8.80    0.34
  -4  -9   2    8.22    0.38
  -4   9   2    8.56    0.33
   4   9  -2    8.44    0.37
  -4   9   2    8.47    0.34
  -4   9   2    8.04    0.36
  -4   9   2    8.62    0.35
   4   9  -2    8.38    0.33
   4   9  -2    8.30    0.37
  -3  -9   2    0.50    0.07
  -3  -9   2    0.62    0.08
   3  -9  -2    0.38    0.07
  -3  -9   2    0.49    0.07
   3  -9  -2    0.43    0.06
   3  -9  -2    0.47    0.06
   3   9  -2    0.49    0.07
  -3   9   2    0.49    0.08
   3   9  -2    0.60    0.08
  -3   9   2    0.52    0.07
   3   9  -2    0.50    0.06
  -3   9   2    0.46    0.06
   3   9  -2    0.49    0.06
  -3   9   2    0.48    0.07
  -3   9   2    0.40    0.07
  -2  -9   2   42.50    1.47
  -2  -9   2   38.39    1.46
   2  -9  -2   39.84    1.46
   2  -9  -2   42.12    1.61
   2  -9  -2   38.10    1.61
  -2  -9   2   38.99    1.61
  -2   9   2   41.98    1.46
   2   9  -2   42.57    1.62
   2   9  -2   37.68    1.61
  -2   9   2   39.85    1.46
  -2   9   2   39.73    1.51
   2   9  -2   40.70    1.50
  -2   9   2   39.41    1.45
   2   9  -2   39.72    1.46
  -2   9   2   40.34    1.61
  -1  -9   2    5.86    0.29
  -1  -9   2    6.17    0.27
   1  -9  -2    6.89    0.30
   1  -9  -2    6.10    0.26
   1  -9  -2    6.30    0.30
   1   9  -2    6.27    0.30
  -1   9   2    6.71    0.27
  -1   9   2    6.42    0.27
  -1   9   2    6.86    0.30
   1   9  -2    6.50    0.28
   1   9  -2    6.95    0.31
  -1   9   2    6.32    0.25
   0  -9   2   17.10    0.65
   0  -9   2   18.61    0.72
   0  -9  -2   16.90    0.72
   0  -9   2   17.20    0.72
   0  -9  -2   17.23    0.65
   0   9   2   16.30    0.72
   0   9  -2   17.41    0.66
   0   9  -2   18.13    0.72
  -1  -9  -2    0.79    0.09
   1  -9   2    0.84    0.09
  -1  -9  -2    0.90    0.09
   1  -9   2    0.86    0.09
   1  -9   2    0.81    0.07
   1  -9   2    0.78    0.07
  -1   9  -2    0.72    0.09
   1   9   2    0.76    0.09
   1   9   2    0.85    0.09
   1   9   2    0.81    0.08
   1   9   2    0.90    0.06
  -1   9  -2    0.90    0.08
  -1   9  -2    0.65    0.09
   2  -9   2   18.55    0.70
  -2  -9  -2   18.20    0.78
   2  -9   2   20.19    0.73
  -2  -9  -2   18.67    0.71
   2  -9   2   20.27    0.79
  -2  -9  -2   20.01    0.71
   2  -9   2   17.78    0.78
  -2   9  -2   18.55    0.78
   2   9   2   18.04    0.78
   2   9   2   18.45    0.71
   2   9   2   17.38    0.78
  -2   9  -2   18.99    0.71
  -2   9  -2   19.80    0.71
   2   9   2   19.82    0.70
   3  -9   2    0.52    0.07
  -3  -9  -2    0.59    0.08
  -3  -9  -2    0.57    0.07
   3  -9   2    0.47    0.06
  -3  -9  -2    0.56    0.08
   3  -9   2    0.49    0.08
   3   9   2    0.57    0.07
   3   9   2    0.56    0.08
  -3   9  -2    0.51    0.08
  -3   9  -2    0.57    0.08
  -3   9  -2    0.53    0.07
  -3   9  -2    0.49    0.08
   3   9   2    0.63    0.08
   4  -9   2    4.50    0.24
  -4  -9  -2    4.62    0.25
  -4  -9  -2    5.04    0.24
   4  -9   2    4.38    0.20
   4  -9   2    5.07    0.25
  -4  -9  -2    4.72    0.27
  -4  -9  -2    4.92    0.23
  -4  -9  -2    4.58    0.22
  -4   9  -2    4.89    0.22
   4   9   2    5.74    0.26
   4   9   2    4.74    0.22
  -4   9  -2    4.60    0.24
  -4   9  -2    4.62    0.23
   4   9   2    4.40    0.24
  -5  -9  -2    0.02    0.10
   5  -9   2   -0.06    0.07
  -5  -9  -2   -0.02    0.09
   5  -9   2   -0.07    0.04
   5  -9   2   -0.06    0.06
  -5  -9  -2    0.09    0.07
  -5  -9  -2    0.10    0.08
  -5   9  -2   -0.09    0.08
   5   9   2   -0.01    0.06
   5   9   2   -0.06    0.07
  -5   9  -2    0.07    0.10
   5   9   2   -0.05    0.06
  -5   9  -2   -0.12    0.06
  -6  -9  -2    2.72    0.17
  -6  -9  -2    2.73    0.22
  -6  -9  -2    2.65    0.16
  -6  -9  -2    2.64    0.22
   6  -9   2    2.84    0.17
   6  -9   2    2.60    0.18
   6   9   2    2.40    0.17
  -6   9  -2    2.43    0.17
  -6   9  -2    2.64    0.20
   6   9   2    2.95    0.20
  -7  -9  -2    0.13    0.07
   7  -9   2    0.08    0.08
  -7  -9  -2    0.02    0.10
  -7  -9  -2    0.28    0.12
  -7   9  -2    0.16    0.11
   7   9   2    0.14    0.07
  -7   9  -2    0.11    0.08
  -8  -9  -2    0.25    0.15
  -8  -9  -2    0.10    0.08
  -8  -9  -2    0.28    0.14
   8  -9   2    0.25    0.08
  -8   9  -2    0.22    0.09
  -8   9  -2    0.23    0.11
   8   9   2    0.16    0.09
  -9  -9  -2    1.25    0.12
   9  -9   2    0.95    0.11
  -9  -9  -2    1.22    0.19
  -9  -9  -2    1.26    0.18
  -9   9  -2    1.08    0.11
   9   9   2    1.35    0.12
  -9   9  -2    1.08    0.16
 -10  -9  -2    0.12    0.15
 -10  -9  -2   -0.15    0.08
 -10  -9  -2    0.07    0.15
  10  -9   2   -0.01    0.08
  10   9   2   -0.01    0.08
 -10   9  -2    0.10    0.08
 -10   9  -2    0.00    0.13
 -11  -9  -2    0.05    0.15
 -11  -9  -2    0.06    0.16
  11  -9   2   -0.02    0.08
 -11  -9  -2   -0.15    0.08
 -11   9  -2   -0.07    0.14
  11   9   2    0.04    0.08
 -11   9  -2   -0.01    0.08
 -12 -10   2    0.39    0.19
 -12 -10   2    0.20    0.17
 -12 -10   2    0.14    0.08
 -12  10   2    0.27    0.15
  12  10  -2    0.29    0.09
 -11 -10   2    0.52    0.17
 -11 -10   2    0.19    0.08
 -11 -10   2    0.24    0.15
  11 -10  -2    0.23    0.07
 -11  10   2    0.42    0.15
  11  10  -2    0.35    0.08
 -11  10   2    0.15    0.07
 -11  10   2    0.41    0.15
 -10 -10   2    0.88    0.18
  10 -10  -2    0.74    0.09
 -10 -10   2    0.81    0.19
 -10 -10   2    1.01    0.10
  10  10  -2    0.93    0.10
 -10  10   2    0.66    0.15
 -10  10   2    0.88    0.09
 -10  10   2    0.80    0.15
  -9 -10   2    0.17    0.08
  -9 -10   2    0.09    0.12
  -9 -10   2    0.18    0.13
   9 -10  -2    0.22    0.07
  -9  10   2    0.23    0.12
  -9  10   2    0.22    0.12
  -9  10   2    0.14    0.07
   9  10  -2    0.20    0.08
  -8 -10   2    1.70    0.19
   8 -10  -2    1.67    0.13
  -8 -10   2    1.94    0.21
  -8 -10   2    1.62    0.13
  -8  10   2    1.62    0.16
   8  10  -2    1.51    0.14
  -8  10   2    1.73    0.12
  -8  10   2    1.64    0.16
   7 -10  -2   16.00    0.62
  -7 -10   2   14.18    0.67
  -7 -10   2   14.25    0.57
  -7 -10   2   15.86    0.70
   7 -10  -2   14.74    0.62
  -7  10   2   14.34    0.61
   7  10  -2   14.17    0.63
  -7  10   2   14.62    0.56
  -7  10   2   15.11    0.56
  -7  10   2   13.95    0.63
  -6 -10   2    1.72    0.18
   6 -10  -2    1.69    0.13
  -6 -10   2    2.19    0.16
  -6 -10   2    1.98    0.13
  -6 -10   2    2.10    0.19
   6 -10  -2    1.66    0.14
  -6 -10   2    1.72    0.13
  -6  10   2    2.14    0.18
  -6  10   2    1.81    0.14
   6  10  -2    1.49    0.14
   6  10  -2    1.92    0.16
   6  10  -2    1.90    0.12
  -6  10   2    1.70    0.15
   5 -10  -2    0.07    0.05
  -5 -10   2    0.18    0.08
  -5 -10   2    0.13    0.08
  -5 -10   2    0.12    0.09
  -5 -10   2    0.09    0.06
   5 -10  -2    0.14    0.06
   5 -10  -2    0.07    0.07
  -5  10   2    0.16    0.06
  -5  10   2    0.15    0.08
  -5  10   2    0.18    0.08
   5  10  -2    0.16    0.06
   5  10  -2    0.18    0.08
  -5  10   2    0.15    0.07
   5  10  -2    0.11    0.07
   4 -10  -2   10.73    0.41
  -4 -10   2   10.20    0.42
  -4 -10   2   10.54    0.47
  -4 -10   2   10.89    0.46
  -4 -10   2   10.40    0.49
  -4 -10   2   11.14    0.42
   4 -10  -2   10.64    0.45
   4 -10  -2   10.38    0.46
  -4  10   2   10.17    0.41
  -4  10   2   11.01    0.42
  -4  10   2   10.26    0.44
   4  10  -2   10.08    0.46
   4  10  -2   11.20    0.47
   4  10  -2   10.29    0.41
  -4  10   2   10.04    0.42
  -3 -10   2   29.22    1.02
   3 -10  -2   26.68    1.12
   3 -10  -2   27.72    1.12
  -3 -10   2   26.40    1.01
   3 -10  -2   26.28    1.01
  -3 -10   2   26.26    1.12
  -3  10   2   26.96    1.05
  -3  10   2   27.99    1.01
  -3  10   2   26.63    1.01
   3  10  -2   26.86    1.12
   3  10  -2   28.38    1.12
  -3  10   2   27.16    1.11
  -3  10   2   30.31    1.01
   3  10  -2   28.60    1.04
   3  10  -2   26.56    1.01
   2 -10  -2    3.76    0.20
  -2 -10   2    3.54    0.18
   2 -10  -2    3.68    0.17
   2 -10  -2    3.73    0.20
  -2 -10   2    3.89    0.20
  -2 -10   2    3.84    0.20
   2  10  -2    3.79    0.16
   2  10  -2    3.64    0.20
  -2  10   2    3.08    0.17
  -2  10   2    3.96    0.18
   2  10  -2    3.66    0.19
  -2  10   2    3.98    0.19
  -2  10   2    3.66    0.17
  -2  10   2    3.73    0.20
   2  10  -2    3.13    0.19
   1 -10  -2    2.91    0.16
  -1 -10   2    2.38    0.15
   1 -10  -2    2.47    0.16
  -1 -10   2    2.66    0.16
   1 -10  -2    2.49    0.14
  -1  10   2    2.59    0.12
   1  10  -2    2.33    0.15
   1  10  -2    2.43    0.16
  -1  10   2    2.43    0.16
  -1  10   2    2.40    0.14
   0 -10  -2    9.18    0.42
   0 -10   2    9.17    0.42
   0 -10  -2    9.87    0.38
   0  10  -2    9.04    0.42
   0  10   2   10.35    0.39
   0  10   2    9.93    0.42
   1 -10   2    1.67    0.13
   1 -10   2    1.79    0.14
   1 -10   2    1.90    0.09
  -1 -10  -2    1.75    0.13
   1 -10   2    1.71    0.12
  -1 -10  -2    1.86    0.13
  -1  10  -2    1.81    0.13
   1  10   2    1.66    0.14
  -1  10  -2    1.53    0.14
   1  10   2    1.92    0.09
   1  10   2    1.76    0.13
  -1  10  -2    1.83    0.13
  -2 -10  -2    2.81    0.16
  -2 -10  -2    2.53    0.17
   2 -10   2    2.51    0.16
   2 -10   2    2.66    0.14
   2 -10   2    2.87    0.14
   2 -10   2    2.82    0.17
  -2 -10  -2    2.78    0.15
  -2  10  -2    2.63    0.16
   2  10   2    2.76    0.17
   2  10   2    2.53    0.16
  -2  10  -2    2.88    0.15
  -2  10  -2    2.70    0.17
   2  10   2    2.63    0.15
  -3 -10  -2    1.10    0.10
   3 -10   2    1.07    0.09
  -3 -10  -2    0.98    0.10
   3 -10   2    1.09    0.10
  -3 -10  -2    1.01    0.09
   3 -10   2    0.89    0.10
   3  10   2    0.87    0.09
   3  10   2    0.89    0.10
  -3  10  -2    0.97    0.10
   3  10   2    0.98    0.09
  -3  10  -2    1.03    0.10
  -3  10  -2    1.05    0.09
  -3  10  -2    1.17    0.10
  -4 -10  -2   16.55    0.77
  -4 -10  -2   18.04    0.67
  -4 -10  -2   17.75    0.66
   4 -10   2   17.48    0.65
  -4 -10  -2   17.76    0.72
   4 -10   2   17.84    0.73
   4 -10   2   16.91    0.73
  -4 -10  -2   16.32    0.74
   4  10   2   16.25    0.73
  -4  10  -2   16.85    0.67
   4  10   2   18.27    0.73
  -4  10  -2   16.63    0.67
  -4  10  -2   18.57    0.66
   4  10   2   17.47    0.66
   5 -10   2    0.53    0.08
  -5 -10  -2    0.46    0.08
  -5 -10  -2    0.39    0.09
  -5 -10  -2    0.52    0.11
   5 -10   2    0.46    0.06
   5 -10   2    0.40    0.09
  -5 -10  -2    0.37    0.10
   5  10   2    0.26    0.08
  -5  10  -2    0.48    0.09
   5  10   2    0.38    0.09
  -5  10  -2    0.61    0.09
  -5  10  -2    0.38    0.11
   5  10   2    0.39    0.08
  -5  10  -2    0.53    0.08
   6 -10   2    4.24    0.23
   6 -10   2    3.90    0.22
  -6 -10  -2    4.18    0.27
  -6 -10  -2    3.86    0.21
  -6 -10  -2    4.02    0.28
   6  10   2    4.11    0.23
  -6  10  -2    4.10    0.25
  -6  10  -2    4.01    0.22
  -7 -10  -2    0.24    0.12
  -7 -10  -2    0.18    0.08
  -7 -10  -2    0.13    0.11
   7 -10   2    0.09    0.08
  -7  10  -2    0.15    0.09
   7  10   2    0.07    0.08
  -7  10  -2    0.21    0.11
  -8 -10  -2    1.75    0.20
  -8 -10  -2    1.84    0.20
  -8 -10  -2    1.54    0.14
   8 -10   2    1.80    0.15
  -8  10  -2    2.05    0.18
  -8  10  -2    1.70    0.14
   8  10   2    1.71    0.15
  -9 -10  -2    0.70    0.11
   9 -10   2    0.69    0.10
  -9 -10  -2    0.72    0.17
  -9 -10  -2    0.76    0.18
  -9  10  -2    0.67    0.10
  -9  10  -2    0.64    0.14
   9  10   2    0.70    0.11
 -10 -10  -2    0.59    0.18
 -10 -10  -2    0.34    0.15
 -10 -10  -2    0.38    0.10
  10 -10   2    0.24    0.09
  10  10   2    0.32    0.09
 -10  10  -2    0.28    0.09
 -10  10  -2    0.18    0.13
 -11 -10  -2    0.29    0.17
 -11 -10  -2   -0.11    0.09
 -11 -10  -2    0.34    0.17
  11 -10   2    0.08    0.08
  11  10   2    0.12    0.09
 -11  10  -2    0.18    0.08
 -11  10  -2   -0.05    0.14
 -12 -11   2    0.88    0.21
 -12 -11   2    0.39    0.10
 -12 -11   2    0.82    0.21
  12  11  -2    0.73    0.11
 -12  11   2    0.45    0.17
 -11 -11   2    0.21    0.17
  11 -11  -2   -0.03    0.07
 -11 -11   2    0.04    0.15
 -11 -11   2    0.07    0.08
 -11  11   2   -0.04    0.14
 -11  11   2    0.16    0.14
 -11  11   2   -0.04    0.07
  11  11  -2    0.07    0.08
 -10 -11   2    0.31    0.14
 -10 -11   2    0.35    0.16
  10 -11  -2    0.20    0.08
 -10  11   2    0.40    0.08
  10  11  -2    0.18    0.09
 -10  11   2    0.47    0.13
 -10  11   2    0.27    0.13
   9 -11  -2    0.80    0.10
  -9 -11   2    0.95    0.11
  -9 -11   2    1.24    0.19
  -9 -11   2    1.08    0.18
  -9  11   2    0.86    0.14
  -9  11   2    0.95    0.10
   9  11  -2    1.06    0.12
  -9  11   2    0.88    0.15
  -8 -11   2    0.75    0.15
  -8 -11   2    0.72    0.09
  -8 -11   2    0.67    0.15
   8 -11  -2    0.68    0.09
  -8  11   2    0.71    0.14
  -8  11   2    0.56    0.09
  -8  11   2    0.68    0.13
   8  11  -2    0.66    0.10
  -7 -11   2    1.24    0.16
  -7 -11   2    0.88    0.10
   7 -11  -2    1.31    0.13
  -7 -11   2    1.25    0.15
  -7  11   2    1.05    0.14
   7  11  -2    0.81    0.12
  -7  11   2    1.07    0.11
  -7  11   2    0.95    0.13
  -6 -11   2    1.71    0.16
   6 -11  -2    1.90    0.14
  -6 -11   2    1.70    0.13
  -6 -11   2    1.82    0.15
  -6 -11   2    1.76    0.14
   6 -11  -2    1.85    0.15
  -6 -11   2    1.60    0.18
  -6  11   2    1.42    0.14
   6  11  -2    1.78    0.16
  -6  11   2    1.86    0.16
  -6  11   2    1.58    0.13
   6  11  -2    1.96    0.16
   6  11  -2    1.89    0.13
   5 -11  -2    3.31    0.18
   5 -11  -2    2.96    0.19
   5 -11  -2    3.29    0.16
  -5 -11   2    3.11    0.17
  -5 -11   2    3.17    0.19
  -5 -11   2    3.19    0.22
  -5 -11   2    2.92    0.21
  -5  11   2    3.10    0.17
   5  11  -2    3.23    0.16
  -5  11   2    3.31    0.21
   5  11  -2    3.17    0.20
  -5  11   2    2.94    0.19
  -5  11   2    3.39    0.17
  -5  11   2    3.30    0.17
   5  11  -2    3.00    0.19
   4 -11  -2    6.01    0.29
  -4 -11   2    6.19    0.32
  -4 -11   2    5.92    0.27
  -4 -11   2    5.94    0.29
  -4 -11   2    6.14    0.28
   4 -11  -2    6.05    0.29
   4 -11  -2    6.26    0.25
  -4 -11   2    5.93    0.30
  -4  11   2    5.63    0.28
   4  11  -2    5.83    0.29
   4  11  -2    5.75    0.26
  -4  11   2    6.00    0.27
  -4  11   2    5.89    0.26
   4  11  -2    6.46    0.30
  -4  11   2    6.17    0.26
   3 -11  -2    3.34    0.20
   3 -11  -2    3.49    0.17
   3 -11  -2    3.10    0.19
  -3 -11   2    3.57    0.18
  -3 -11   2    3.38    0.20
  -3 -11   2    3.78    0.20
   3  11  -2    3.97    0.21
  -3  11   2    3.40    0.18
  -3  11   2    3.68    0.19
   3  11  -2    3.68    0.18
   3  11  -2    3.53    0.20
  -3  11   2    3.58    0.19
  -3  11   2    3.87    0.18
  -3  11   2    3.54    0.18
   3  11  -2    3.67    0.17
   2 -11  -2    2.31    0.14
   2 -11  -2    2.05    0.15
   2 -11  -2    2.20    0.12
  -2 -11   2    1.81    0.14
  -2 -11   2    2.12    0.13
   2  11  -2    2.23    0.10
   2  11  -2    2.13    0.14
  -2  11   2    2.17    0.14
   2  11  -2    2.08    0.15
  -2  11   2    2.12    0.13
  -2  11   2    2.41    0.13
  -2  11   2    2.13    0.14
  -2  11   2    2.15    0.12
  -1 -11   2    0.02    0.06
   1 -11  -2   -0.10    0.05
  -1 -11   2   -0.01    0.05
   1 -11  -2   -0.06    0.06
   1  11  -2   -0.02    0.06
  -1  11   2   -0.01    0.06
  -1  11   2    0.06    0.06
  -1  11   2    0.15    0.04
   1  11  -2   -0.01    0.06
   0 -11  -2    0.30    0.07
   0 -11  -2    0.37    0.06
   0 -11   2    0.31    0.07
   0 -11   2    0.23    0.06
   0  11  -2    0.19    0.08
   0  11   2    0.26    0.07
   0  11  -2    0.13    0.07
   0  11   2    0.28    0.07
  -1 -11  -2    6.84    0.30
   1 -11   2    7.35    0.29
   1 -11   2    6.82    0.33
  -1 -11  -2    6.96    0.33
  -1  11  -2    7.15    0.31
  -1  11  -2    7.17    0.33
   1  11   2    7.18    0.27
   1  11   2    7.07    0.33
   1  11   2    7.15    0.30
  -2 -11  -2    0.83    0.09
   2 -11   2    0.83    0.07
   2 -11   2    0.89    0.07
   2 -11   2    0.84    0.09
  -2 -11  -2    0.82    0.09
   2 -11   2    0.79    0.09
   2  11   2    0.77    0.10
   2  11   2    0.65    0.08
  -2  11  -2    0.66    0.09
  -2  11  -2    0.99    0.08
  -2  11  -2    0.78    0.10
   3 -11   2    4.37    0.23
  -3 -11  -2    4.20    0.21
  -3 -11  -2    4.23    0.21
  -3 -11  -2    4.19    0.23
   3 -11   2    4.11    0.19
   3 -11   2    4.51    0.23
  -3  11  -2    4.39    0.24
   3  11   2    4.82    0.24
  -3  11  -2    4.25    0.21
  -3  11  -2    4.36    0.23
  -3  11  -2    4.59    0.21
   3  11   2    4.05    0.23
   3  11   2    4.23    0.21
  -4 -11  -2    0.02    0.06
   4 -11   2    0.11    0.08
  -4 -11  -2    0.10    0.08
  -4 -11  -2    0.08    0.08
  -4 -11  -2    0.03    0.08
   4 -11   2    0.06    0.05
  -4 -11  -2    0.03    0.08
   4 -11   2    0.14    0.07
   4  11   2    0.08    0.08
   4  11   2    0.00    0.06
  -4  11  -2    0.05    0.07
  -4  11  -2    0.19    0.09
  -4  11  -2    0.04    0.09
   4  11   2    0.11    0.08
  -5 -11  -2    9.67    0.48
   5 -11   2   10.36    0.46
   5 -11   2   10.12    0.39
  -5 -11  -2    9.93    0.50
  -5 -11  -2    9.86    0.42
   5 -11   2    9.95    0.46
  -5 -11  -2   10.39    0.43
   5  11   2   11.99    0.47
   5  11   2    9.77    0.46
  -5  11  -2    9.52    0.44
  -5  11  -2   10.39    0.45
  -5  11  -2   10.83    0.42
  -5  11  -2   10.21    0.42
   5  11   2    9.78    0.41
  -6 -11  -2    5.96    0.33
   6 -11   2    5.27    0.28
  -6 -11  -2    5.97    0.34
  -6 -11  -2    5.45    0.26
  -6  11  -2    5.55    0.29
   6  11   2    5.18    0.29
  -6  11  -2    5.64    0.27
  -7 -11  -2    4.15    0.28
   7 -11   2    3.94    0.22
  -7 -11  -2    4.08    0.22
  -7 -11  -2    4.05    0.29
  -7  11  -2    4.08    0.26
   7  11   2    3.83    0.23
  -7  11  -2    3.80    0.22
  -8 -11  -2    6.96    0.31
   8 -11   2    6.64    0.33
  -8 -11  -2    6.71    0.39
  -8 -11  -2    6.76    0.40
   8  11   2    6.13    0.33
  -8  11  -2    7.00    0.36
  -8  11  -2    6.85    0.31
  -9 -11  -2    0.04    0.13
  -9 -11  -2    0.04    0.13
   9 -11   2    0.04    0.08
  -9 -11  -2   -0.04    0.08
   9  11   2    0.15    0.09
  -9  11  -2   -0.08    0.12
  -9  11  -2    0.08    0.09
  10 -11   2    0.05    0.09
 -10 -11  -2    0.21    0.10
 -10 -11  -2    0.35    0.15
 -10 -11  -2    0.26    0.15
  10  11   2    0.11    0.10
 -10  11  -2    0.35    0.09
 -10  11  -2    0.09    0.14
 -11 -11  -2    0.23    0.10
 -11 -11  -2    0.48    0.18
  11 -11   2    0.10    0.09
 -11 -11  -2    0.05    0.15
  11  11   2    0.28    0.10
 -11  11  -2    0.11    0.08
 -11  11  -2    0.26    0.16
 -12 -12   2    0.01    0.09
 -12 -12   2    0.13    0.16
  12 -12  -2    0.27    0.08
 -12 -12   2    0.40    0.16
  12  12  -2    0.30    0.10
 -12  12   2    0.31    0.16
 -12  12   2    0.18    0.08
 -11 -12   2    0.42    0.17
 -11 -12   2    0.03    0.08
 -11 -12   2    0.30    0.16
  11 -12  -2    0.28    0.08
 -11  12   2    0.09    0.14
 -11  12   2    0.20    0.08
 -11  12   2    0.15    0.15
  11  12  -2    0.23    0.09
 -10 -12   2    0.69    0.18
  10 -12  -2    0.40    0.09
 -10 -12   2    0.52    0.16
 -10 -12   2    0.48    0.10
 -10  12   2    0.37    0.13
  10  12  -2    0.46    0.10
 -10  12   2    0.43    0.14
 -10  12   2    0.58    0.09
   9 -12  -2    0.73    0.10
  -9 -12   2    0.90    0.17
  -9 -12   2    0.74    0.15
  -9 -12   2    0.64    0.10
   9  12  -2    0.74    0.11
  -9  12   2    0.51    0.09
  -9  12   2    0.60    0.14
  -9  12   2    0.79    0.14
  -8 -12   2    2.38    0.22
   8 -12  -2    2.74    0.17
  -8 -12   2    2.72    0.25
  -8 -12   2    2.75    0.17
   8  12  -2    2.36    0.18
  -8  12   2    2.73    0.20
  -8  12   2    2.93    0.22
  -8  12   2    2.46    0.16
  -7 -12   2    9.43    0.40
  -7 -12   2    9.75    0.50
  -7 -12   2   10.00    0.49
   7 -12  -2    9.39    0.43
   7  12  -2    9.32    0.44
  -7  12   2    9.80    0.39
  -7  12   2    9.33    0.44
  -7  12   2    9.60    0.43
   6 -12  -2    2.53    0.18
  -6 -12   2    2.70    0.22
  -6 -12   2    2.51    0.22
   6 -12  -2    2.86    0.17
  -6 -12   2    2.70    0.16
  -6  12   2    2.78    0.17
  -6  12   2    2.56    0.20
  -6  12   2    2.60    0.19
   6  12  -2    2.44    0.18
  -5 -12   2    3.16    0.18
  -5 -12   2    3.00    0.21
   5 -12  -2    3.11    0.20
   5 -12  -2    3.39    0.17
   5 -12  -2    3.41    0.19
  -5 -12   2    3.17    0.22
  -5 -12   2    3.27    0.20
  -5 -12   2    3.22    0.20
  -5  12   2    3.24    0.19
   5  12  -2    3.25    0.18
  -5  12   2    3.45    0.19
  -5  12   2    3.24    0.20
  -5  12   2    3.38    0.18
  -5  12   2    3.24    0.17
   5  12  -2    3.34    0.21
   5  12  -2    2.89    0.20
   4 -12  -2    2.65    0.18
  -4 -12   2    2.48    0.17
  -4 -12   2    2.99    0.18
  -4 -12   2    2.61    0.16
   4 -12  -2    2.77    0.15
   4 -12  -2    2.76    0.17
  -4  12   2    2.66    0.18
   4  12  -2    2.63    0.16
  -4  12   2    2.63    0.17
  -4  12   2    2.70    0.16
   4  12  -2    2.68    0.18
  -4  12   2    2.91    0.16
   4  12  -2    2.93    0.18
  -4  12   2    2.96    0.17
   3 -12  -2    1.53    0.14
   3 -12  -2    1.80    0.12
  -3 -12   2    1.72    0.12
  -3 -12   2    1.52    0.14
   3 -12  -2    1.91    0.14
   3  12  -2    1.45    0.14
  -3  12   2    1.71    0.13
  -3  12   2    1.81    0.12
  -3  12   2    1.59    0.13
   3  12  -2    1.66    0.11
  -3  12   2    1.91    0.12
   3  12  -2    1.84    0.13
  -3  12   2    1.63    0.13
   2 -12  -2    7.45    0.35
  -2 -12   2    7.74    0.32
   2 -12  -2    8.35    0.36
   2 -12  -2    7.10    0.31
  -2 -12   2    7.74    0.35
  -2  12   2    7.60    0.32
  -2  12   2    7.53    0.30
  -2  12   2    7.31    0.32
   2  12  -2    7.49    0.36
   2  12  -2    7.65    0.32
  -2  12   2    7.27    0.34
   2  12  -2    7.74    0.29
  -1 -12   2   -0.02    0.06
  -1 -12   2   -0.04    0.06
   1 -12  -2    0.04    0.07
   1 -12  -2   -0.03    0.06
  -1  12   2    0.01    0.04
  -1  12   2    0.08    0.06
   1  12  -2   -0.02    0.07
   1  12  -2    0.02    0.07
  -1  12   2    0.01    0.06
   0 -12  -2    6.36    0.27
   0 -12   2    6.26    0.27
   0 -12   2    6.03    0.30
   0 -12  -2    5.92    0.29
   0  12   2    6.09    0.27
   0  12  -2    6.19    0.30
   0  12   2    6.22    0.30
   0  12  -2    6.40    0.28
   1 -12   2    5.89    0.26
  -1 -12  -2    5.75    0.26
   1 -12   2    5.80    0.29
  -1 -12  -2    6.01    0.29
  -1  12  -2    5.93    0.29
  -1  12  -2    6.04    0.27
   1  12   2    5.92    0.26
   1  12   2    5.61    0.29
  -2 -12  -2    1.79    0.13
   2 -12   2    1.77    0.12
  -2 -12  -2    1.79    0.15
   2 -12   2    1.66    0.14
   2 -12   2    1.81    0.11
   2 -12   2    1.94    0.15
   2  12   2    1.84    0.14
  -2  12  -2    1.64    0.15
   2  12   2    1.61    0.14
  -2  12  -2    1.78    0.15
  -2  12  -2    1.81    0.13
   3 -12   2    1.02    0.10
  -3 -12  -2    1.05    0.11
   3 -12   2    0.91    0.11
   3 -12   2    0.87    0.08
  -3 -12  -2    0.86    0.10
  -3  12  -2    1.03    0.10
  -3  12  -2    0.84    0.11
   3  12   2    0.61    0.10
  -3  12  -2    0.74    0.11
  -3  12  -2    0.85    0.10
   3  12   2    0.82    0.10
   4 -12   2    0.09    0.06
  -4 -12  -2   -0.05    0.08
   4 -12   2   -0.02    0.07
  -4 -12  -2    0.04    0.08
  -4 -12  -2   -0.09    0.08
  -4 -12  -2    0.00    0.07
   4 -12   2   -0.01    0.08
  -4  12  -2   -0.09    0.09
  -4  12  -2   -0.16    0.08
   4  12   2   -0.18    0.08
   4  12   2   -0.04    0.07
  -4  12  -2    0.05    0.07
   4  12   2   -0.08    0.07
  -5 -12  -2   -0.07    0.08
  -5 -12  -2   -0.09    0.10
   5 -12   2    0.07    0.08
  -5 -12  -2   -0.05    0.11
   5 -12   2    0.04    0.09
  -5  12  -2    0.04    0.09
   5  12   2   -0.03    0.08
  -5  12  -2    0.03    0.09
   5  12   2   -0.01    0.07
  -5  12  -2    0.01    0.07
  -6 -12  -2    4.20    0.27
  -6 -12  -2    3.96    0.22
  -6 -12  -2    4.14    0.28
   6 -12   2    4.18    0.24
   6  12   2    4.04    0.24
  -6  12  -2    4.36    0.26
  -6  12  -2    4.11    0.23
   7 -12   2    0.47    0.11
  -7 -12  -2    0.54    0.14
  -7 -12  -2    0.45    0.13
  -7 -12  -2    0.42    0.10
  -7  12  -2    0.58    0.12
   7  12   2    0.31    0.09
  -7  12  -2    0.44    0.10
   8 -12   2    0.51    0.10
  -8 -12  -2    0.28    0.13
  -8 -12  -2    0.53    0.10
  -8 -12  -2    0.52    0.15
  -8  12  -2    0.71    0.14
  -8  12  -2    0.37    0.10
   8  12   2    0.49    0.11
  -9 -12  -2    0.51    0.16
   9 -12   2    0.56    0.10
  -9 -12  -2    0.44    0.15
  -9 -12  -2    0.32    0.10
  -9  12  -2    0.64    0.10
  -9  12  -2    0.62    0.15
   9  12   2    0.48    0.11
  10 -12   2    1.14    0.13
 -10 -12  -2    0.90    0.12
 -10 -12  -2    1.08    0.19
 -10 -12  -2    1.10    0.21
 -10  12  -2    0.67    0.17
  10  12   2    1.33    0.14
 -10  12  -2    1.13    0.12
 -11 -12  -2    0.18    0.15
 -11 -12  -2    0.17    0.15
  11 -12   2   -0.18    0.08
 -11 -12  -2   -0.07    0.10
  11  12   2    0.01    0.09
 -11  12  -2    0.09    0.09
 -11  12  -2   -0.07    0.15
  11 -13  -2   -0.07    0.08
 -11 -13   2    0.09    0.16
 -11 -13   2   -0.15    0.08
 -11 -13   2    0.02    0.14
 -11  13   2    0.31    0.15
 -11  13   2   -0.05    0.13
  11  13  -2    0.13    0.09
 -11  13   2   -0.07    0.08
 -10 -13   2    0.69    0.19
 -10 -13   2    0.78    0.18
 -10 -13   2    0.72    0.11
  10 -13  -2    0.61    0.10
 -10  13   2    0.49    0.15
 -10  13   2    0.75    0.16
 -10  13   2    0.55    0.10
  10  13  -2    0.61    0.11
  -9 -13   2    0.10    0.12
  -9 -13   2    0.08    0.08
   9 -13  -2    0.00    0.08
  -9 -13   2    0.14    0.12
  -9  13   2   -0.03    0.11
  -9  13   2   -0.06    0.11
   9  13  -2    0.02    0.08
  -9  13   2   -0.05    0.08
   8 -13  -2   -0.08    0.08
  -8 -13   2    0.01    0.08
  -8 -13   2    0.10    0.11
  -8 -13   2    0.00    0.11
  -8  13   2   -0.04    0.11
  -8  13   2   -0.02    0.08
  -8  13   2   -0.03    0.10
   8  13  -2   -0.03    0.08
   7 -13  -2    0.04    0.08
  -7 -13   2   -0.06    0.08
  -7 -13   2    0.17    0.13
  -7 -13   2    0.10    0.10
  -7  13   2    0.07    0.09
   7  13  -2   -0.07    0.08
  -7  13   2   -0.15    0.10
  -7  13   2    0.04    0.10
  -6 -13   2    2.29    0.16
  -6 -13   2    2.22    0.19
   6 -13  -2    2.06    0.17
  -6 -13   2    2.27    0.21
  -6  13   2    2.27    0.19
  -6  13   2    2.34    0.19
   6  13  -2    1.98    0.17
  -6  13   2    2.16    0.15
  -5 -13   2    3.17    0.21
  -5 -13   2    3.33    0.20
  -5 -13   2    3.43    0.24
  -5 -13   2    3.22    0.23
  -5 -13   2    3.79    0.22
   5 -13  -2    3.63    0.18
   5 -13  -2    3.54    0.21
   5 -13  -2    3.32    0.21
  -5  13   2    3.38    0.20
  -5  13   2    3.49    0.20
   5  13  -2    3.74    0.19
  -5  13   2    3.82    0.19
   5  13  -2    4.02    0.23
   5  13  -2    3.31    0.22
  -5  13   2    3.56    0.22
   4 -13  -2   29.10    1.22
   4 -13  -2   30.62    1.22
  -4 -13   2   29.20    1.11
   4 -13  -2   30.16    1.10
  -4 -13   2   30.01    1.22
   4  13  -2   29.92    1.11
  -4  13   2   31.40    1.11
  -4  13   2   29.61    1.11
  -4  13   2   30.23    1.22
   4  13  -2   28.89    1.23
  -4  13   2   29.32    1.15
  -4  13   2   29.22    1.11
   3 -13  -2    7.07    0.30
  -3 -13   2    7.01    0.31
   3 -13  -2    7.79    0.34
   3 -13  -2    7.03    0.34
  -3 -13   2    7.12    0.34
  -3  13   2    6.85    0.33
  -3  13   2    6.72    0.31
   3  13  -2    6.76    0.31
   3  13  -2    6.73    0.34
  -3  13   2    7.02    0.32
  -3  13   2    7.37    0.31
   3  13  -2    7.49    0.29
  -3  13   2    7.00    0.30
  -2 -13   2    2.83    0.16
  -2 -13   2    2.58    0.18
   2 -13  -2    2.90    0.19
   2 -13  -2    2.87    0.16
  -2  13   2    2.83    0.17
  -2  13   2    2.62    0.16
  -2  13   2    2.73    0.18
   2  13  -2    2.87    0.12
  -2  13   2    2.98    0.15
   2  13  -2    2.77    0.17
   2  13  -2    2.47    0.17
   1 -13  -2    0.39    0.07
  -1 -13   2    0.33    0.07
  -1 -13   2    0.24    0.08
   1 -13  -2    0.25    0.09
  -1  13   2    0.26    0.05
   1  13  -2    0.39    0.09
   1  13  -2    0.23    0.08
  -1  13   2    0.23    0.07
  -1  13   2    0.34    0.08
   0 -13   2    3.21    0.17
   0 -13  -2    3.11    0.19
   0 -13   2    3.35    0.20
   0 -13  -2    2.96    0.17
   0  13   2    3.21    0.19
   0  13  -2    3.09    0.19
   0  13   2    3.22    0.18
   0  13  -2    3.15    0.18
  -1 -13  -2    1.21    0.12
  -1 -13  -2    1.18    0.11
   1 -13   2    0.96    0.09
   1 -13   2    1.19    0.12
  -1  13  -2    1.11    0.11
  -1  13  -2    0.85    0.10
   1  13   2    1.19    0.11
   1  13   2    0.99    0.11
  -2 -13  -2   -0.05    0.06
   2 -13   2    0.06    0.05
  -2 -13  -2    0.10    0.08
   2 -13   2    0.03    0.08
  -2  13  -2   -0.08    0.07
  -2  13  -2    0.08    0.08
   2  13   2   -0.05    0.08
   2  13   2    0.09    0.08
   3 -13   2    3.32    0.21
   3 -13   2    3.40    0.17
   3 -13   2    3.40    0.20
  -3 -13  -2    3.02    0.18
  -3 -13  -2    3.16    0.20
   3  13   2    2.90    0.20
  -3  13  -2    3.11    0.20
   3  13   2    3.15    0.18
  -3  13  -2    3.25    0.20
  -3  13  -2    3.38    0.19
  -3  13  -2    3.06    0.19
   4 -13   2    0.29    0.10
   4 -13   2    0.53    0.09
  -4 -13  -2    0.40    0.09
  -4 -13  -2    0.29    0.10
   4 -13   2    0.46    0.07
  -4  13  -2    0.56    0.10
  -4  13  -2    0.40    0.09
  -4  13  -2    0.36    0.10
  -4  13  -2    0.42    0.09
   4  13   2    0.40    0.10
   4  13   2    0.33    0.10
  -5 -13  -2    0.51    0.09
  -5 -13  -2    0.38    0.09
  -5 -13  -2    0.26    0.11
  -5 -13  -2    0.35    0.13
   5 -13   2    0.43    0.10
   5  13   2    0.38    0.09
   5  13   2    0.23    0.10
  -5  13  -2    0.27    0.10
  -5  13  -2    0.29    0.10
  -6 -13  -2    7.63    0.41
   6 -13   2    7.01    0.36
  -6 -13  -2    7.44    0.33
  -6 -13  -2    7.25    0.39
  -6  13  -2    7.69    0.34
   6  13   2    7.46    0.37
  -6  13  -2    7.78    0.37
  -7 -13  -2    0.29    0.13
  -7 -13  -2    0.25    0.12
   7 -13   2    0.22    0.09
  -7 -13  -2    0.19    0.09
   7  13   2    0.20    0.10
  -7  13  -2    0.37    0.11
  -7  13  -2    0.34    0.10
  -8 -13  -2    3.76    0.28
   8 -13   2    3.95    0.23
  -8 -13  -2    4.10    0.30
  -8 -13  -2    4.05    0.23
   8  13   2    3.90    0.24
  -8  13  -2    3.99    0.27
  -8  13  -2    3.83    0.22
   9 -13   2    0.42    0.11
  -9 -13  -2    0.36    0.11
  -9 -13  -2    0.53    0.15
  -9 -13  -2    0.48    0.16
   9  13   2    0.56    0.12
  -9  13  -2    0.60    0.15
  -9  13  -2    0.52    0.11
  10 -13   2    0.01    0.10
 -10 -13  -2   -0.08    0.09
 -10 -13  -2   -0.15    0.15
 -10 -13  -2    0.08    0.17
  10  13   2   -0.04    0.09
 -10  13  -2    0.15    0.15
 -10  13  -2    0.12    0.10
  11 -13   2    0.58    0.12
 -11 -13  -2    0.48    0.11
 -11 -13  -2    0.76    0.20
 -11 -13  -2    0.78    0.20
 -11  13  -2    0.80    0.18
 -11  13  -2    0.64    0.11
  11  13   2    0.79    0.13
 -11 -14   2    0.65    0.11
 -11 -14   2    0.75    0.19
 -11 -14   2    0.73    0.20
  11 -14  -2    0.63    0.11
 -11  14   2    0.63    0.16
 -11  14   2    0.77    0.11
  11  14  -2    0.85    0.12
 -11  14   2    0.64    0.17
 -10 -14   2    0.02    0.15
  10 -14  -2    0.01    0.09
 -10 -14   2    0.09    0.14
 -10 -14   2   -0.09    0.09
 -10  14   2   -0.11    0.09
  10  14  -2   -0.06    0.09
 -10  14   2   -0.08    0.12
 -10  14   2    0.08    0.13
  -9 -14   2    0.04    0.14
   9 -14  -2   -0.02    0.08
  -9 -14   2    0.00    0.13
  -9 -14   2    0.07    0.08
  -9  14   2   -0.05    0.08
  -9  14   2    0.02    0.12
  -9  14   2   -0.06    0.11
   9  14  -2   -0.07    0.08
  -8 -14   2    2.18    0.21
  -8 -14   2    2.28    0.16
   8 -14  -2    2.04    0.16
  -8 -14   2    2.06    0.22
  -8  14   2    1.81    0.16
  -8  14   2    2.09    0.18
  -8  14   2    2.13    0.20
   8  14  -2    2.25    0.18
  -7 -14   2   -0.06    0.12
   7 -14  -2    0.03    0.09
  -7 -14   2   -0.04    0.08
  -7 -14   2   -0.04    0.10
  -7  14   2   -0.19    0.09
  -7  14   2    0.02    0.09
  -7  14   2   -0.04    0.09
   7  14  -2    0.00    0.09
  -6 -14   2    6.03    0.35
   6 -14  -2    5.90    0.30
  -6 -14   2    6.00    0.28
  -6 -14   2    5.72    0.33
  -6  14   2    5.62    0.29
  -6  14   2    5.74    0.31
   6  14  -2    5.89    0.31
  -6  14   2    5.84    0.27
   5 -14  -2    0.03    0.09
  -5 -14   2    0.15    0.08
  -5 -14   2    0.21    0.11
  -5 -14   2    0.10    0.09
  -5 -14   2    0.14    0.09
  -5  14   2    0.12    0.09
  -5  14   2    0.16    0.09
  -5  14   2    0.17    0.10
   5  14  -2    0.14    0.09
   5  14  -2    0.11    0.08
   4 -14  -2    2.06    0.15
  -4 -14   2    2.51    0.17
   4 -14  -2    1.71    0.17
   4 -14  -2    1.86    0.14
  -4 -14   2    2.26    0.15
   4  14  -2    2.17    0.16
  -4  14   2    1.84    0.16
  -4  14   2    2.28    0.16
  -4  14   2    2.19    0.16
   4  14  -2    2.05    0.17
  -4  14   2    1.93    0.16
  -4  14   2    1.92    0.16
   3 -14  -2   12.13    0.55
  -3 -14   2   12.11    0.54
   3 -14  -2   12.37    0.49
  -3 -14   2   12.35    0.50
   3  14  -2   13.23    0.48
   3  14  -2   11.83    0.55
  -3  14   2   12.36    0.48
   3  14  -2   12.91    0.50
  -3  14   2   12.23    0.54
  -3  14   2   12.21    0.51
  -3  14   2   11.80    0.49
  -2 -14   2    0.29    0.08
   2 -14  -2    0.20    0.07
  -2 -14   2    0.53    0.10
   2 -14  -2    0.40    0.09
  -2  14   2    0.38    0.09
  -2  14   2    0.22    0.09
   2  14  -2    0.34    0.09
  -2  14   2    0.45    0.08
  -2  14   2    0.39    0.07
   2  14  -2    0.36    0.10
   1 -14  -2    0.72    0.10
  -1 -14   2    0.87    0.09
  -1 -14   2    0.92    0.11
   1 -14  -2    0.67    0.08
  -1  14   2    0.85    0.10
  -1  14   2    0.77    0.07
   1  14  -2    0.89    0.10
  -1  14   2    0.75    0.10
   1  14  -2    0.92    0.11
   0 -14  -2    0.57    0.08
   0 -14   2    0.74    0.10
   0 -14   2    0.57    0.09
   0 -14  -2    0.67    0.11
   0  14   2    0.57    0.09
   0  14   2    0.63    0.10
   0  14  -2    0.49    0.10
   0  14  -2    0.57    0.10
  -1 -14  -2   -0.05    0.06
   1 -14   2    0.02    0.08
  -1 -14  -2    0.10    0.09
   1 -14   2   -0.05    0.06
  -1  14  -2    0.12    0.08
   1  14   2    0.14    0.08
  -1  14  -2    0.02    0.08
   1  14   2   -0.01    0.07
   2 -14   2    1.67    0.15
  -2 -14  -2    1.80    0.13
  -2 -14  -2    1.76    0.15
   2 -14   2    1.83    0.13
   2  14   2    1.51    0.14
  -2  14  -2    1.85    0.16
   2  14   2    1.78    0.14
  -2  14  -2    1.62    0.15
   3 -14   2    0.39    0.10
  -3 -14  -2    0.42    0.10
  -3 -14  -2    0.45    0.09
   3 -14   2    0.50    0.08
  -3  14  -2    0.59    0.11
  -3  14  -2    0.44    0.09
   3  14   2    0.48    0.10
  -3  14  -2    0.44    0.10
   3  14   2    0.46    0.10
  -4 -14  -2    9.30    0.43
  -4 -14  -2    8.90    0.39
   4 -14   2    9.66    0.38
   4 -14   2    9.02    0.43
   4  14   2    8.66    0.44
  -4  14  -2    9.74    0.41
   4  14   2    9.47    0.40
  -4  14  -2    8.99    0.40
  -4  14  -2   10.17    0.44
  -5 -14  -2    4.39    0.28
  -5 -14  -2    4.44    0.26
   5 -14   2    4.14    0.24
  -5 -14  -2    4.00    0.22
  -5  14  -2    4.25    0.25
  -5  14  -2    4.32    0.23
   5  14   2    3.87    0.25
   6 -14   2    2.73    0.18
  -6 -14  -2    2.45    0.17
  -6 -14  -2    2.27    0.20
  -6 -14  -2    2.52    0.22
  -6  14  -2    2.58    0.18
   6  14   2    2.72    0.19
  -6  14  -2    2.90    0.20
  -7 -14  -2    0.00    0.11
  -7 -14  -2    0.07    0.11
   7 -14   2   -0.07    0.09
  -7 -14  -2    0.04    0.08
  -7  14  -2   -0.01    0.11
  -7  14  -2    0.02    0.09
   7  14   2   -0.02    0.09
  -8 -14  -2    1.52    0.19
  -8 -14  -2    1.55    0.15
  -8 -14  -2    1.86    0.20
   8 -14   2    1.56    0.16
   8  14   2    1.61    0.16
  -8  14  -2    1.61    0.14
  -8  14  -2    1.52    0.18
  -9 -14  -2    0.92    0.19
  -9 -14  -2    0.76    0.12
  -9 -14  -2    0.55    0.18
   9 -14   2    0.69    0.12
  -9  14  -2    0.92    0.17
  -9  14  -2    0.77    0.12
   9  14   2    0.75    0.12
 -10 -14  -2    0.13    0.11
 -10 -14  -2    0.45    0.17
  10 -14   2    0.28    0.11
 -10 -14  -2    0.21    0.16
 -10  14  -2    0.14    0.15
 -10  14  -2    0.30    0.10
  10  14   2    0.32    0.11
 -11 -15   2    0.06    0.09
 -11 -15   2    0.21    0.17
  11 -15  -2    0.22    0.09
 -11 -15   2    0.27    0.18
 -11  15   2    0.01    0.14
  11  15  -2    0.23    0.10
 -11  15   2    0.02    0.09
 -11  15   2   -0.04    0.14
  10 -15  -2    0.24    0.10
 -10 -15   2    0.29    0.10
 -10 -15   2    0.30    0.17
 -10 -15   2    0.00    0.15
 -10  15   2    0.19    0.10
  10  15  -2    0.15    0.10
 -10  15   2    0.24    0.14
 -10  15   2    0.25    0.14
  -9 -15   2    0.42    0.15
  -9 -15   2    0.27    0.09
  -9 -15   2    0.26    0.13
   9 -15  -2    0.39    0.10
  -9  15   2    0.43    0.13
   9  15  -2    0.32    0.11
  -9  15   2    0.34    0.13
  -9  15   2    0.17    0.10
  -8 -15   2    3.80    0.28
  -8 -15   2    3.91    0.22
  -8 -15   2    3.84    0.29
   8 -15  -2    3.72    0.23
   8  15  -2    3.51    0.24
  -8  15   2    4.13    0.25
  -8  15   2    3.11    0.24
  -8  15   2    4.16    0.21
   7 -15  -2    2.28    0.18
  -7 -15   2    1.90    0.20
  -7 -15   2    1.92    0.16
  -7 -15   2    2.42    0.22
  -7  15   2    2.06    0.19
  -7  15   2    2.17    0.17
   7  15  -2    1.86    0.17
  -7  15   2    2.14    0.19
  -6 -15   2    0.56    0.10
   6 -15  -2    0.44    0.11
  -6 -15   2    0.72    0.13
  -6 -15   2    0.51    0.13
  -6  15   2    0.48    0.11
   6  15  -2    0.54    0.11
  -6  15   2    0.84    0.12
  -6  15   2    0.64    0.11
   5 -15  -2    6.80    0.35
  -5 -15   2    7.04    0.37
  -5 -15   2    7.04    0.39
  -5 -15   2    7.20    0.35
  -5 -15   2    6.66    0.32
  -5  15   2    6.70    0.34
  -5  15   2    6.91    0.32
   5  15  -2    6.70    0.36
   5  15  -2    6.96    0.31
  -5  15   2    8.24    0.33
   4 -15  -2    1.62    0.13
  -4 -15   2    1.72    0.15
  -4 -15   2    1.77    0.15
   4 -15  -2    1.75    0.16
   4 -15  -2    1.90    0.15
  -4  15   2    1.77    0.15
  -4  15   2    1.67    0.15
  -4  15   2    1.70    0.15
  -4  15   2    1.54    0.14
   4  15  -2    1.69    0.17
  -4  15   2    1.60    0.15
   4  15  -2    1.67    0.15
  -3 -15   2    0.35    0.09
   3 -15  -2    0.48    0.10
  -3 -15   2    0.34    0.10
   3 -15  -2    0.53    0.09
   3  15  -2    0.45    0.09
  -3  15   2    0.46    0.11
  -3  15   2    0.49    0.09
   3  15  -2    0.42    0.06
  -3  15   2    0.39    0.08
  -3  15   2    0.44    0.09
   3  15  -2    0.39    0.10
  -2 -15   2    0.04    0.08
   2 -15  -2    0.00    0.06
  -2 -15   2   -0.13    0.06
   2 -15  -2   -0.08    0.08
   2  15  -2    0.11    0.09
  -2  15   2    0.04    0.07
  -2  15   2   -0.04    0.08
   2  15  -2   -0.01    0.08
  -2  15   2    0.08    0.08
  -2  15   2    0.11    0.06
   1 -15  -2    1.81    0.14
   1 -15  -2    2.04    0.16
  -1 -15   2    1.81    0.14
  -1 -15   2    1.89    0.16
  -1  15   2    1.68    0.15
  -1  15   2    1.70    0.16
   1  15  -2    1.99    0.15
  -1  15   2    2.04    0.12
   1  15  -2    1.71    0.16
   0 -15   2    1.93    0.15
   0 -15  -2    2.17    0.15
   0 -15   2    2.02    0.17
   0 -15  -2    2.53    0.18
   0  15  -2    2.17    0.17
   0  15   2    2.45    0.17
   0  15   2    2.09    0.17
   0  15  -2    2.20    0.18
  -1 -15  -2    1.57    0.13
   1 -15   2    1.72    0.16
   1 -15   2    1.76    0.14
  -1 -15  -2    1.94    0.16
  -1  15  -2    1.81    0.17
  -1  15  -2    1.68    0.15
   1  15   2    1.48    0.15
   1  15   2    1.83    0.15
   2 -15   2    7.45    0.33
   2 -15   2    7.82    0.37
  -2 -15  -2    7.69    0.33
  -2 -15  -2    7.61    0.37
  -2  15  -2    7.93    0.37
   2  15   2    7.16    0.37
  -2  15  -2    7.66    0.34
   2  15   2    7.31    0.33
  -3 -15  -2    5.51    0.27
  -3 -15  -2    5.79    0.30
   3 -15   2    5.43    0.29
   3 -15   2    5.69    0.26
  -3  15  -2    5.56    0.30
   3  15   2    5.50    0.26
  -3  15  -2    5.37    0.28
  -3  15  -2    5.74    0.29
   3  15   2    5.40    0.30
  -4 -15  -2    3.83    0.23
  -4 -15  -2    3.71    0.21
   4 -15   2    3.70    0.23
   4 -15   2    3.73    0.19
   4  15   2    3.39    0.24
   4  15   2    3.75    0.22
  -4  15  -2    3.96    0.23
  -4  15  -2    3.54    0.21
  -4  15  -2    3.81    0.23
  -5 -15  -2    0.03    0.11
   5 -15   2   -0.01    0.09
  -5 -15  -2    0.00    0.10
  -5 -15  -2    0.14    0.09
  -5  15  -2    0.11    0.10
  -5  15  -2    0.02    0.10
   5  15   2    0.07    0.09
  -6 -15  -2    1.47    0.18
  -6 -15  -2    1.64    0.15
  -6 -15  -2    1.49    0.18
   6 -15   2    1.63    0.16
   6  15   2    1.47    0.15
  -6  15  -2    1.67    0.16
  -6  15  -2    1.79    0.15
  -7 -15  -2    0.29    0.14
  -7 -15  -2   -0.09    0.08
   7 -15   2    0.03    0.09
  -7 -15  -2    0.11    0.13
   7  15   2    0.14    0.10
  -7  15  -2    0.05    0.09
  -7  15  -2    0.02    0.11
  -8 -15  -2    0.84    0.18
  -8 -15  -2    0.75    0.12
  -8 -15  -2    0.95    0.18
   8 -15   2    0.81    0.13
   8  15   2    0.87    0.13
  -8  15  -2    0.78    0.12
  -8  15  -2    0.93    0.16
  -9 -15  -2    1.61    0.16
   9 -15   2    1.61    0.16
  -9 -15  -2    1.88    0.22
  -9 -15  -2    1.74    0.22
  -9  15  -2    1.48    0.19
   9  15   2    1.69    0.17
  -9  15  -2    1.65    0.15
 -10 -15  -2    0.29    0.12
 -10 -15  -2    0.54    0.18
 -10 -15  -2    0.40    0.18
  10 -15   2    0.21    0.11
  10  15   2    0.26    0.11
 -10  15  -2    0.36    0.11
 -10  15  -2    0.24    0.16
 -11 -16   2    0.23    0.16
  11 -16  -2    0.26    0.10
 -11 -16   2    0.42    0.19
 -11 -16   2    0.24    0.11
 -11  16   2    0.09    0.14
  11  16  -2    0.61    0.12
 -11  16   2    0.33    0.10
 -11  16   2    0.34    0.15
  10 -16  -2    0.07    0.10
 -10 -16   2    0.04    0.09
 -10 -16   2   -0.03    0.14
 -10 -16   2    0.14    0.15
 -10  16   2    0.12    0.10
  10  16  -2    0.09    0.10
 -10  16   2   -0.08    0.11
 -10  16   2    0.17    0.14
   9 -16  -2    0.75    0.12
  -9 -16   2    0.85    0.12
  -9 -16   2    1.06    0.19
  -9 -16   2    0.78    0.18
  -9  16   2    0.80    0.15
   9  16  -2    0.98    0.14
  -9  16   2    0.59    0.15
  -9  16   2    0.82    0.12
   8 -16  -2    0.23    0.10
  -8 -16   2    0.46    0.15
  -8 -16   2    0.27    0.14
  -8 -16   2    0.34    0.10
   8  16  -2    0.33    0.10
  -8  16   2    0.28    0.12
  -8  16   2    0.26    0.10
  -8  16   2    0.13    0.12
  -7 -16   2    0.19    0.09
  -7 -16   2    0.08    0.13
   7 -16  -2    0.18    0.10
  -7 -16   2    0.08    0.13
  -7  16   2    0.05    0.10
   7  16  -2    0.07    0.10
  -7  16   2   -0.02    0.10
  -7  16   2    0.27    0.11
  -6 -16   2    8.97    0.44
   6 -16  -2    8.12    0.40
  -6 -16   2    9.29    0.38
  -6 -16   2    8.20    0.45
  -6  16   2    8.11    0.39
  -6  16   2    7.98    0.38
   6  16  -2    8.21    0.41
  -6  16   2    8.33    0.37
   5 -16  -2   11.28    0.50
  -5 -16   2   10.59    0.51
  -5 -16   2   10.93    0.45
  -5 -16   2   10.45    0.53
   5  16  -2   10.40    0.50
  -5  16   2   10.71    0.45
  -5  16   2   10.70    0.45
  -5  16   2   10.86    0.47
   4 -16  -2    1.16    0.10
  -4 -16   2    0.92    0.12
   4 -16  -2    1.04    0.13
  -4 -16   2    1.04    0.13
   4  16  -2    1.23    0.12
  -4  16   2    1.07    0.11
  -4  16   2    1.07    0.12
  -4  16   2    1.10    0.12
  -4  16   2    1.10    0.13
   4  16  -2    1.15    0.13
  -3 -16   2    0.40    0.10
   3 -16  -2    0.43    0.11
   3 -16  -2    0.53    0.08
  -3 -16   2    0.60    0.12
  -3  16   2    0.26    0.09
   3  16  -2    0.36    0.06
   3  16  -2    0.44    0.10
  -3  16   2    0.45    0.10
   3  16  -2    0.39    0.10
  -3  16   2    0.34    0.11
  -3  16   2    0.42    0.09
   2 -16  -2   10.19    0.41
   2 -16  -2    9.63    0.46
  -2 -16   2   10.29    0.46
  -2 -16   2    9.81    0.42
  -2  16   2   10.47    0.40
   2  16  -2   10.42    0.43
  -2  16   2    9.97    0.42
  -2  16   2    9.45    0.46
  -2  16   2   10.37    0.42
   2  16  -2    9.49    0.47
   1 -16  -2    0.16    0.07
  -1 -16   2    0.08    0.07
  -1 -16   2    0.08    0.10
   1 -16  -2    0.11    0.09
  -1  16   2    0.04    0.09
  -1  16   2    0.08    0.08
  -1  16   2    0.06    0.06
   1  16  -2    0.04    0.10
   1  16  -2    0.01    0.09
   0 -16  -2    3.54    0.22
   0 -16  -2    3.19    0.19
   0 -16   2    3.74    0.22
   0 -16   2    3.25    0.19
   0  16   2    3.44    0.22
   0  16  -2    3.24    0.21
   0  16   2    3.66    0.21
   0  16  -2    3.48    0.23
  -1 -16  -2    0.06    0.07
   1 -16   2    0.08    0.07
   1 -16   2    0.05    0.10
  -1 -16  -2    0.05    0.10
  -1  16  -2    0.13    0.11
   1  16   2    0.10    0.09
   1  16   2    0.04    0.08
  -1  16  -2    0.20    0.09
  -2 -16  -2    5.96    0.30
  -2 -16  -2    5.58    0.28
   2 -16   2    5.67    0.27
   2 -16   2    5.76    0.30
  -2  16  -2    5.79    0.29
  -2  16  -2    5.78    0.30
   2  16   2    5.44    0.27
   2  16   2    4.95    0.30
   3 -16   2    1.38    0.14
   3 -16   2    1.49    0.13
  -3 -16  -2    1.76    0.16
  -3 -16  -2    1.75    0.17
  -3  16  -2    1.60    0.15
  -3  16  -2    1.68    0.17
   3  16   2    1.84    0.18
  -3  16  -2    1.67    0.16
   3  16   2    1.65    0.14
  -4 -16  -2    3.75    0.23
  -4 -16  -2    3.99    0.22
   4 -16   2    3.77    0.24
   4  16   2    3.95    0.25
  -4  16  -2    3.92    0.23
  -4  16  -2    3.93    0.23
   4  16   2    3.98    0.22
  -5 -16  -2    2.47    0.18
   5 -16   2    1.91    0.18
  -5 -16  -2    2.32    0.19
  -5 -16  -2    2.15    0.20
  -5  16  -2    2.16    0.19
   5  16   2    2.14    0.19
  -5  16  -2    2.06    0.18
  -6 -16  -2    2.04    0.20
  -6 -16  -2    1.87    0.20
  -6 -16  -2    1.65    0.15
   6 -16   2    1.75    0.17
   6  16   2    1.73    0.17
  -6  16  -2    1.65    0.15
  -6  16  -2    1.61    0.17
   7 -16   2    0.03    0.10
  -7 -16  -2    0.20    0.14
  -7 -16  -2    0.20    0.10
  -7 -16  -2    0.04    0.12
  -7  16  -2    0.02    0.11
  -7  16  -2    0.23    0.12
   7  16   2    0.09    0.11
  -8 -16  -2    0.26    0.15
  -8 -16  -2    0.19    0.15
  -8 -16  -2    0.01    0.10
   8 -16   2    0.02    0.10
  -8  16  -2    0.13    0.11
   8  16   2    0.26    0.10
  -8  16  -2    0.31    0.13
   9 -16   2    0.44    0.12
  -9 -16  -2    0.27    0.12
  -9 -16  -2    0.43    0.17
  -9 -16  -2    0.34    0.17
  -9  16  -2    0.29    0.15
   9  16   2    0.30    0.11
  -9  16  -2    0.15    0.11
 -10 -16  -2    0.83    0.21
 -10 -16  -2    0.61    0.13
  10 -16   2    0.66    0.13
 -10 -16  -2    0.78    0.20
  10  16   2    0.54    0.13
 -10  16  -2    0.61    0.12
 -10  16  -2    0.77    0.18
 -10 -17   2    0.08    0.14
  10 -17  -2    0.02    0.10
 -10 -17   2    0.06    0.10
 -10 -17   2    0.10    0.15
 -10  17   2   -0.21    0.13
 -10  17   2    0.07    0.10
 -10  17   2    0.03    0.13
  10  17  -2    0.11    0.11
  -9 -17   2    0.23    0.16
  -9 -17   2    0.16    0.10
  -9 -17   2    0.36    0.16
   9 -17  -2    0.20    0.10
  -9  17   2   -0.08    0.11
   9  17  -2    0.28    0.11
  -9  17   2    0.14    0.12
  -9  17   2    0.21    0.10
  -8 -17   2    0.48    0.14
   8 -17  -2    0.34    0.11
  -8 -17   2    0.66    0.16
  -8 -17   2    0.43    0.11
  -8  17   2    0.41    0.11
  -8  17   2    0.44    0.13
  -8  17   2    0.45    0.13
   8  17  -2    0.50    0.12
   7 -17  -2    0.20    0.10
  -7 -17   2    0.12    0.10
  -7 -17   2    0.21    0.13
  -7 -17   2    0.25    0.13
  -7  17   2    0.24    0.11
  -7  17   2    0.16    0.10
   7  17  -2    0.18    0.10
  -7  17   2    0.13    0.11
  -6 -17   2    1.07    0.16
  -6 -17   2    0.94    0.12
  -6 -17   2    1.02    0.16
   6 -17  -2    1.01    0.13
  -6  17   2    0.91    0.13
   6  17  -2    0.84    0.13
  -6  17   2    1.22    0.14
  -6  17   2    1.02    0.13
  -5 -17   2    0.38    0.11
   5 -17  -2    0.26    0.10
  -5 -17   2    0.25    0.11
  -5 -17   2    0.12    0.09
  -5  17   2    0.22    0.10
   5  17  -2    0.21    0.10
  -5  17   2    0.10    0.09
  -5  17   2    0.28    0.09
   4 -17  -2    2.64    0.17
   4 -17  -2    2.42    0.20
  -4 -17   2    2.56    0.20
  -4 -17   2    2.74    0.18
  -4  17   2    2.84    0.19
   4  17  -2    2.52    0.21
  -4  17   2    2.74    0.19
  -4  17   2    2.65    0.18
   4  17  -2    2.80    0.18
  -4  17   2    2.92    0.18
  -3 -17   2    4.71    0.28
   3 -17  -2    5.20    0.28
   3 -17  -2    4.90    0.24
  -3 -17   2    4.94    0.25
   3  17  -2    4.77    0.26
  -3  17   2    4.56    0.24
  -3  17   2    4.90    0.27
  -3  17   2    4.49    0.26
   3  17  -2    4.55    0.27
  -3  17   2    5.06    0.24
  -2 -17   2    0.00    0.08
   2 -17  -2    0.05    0.10
  -2 -17   2    0.14    0.10
   2 -17  -2    0.00    0.07
   2  17  -2    0.14    0.10
  -2  17   2    0.10    0.07
  -2  17   2    0.10    0.09
  -2  17   2    0.23    0.10
   2  17  -2    0.15    0.10
  -2  17   2    0.13    0.08
   1 -17  -2    0.25    0.12
  -1 -17   2    0.19    0.09
   1 -17  -2    0.13    0.08
  -1 -17   2    0.22    0.11
   1  17  -2   -0.01    0.11
  -1  17   2    0.36    0.07
  -1  17   2    0.18    0.09
   1  17  -2    0.20    0.10
  -1  17   2    0.29    0.11
   0 -17   2    0.64    0.12
   0 -17  -2    0.68    0.13
   0 -17  -2    0.48    0.09
   0 -17   2    0.43    0.09
   0  17   2    0.47    0.11
   0  17   2    0.45    0.11
   0  17  -2    0.55    0.11
   0  17  -2    0.50    0.11
  -1 -17  -2    5.80    0.27
  -1 -17  -2    5.81    0.30
   1 -17   2    5.40    0.30
   1 -17   2    5.87    0.27
   1  17   2    4.40    0.27
   1  17   2    5.71    0.30
  -1  17  -2    5.35    0.30
  -1  17  -2    5.44    0.29
  -2 -17  -2    0.28    0.09
  -2 -17  -2    0.18    0.11
   2 -17   2    0.09    0.11
   2 -17   2    0.11    0.08
  -2  17  -2    0.04    0.10
  -2  17  -2    0.11    0.12
   2  17   2    0.21    0.10
   2  17   2    0.24    0.11
  -3 -17  -2    2.12    0.16
  -3 -17  -2    2.06    0.17
   3 -17   2    1.99    0.15
   3 -17   2    1.80    0.19
   3  17   2    2.43    0.20
  -3  17  -2    1.99    0.18
  -3  17  -2    2.10    0.18
   3  17   2    1.97    0.16
  -3  17  -2    2.13    0.19
  -4 -17  -2    0.11    0.09
  -4 -17  -2    0.08    0.08
   4 -17   2    0.21    0.11
  -4  17  -2   -0.07    0.09
  -4  17  -2   -0.08    0.10
   4  17   2    0.09    0.10
   4  17   2    0.03    0.10
  -5 -17  -2    0.18    0.11
  -5 -17  -2    0.29    0.11
  -5 -17  -2    0.28    0.10
   5 -17   2    0.20    0.10
  -5  17  -2    0.12    0.10
  -5  17  -2    0.17    0.09
   5  17   2    0.03    0.10
   6 -17   2    1.69    0.16
  -6 -17  -2    1.72    0.19
  -6 -17  -2    1.68    0.20
  -6 -17  -2    1.52    0.14
  -6  17  -2    1.61    0.16
  -6  17  -2    1.47    0.15
   6  17   2    1.28    0.16
  -7 -17  -2    0.38    0.15
   7 -17   2    0.28    0.10
  -7 -17  -2    0.09    0.10
  -7 -17  -2    0.42    0.14
  -7  17  -2    0.15    0.11
   7  17   2    0.06    0.10
  -7  17  -2    0.24    0.12
   8 -17   2    0.45    0.12
  -8 -17  -2    0.72    0.18
  -8 -17  -2    0.24    0.11
  -8 -17  -2    0.68    0.17
  -8  17  -2    0.47    0.12
  -8  17  -2    0.15    0.14
   8  17   2    0.41    0.12
  -9 -17  -2    1.53    0.22
   9 -17   2    1.18    0.15
  -9 -17  -2    1.26    0.22
  -9 -17  -2    1.17    0.15
   9  17   2    1.37    0.17
  -9  17  -2    1.23    0.19
  -9  17  -2    1.30    0.15
 -10 -17  -2    0.54    0.19
 -10 -17  -2    0.01    0.11
  10 -17   2   -0.03    0.11
 -10 -17  -2    0.01    0.16
 -10  17  -2    0.00    0.15
  10  17   2    0.20    0.12
 -10  17  -2    0.20    0.11
 -10 -18   2    0.42    0.11
 -10 -18   2    1.10    0.21
  10 -18  -2    0.69    0.12
 -10 -18   2    0.76    0.18
  10  18  -2    0.78    0.14
 -10  18   2    0.46    0.11
 -10  18   2    0.60    0.15
 -10  18   2    0.24    0.15
  -9 -18   2    4.28    0.32
  -9 -18   2    4.06    0.33
   9 -18  -2    4.05    0.26
  -9 -18   2    4.21    0.25
   9  18  -2    3.61    0.26
  -9  18   2    3.70    0.28
  -9  18   2    4.10    0.28
[truncated: 1,113,777 more chars]
