# Supplementary material for: 2-(3-Cyano-4-{3-[1-(2-hy­droxy­eth­yl)-3,3-dimethyl-1,3-di­hydro­indol-2-yl­idene]prop-2-en­yl}-5,5-dimethyl-5H-furan-2-yl­idene)malono­nitrile
Source: Acta Crystallogr Sect E Struct Rep Online. 2013 Dec 14;70(Pt 1):o45–6. doi: 10.1107/S1600536813033242 (PMC3914086; doi:10.1107/S1600536813033242)
Supplement: Supplementary file 2 [file e-70-00o45-Isup2.hkl]

# 
# h,k,l, Fc-squared, Fo-squared, sigma(Fo-squared) and status flag 
# 
data_I
_shelx_title ' TAFF in P2(1)/n     intocell 9dec2010' 
_shelx_refln_list_code          4 
_shelx_F_calc_maximum      242.20 
_exptl_crystal_F_000       872.00 
_reflns_d_resolution_high  0.7075 
 
loop_ 
 _symmetry_equiv_pos_as_xyz 
 'x, y, z' 
 '-x+1/2, y+1/2, -z+1/2' 
 '-x, -y, -z' 
 'x-1/2, -y-1/2, z-1/2' 
 
_cell_length_a     9.4276 
_cell_length_b    21.5486 
_cell_length_c    11.1178 
_cell_angle_alpha  90.000 
_cell_angle_beta  103.916 
_cell_angle_gamma  90.000 
 
_shelx_F_squared_multiplier     1.000 
 
loop_ 
 _refln_index_h 
 _refln_index_k 
 _refln_index_l 
 _refln_F_squared_calc 
 _refln_F_squared_meas 
 _refln_F_squared_sigma 
 _refln_observed_status 
   2   0   0      155.23      226.82      6.86 o 
   4   0   0      174.54      201.53      7.22 o 
   6   0   0        4.01        0.20      1.53 o 
   8   0   0      565.13      631.40     12.79 o 
  10   0   0       57.24       51.86      6.85 o 
  12   0   0       19.31        6.64      6.24 o 
   2   1   0     5351.39     5987.13     54.21 o 
   3   1   0      583.82      629.19      6.44 o 
   4   1   0       67.39       90.87      1.75 o 
   5   1   0        0.00       -0.81      0.81 o 
   6   1   0      421.98      393.01      5.43 o 
   7   1   0        0.22        0.59      1.17 o 
   8   1   0      382.91      336.93      5.38 o 
   9   1   0       33.76       34.86      1.52 o 
  10   1   0        1.61        1.35      3.41 o 
  11   1   0        2.98        2.59      3.62 o 
  12   1   0       13.25        3.13      4.77 o 
   1   2   0     3655.97     2650.66    223.30 o 
   2   2   0      704.52      778.63      6.39 o 
   3   2   0      135.20      137.78      1.59 o 
   4   2   0       89.32      101.33      1.53 o 
   5   2   0      965.73     1121.45     11.48 o 
   6   2   0      132.06      160.04      2.37 o 
   7   2   0      344.86      339.37      5.06 o 
   8   2   0      126.85      118.89      2.84 o 
   9   2   0      144.09      137.84      3.07 o 
  10   2   0       30.95       25.45      2.47 o 
  11   2   0        0.09        4.21      4.03 o 
  12   2   0        2.06        2.11      8.46 o 
   1   3   0     2407.35     2501.31     22.81 o 
   2   3   0     5360.34     5813.98     47.87 o 
   3   3   0      228.53      230.99      2.36 o 
   4   3   0       31.87       32.49      0.93 o 
   5   3   0     2193.44     2533.95     25.23 o 
   6   3   0      186.69      223.77      2.90 o 
   7   3   0       60.02       65.52      2.25 o 
   8   3   0     1345.33     1211.04     14.11 o 
   9   3   0      585.87      541.56      8.23 o 
  10   3   0        5.23        5.32      1.98 o 
  11   3   0       79.13       77.18      5.60 o 
  12   3   0       58.07       68.21      7.52 o 
   0   4   0     5692.79     5673.10     75.46 o 
   1   4   0     1559.32     1690.33     14.62 o 
   2   4   0      129.56      115.23      1.63 o 
   3   4   0     1548.18     1753.13     14.57 o 
   4   4   0       92.86       71.83      2.08 o 
   5   4   0      149.57      150.12      3.01 o 
   6   4   0       38.05       31.02      1.12 o 
   7   4   0        4.11        6.79      1.01 o 
   8   4   0      262.02      245.05      4.98 o 
   9   4   0       50.63       52.77      2.02 o 
  10   4   0        0.40       -0.09      3.16 o 
  11   4   0       24.78       29.79      3.60 o 
  12   4   0        0.30        6.24      5.29 o 
   1   5   0     4327.60     4340.73     39.67 o 
   2   5   0      725.59      867.96      9.51 o 
   3   5   0      895.67     1014.38      9.92 o 
   4   5   0      545.58      642.86      7.22 o 
   5   5   0      200.01      177.05      2.60 o 
   6   5   0      354.26      364.29      4.55 o 
   7   5   0       42.52       37.90      1.36 o 
   8   5   0       80.30       82.10      2.05 o 
   9   5   0        0.43       -1.17      1.17 o 
  10   5   0        2.72        3.01      2.15 o 
  11   5   0        0.03       -2.64      2.80 o 
  12   5   0        2.72       -4.94      4.94 o 
   0   6   0     3638.59     3543.44     47.19 o 
   1   6   0      545.93      552.13      5.34 o 
   2   6   0      422.12      428.30      4.27 o 
   3   6   0       25.38       19.08      1.17 o 
   4   6   0      808.06      962.89      9.81 o 
   5   6   0      143.03      134.89      2.23 o 
   6   6   0      303.81      326.00      4.41 o 
   7   6   0      478.53      480.76      6.13 o 
   8   6   0      501.23      487.10      6.20 o 
   9   6   0        0.01        0.35      1.35 o 
  10   6   0       29.32       27.63      1.94 o 
  11   6   0        0.28        0.53      2.80 o 
  12   6   0       28.43       42.56      4.57 o 
   1   7   0      698.52      673.12      6.47 o 
   2   7   0       66.29       71.67      2.03 o 
   3   7   0     1748.02     1890.11     19.43 o 
   4   7   0      227.50      240.29      3.12 o 
   5   7   0     1023.19     1176.77     12.91 o 
   6   7   0      207.44      197.98      3.56 o 
   7   7   0       50.17       48.73      2.08 o 
   8   7   0       16.76       21.28      1.71 o 
   9   7   0       51.61       53.62      2.43 o 
  10   7   0       18.40       17.50      1.89 o 
  11   7   0       73.52       71.05      3.91 o 
  12   7   0       20.53       21.98      3.76 o 
   0   8   0     1257.98     1361.82     18.57 o 
   1   8   0      577.72      539.50      6.14 o 
   2   8   0       20.59       12.61      0.90 o 
   3   8   0     2257.84     2399.74     25.10 o 
   4   8   0        0.51       -0.61      0.89 o 
   5   8   0      681.22      646.93      7.19 o 
   6   8   0        1.62        5.60      1.11 o 
   7   8   0       92.79       97.51      2.41 o 
   8   8   0       45.54       40.34      1.98 o 
   9   8   0       73.05       65.57      2.69 o 
  10   8   0       64.73       68.96      3.07 o 
  11   8   0       74.97       94.73      3.25 o 
  12   8   0       82.17       96.56      8.08 o 
   1   9   0       18.93       20.69      1.08 o 
   2   9   0        3.02        0.96      0.88 o 
   3   9   0      325.16      295.87      3.85 o 
   4   9   0       70.14       94.12      1.97 o 
   5   9   0       50.83       56.44      1.68 o 
   6   9   0      632.66      674.36      7.94 o 
   7   9   0      240.21      232.08      4.26 o 
   8   9   0       22.63       28.31      2.23 o 
   9   9   0        1.27        1.13      1.96 o 
  10   9   0        0.58       -0.49      1.87 o 
  11   9   0       16.29       10.45      2.75 o 
  12   9   0        0.19        4.03      3.82 o 
   0  10   0      154.98      160.04      5.49 o 
   1  10   0       16.85       13.93      1.17 o 
   2  10   0       25.57       43.87      1.28 o 
   3  10   0      199.59      232.83      3.65 o 
   4  10   0      999.47     1123.03     11.51 o 
   5  10   0      136.34      135.88      3.07 o 
   6  10   0      944.71      872.50     10.04 o 
   7  10   0       31.93       39.54      2.90 o 
   8  10   0      743.63      674.71     10.61 o 
   9  10   0      219.49      209.51      5.05 o 
  10  10   0       52.13       67.06      2.96 o 
  11  10   0       15.54       22.43      2.44 o 
  12  10   0       71.87       97.12      7.14 o 
   1  11   0       37.44       45.04      1.60 o 
   2  11   0        1.03        0.94      0.96 o 
   3  11   0      200.10      192.00      2.86 o 
   4  11   0      136.39      142.77      2.60 o 
   5  11   0      191.67      181.87      2.85 o 
   6  11   0       68.02       83.94      2.47 o 
   7  11   0      256.60      239.87      5.66 o 
   8  11   0      541.78      475.47      8.12 o 
   9  11   0       22.70       20.64      2.49 o 
  10  11   0       67.65       62.87      3.06 o 
  11  11   0       14.91       17.58      2.46 o 
  12  11   0       79.77       97.39      5.01 o 
   0  12   0       32.27       15.52      2.18 o 
   1  12   0       39.61       46.77      1.75 o 
   2  12   0       48.45       37.78      1.39 o 
   3  12   0      214.89      222.56      4.26 o 
   4  12   0        2.22        3.67      1.22 o 
   5  12   0      126.01      130.66      2.51 o 
   6  12   0       52.10       44.37      3.71 o 
   7  12   0        2.99        3.65      2.00 o 
   8  12   0       24.45       32.83      2.40 o 
   9  12   0       20.35       19.93      2.41 o 
  10  12   0       59.24       55.40      3.30 o 
  11  12   0        0.99       -0.26      3.38 o 
   1  13   0      429.52      388.37      5.95 o 
   2  13   0     1922.26     1958.68     23.82 o 
   3  13   0     1134.81     1148.85     13.16 o 
   4  13   0      480.44      504.26      5.98 o 
   5  13   0      149.47      159.18      2.73 o 
   6  13   0      472.84      445.96      7.71 o 
   7  13   0       36.30       34.88      3.75 o 
   8  13   0        2.59        2.34      2.14 o 
   9  13   0      124.37      120.28      4.15 o 
  10  13   0      151.92      173.52      5.06 o 
  11  13   0        2.94        3.93      2.65 o 
   0  14   0       15.34       39.44      4.94 o 
   1  14   0      228.74      239.52      4.21 o 
   2  14   0       52.89       57.02      1.93 o 
   3  14   0        5.11        2.06      1.34 o 
   4  14   0      581.27      572.55      7.23 o 
   5  14   0       46.91       51.93      2.25 o 
   6  14   0      276.19      247.68      5.26 o 
   7  14   0        1.51       -2.00      2.00 o 
   8  14   0       77.78       87.19      3.25 o 
   9  14   0       11.26       19.52      2.58 o 
  10  14   0        2.42        5.67      2.62 o 
  11  14   0       31.46       37.45      3.07 o 
   1  15   0        0.18       -1.46      1.46 o 
   2  15   0      431.06      394.94      5.87 o 
   3  15   0        3.39        0.86      1.56 o 
   4  15   0        8.06       13.17      1.72 o 
   5  15   0      430.32      411.94      6.41 o 
   6  15   0       21.41       15.71      2.31 o 
   7  15   0        0.67        1.73      2.09 o 
   8  15   0        1.41       -2.21      2.21 o 
   9  15   0       30.98       34.83      3.40 o 
  10  15   0       71.61       66.50      3.59 o 
  11  15   0        7.31        5.92      2.72 o 
   0  16   0      168.14      164.64      4.67 o 
   1  16   0       27.06       33.70      1.93 o 
   2  16   0       26.01       23.39      1.80 o 
   3  16   0       93.06       99.09      2.85 o 
   4  16   0      478.12      452.79      6.73 o 
   5  16   0      104.08       98.69      3.42 o 
   6  16   0       18.97       16.59      2.33 o 
   7  16   0      264.65      250.99      5.50 o 
   8  16   0        8.70       10.25      2.40 o 
   9  16   0      131.40      153.08      5.05 o 
  10  16   0        4.40        1.84      2.71 o 
   1  17   0      191.17      177.90      3.88 o 
   2  17   0       53.12       40.45      2.04 o 
   3  17   0       63.50       72.70      2.43 o 
   4  17   0      463.05      399.26      7.57 o 
   5  17   0        2.31        4.01      2.19 o 
   6  17   0        3.97        2.37      2.16 o 
   7  17   0        0.15        1.78      2.21 o 
   8  17   0      102.02      106.06      3.83 o 
   9  17   0        4.93        1.96      2.78 o 
  10  17   0        0.34        2.08      2.75 o 
   0  18   0      101.78       90.02      4.25 o 
   1  18   0      173.32      166.36      3.86 o 
   2  18   0       27.22       22.48      1.87 o 
   3  18   0      435.57      429.47      6.53 o 
   4  18   0      930.52      923.64     13.70 o 
   5  18   0        8.25       12.22      2.37 o 
   6  18   0        0.17       -2.11      2.11 o 
   7  18   0        3.20        0.29      2.81 o 
   8  18   0        6.21       -0.39      3.03 o 
   9  18   0        2.19        4.63      2.92 o 
  10  18   0        0.00        2.88      3.53 o 
   1  19   0        0.82        2.00      1.71 o 
   2  19   0        4.36       10.76      1.78 o 
   3  19   0      432.12      405.64      6.33 o 
   4  19   0       56.44       68.91      2.88 o 
   5  19   0      341.64      312.56      6.67 o 
   6  19   0        0.02       -1.60      2.27 o 
   7  19   0       45.66       39.05      2.92 o 
   8  19   0        3.49        2.50      2.88 o 
   9  19   0       40.43       47.13      3.55 o 
  10  19   0        0.46        5.82      3.44 o 
   0  20   0      119.84      128.53      7.57 o 
   1  20   0      230.72      198.93      4.76 o 
   2  20   0       73.34       66.42      2.53 o 
   3  20   0        0.28        2.08      2.09 o 
   4  20   0       68.99       75.30      4.80 o 
   5  20   0       28.79       30.31      3.62 o 
   6  20   0       24.61       25.26      2.72 o 
   7  20   0        8.95       14.22      2.78 o 
   8  20   0       50.41       57.64      3.82 o 
   9  20   0       24.99       35.22      3.48 o 
   1  21   0       51.17       48.53      2.84 o 
   2  21   0       46.78       51.05      2.57 o 
   3  21   0      121.73      126.85      5.35 o 
   4  21   0        0.89        1.42      3.04 o 
   5  21   0       61.91       56.76      3.89 o 
   6  21   0       55.53       60.36      3.51 o 
   7  21   0       14.21       12.89      3.05 o 
   8  21   0       32.84       32.94      3.54 o 
   9  21   0        4.59        5.50      3.13 o 
   0  22   0      148.96      131.98      5.89 o 
   1  22   0      126.78      115.83      3.59 o 
   2  22   0      115.63      111.43      4.63 o 
   3  22   0        6.43        2.11      2.56 o 
   4  22   0      112.28      121.87      5.05 o 
   5  22   0       26.21       24.83      3.44 o 
   6  22   0        8.82       10.08      2.86 o 
   7  22   0       74.32       75.82      4.11 o 
   8  22   0        8.04        9.52      3.17 o 
   1  23   0       66.91       71.97      3.07 o 
   2  23   0        6.72        7.00      2.67 o 
   3  23   0        9.14        8.88      3.48 o 
   4  23   0      135.73      132.66      5.58 o 
   5  23   0        3.91        2.79      3.28 o 
   6  23   0       86.00       87.46      4.23 o 
   7  23   0       11.41        9.81      3.19 o 
   8  23   0       60.77       70.19      4.29 o 
   0  24   0      291.14      290.15      9.04 o 
   1  24   0        0.01        2.34      2.24 o 
   2  24   0      178.12      175.91      5.37 o 
   3  24   0       15.29       12.12      3.46 o 
   4  24   0       19.45       21.83      3.64 o 
   5  24   0       60.24       59.94      4.39 o 
   6  24   0       58.82       52.75      3.80 o 
   7  24   0        9.11       11.19      3.29 o 
   1  25   0      287.41      271.77      7.35 o 
   2  25   0        9.08        8.56      3.04 o 
   3  25   0        7.08        6.62      3.93 o 
   4  25   0       34.63       27.25      3.93 o 
   5  25   0       11.24       11.23      3.70 o 
   6  25   0       40.21       34.87      3.68 o 
   7  25   0       16.30       12.04      3.34 o 
   0  26   0      177.86      161.68      7.18 o 
   1  26   0      225.15      238.75      7.00 o 
   2  26   0        6.51       11.52      3.91 o 
   3  26   0       26.19       26.93      4.65 o 
   4  26   0        3.87       -1.81      4.10 o 
   5  26   0        1.94        3.11      4.35 o 
   6  26   0       15.72       13.55      3.70 o 
   1  27   0        0.55        8.64      3.41 o 
   2  27   0       27.54       42.58      4.90 o 
   3  27   0       19.40       27.59      4.73 o 
   4  27   0       48.45       55.38      5.38 o 
   5  27   0       22.24       24.42      4.81 o 
   0  28   0        2.87        1.27      5.82 o 
   1  28   0        8.74        9.69      4.25 o 
   2  28   0       41.00       44.09      5.11 o 
   3  28   0        2.68       -3.94      5.76 o 
   4  28   0       20.99       25.70      4.62 o 
   5  28   0       13.74        9.19      5.36 o 
   1  29   0        8.44        9.59      6.67 o 
   2  29   0        0.31        4.08      5.00 o 
   3  29   0        3.49        3.58      4.35 o 
   0  30   0       13.01       -1.27     10.13 o 
   1  30   0        1.08        0.33      6.93 o 
   2  30   0        0.18       -0.20      6.48 o 
 -13   0   1      139.14      164.06     19.64 o 
 -11   0   1      137.20      148.73      9.38 o 
  -9   0   1       20.01       27.04      5.41 o 
  -7   0   1      177.13      211.55      7.46 o 
  -5   0   1      644.61      667.87     14.50 o 
  -3   0   1      314.53      338.07      8.59 o 
   1   0   1     3865.20     3366.75    103.06 o 
   3   0   1     3545.46     3889.46     53.02 o 
   5   0   1      326.00      346.09      5.82 o 
   7   0   1      492.48      432.11      7.47 o 
   9   0   1       13.46        5.70      1.62 o 
  11   0   1      237.79      264.36     22.79 o 
 -13   1   1        1.26      -11.40     11.40 o 
 -12   1   1       53.10       68.64      6.81 o 
 -11   1   1        0.31       -3.90      3.90 o 
 -10   1   1      256.86      243.79      7.41 o 
  -9   1   1       53.20       41.16      3.36 o 
  -8   1   1      234.51      208.96      5.34 o 
  -7   1   1      301.97      310.43      6.43 o 
  -6   1   1       10.19       10.30      2.00 o 
  -5   1   1     1738.72     2105.42     25.00 o 
  -4   1   1     2412.23     2588.04     28.97 o 
  -3   1   1       14.67       22.54      1.04 o 
  -2   1   1     4316.31     4391.98     33.84 o 
   1   1   1     3632.98     3304.66     35.34 o 
   2   1   1     2224.56     2173.11     17.88 o 
   3   1   1     2061.15     2270.44     20.11 o 
   4   1   1      543.80      558.15      6.54 o 
   5   1   1      250.47      265.79      3.34 o 
   6   1   1      251.58      269.65      3.54 o 
   7   1   1       56.35       56.37      1.90 o 
   8   1   1      774.63      708.85      8.04 o 
   9   1   1       19.78       22.66      1.71 o 
  10   1   1       13.49        7.65      2.24 o 
  11   1   1       43.66       46.34      6.18 o 
  12   1   1       19.95        7.79      4.81 o 
 -13   2   1        1.54       -7.57      7.57 o 
 -12   2   1       18.07       13.61      6.34 o 
 -11   2   1        3.92       -4.18      4.18 o 
 -10   2   1       57.25       45.58      4.93 o 
  -9   2   1        2.76       -0.56      1.85 o 
  -8   2   1        0.07       -1.12      1.14 o 
  -7   2   1      358.82      311.12      4.45 o 
  -6   2   1       92.84       99.81      2.05 o 
  -5   2   1      199.02      242.51      3.59 o 
  -4   2   1      369.20      446.64      7.30 o 
  -3   2   1    13321.14    14692.61    140.86 o 
  -2   2   1      570.71      535.11      4.45 o 
  -1   2   1      344.31      306.94      6.81 o 
   0   2   1     1927.54     1989.21     26.55 o 
   1   2   1     7177.90     7028.71     64.16 o 
   2   2   1      121.07      107.81      2.17 o 
   3   2   1      420.08      479.33      4.63 o 
   4   2   1        9.80       12.33      1.27 o 
   5   2   1     1262.06     1427.48     15.00 o 
   6   2   1       78.34       75.44      1.74 o 
   7   2   1      278.64      301.27      4.28 o 
   8   2   1       33.57       21.44      2.41 o 
   9   2   1       69.35       57.29      2.13 o 
  10   2   1        4.45       -0.39      1.67 o 
  11   2   1      355.46      362.78      7.57 o 
  12   2   1      147.76      138.40      9.14 o 
 -13   3   1       35.12       40.00      7.46 o 
 -12   3   1        5.33        7.71      5.97 o 
 -11   3   1       21.64       20.51      5.78 o 
 -10   3   1       22.91       19.64      3.55 o 
  -9   3   1       32.12       34.23      2.04 o 
  -8   3   1      245.58      211.01      3.76 o 
  -7   3   1        5.41        5.47      1.19 o 
  -6   3   1      170.26      184.11      2.86 o 
  -5   3   1       37.24       22.32      0.72 o 
  -4   3   1     4132.87     4731.37     48.17 o 
  -3   3   1       31.34       22.03      0.82 o 
  -2   3   1     1778.01     1800.46     15.26 o 
  -1   3   1     1266.73     1230.38     10.46 o 
   0   3   1     1745.67     1689.96     16.51 o 
   1   3   1     8768.46     8971.97     77.19 o 
   2   3   1       20.42       30.17      1.02 o 
   3   3   1      160.18      135.00      1.53 o 
   4   3   1     1367.49     1463.21     13.83 o 
   5   3   1       85.21       79.65      2.40 o 
   6   3   1       56.24       50.43      1.44 o 
   7   3   1      284.85      273.96      5.37 o 
   8   3   1      466.98      459.62      5.61 o 
   9   3   1        7.87       12.71      2.26 o 
  10   3   1        2.64       -0.32      1.41 o 
  11   3   1       36.32       39.49      3.21 o 
  12   3   1      115.54      135.33      9.31 o 
 -12   4   1       53.28       68.84      7.40 o 
 -11   4   1      139.13      140.16      7.41 o 
 -10   4   1       80.39       53.25      3.15 o 
  -9   4   1       59.03       63.78      3.05 o 
  -8   4   1      103.66       90.97      2.62 o 
  -7   4   1       49.87       42.98      1.34 o 
  -6   4   1       71.36       68.05      1.48 o 
  -5   4   1      356.56      397.46      4.73 o 
  -4   4   1     1226.50     1424.04     14.18 o 
  -3   4   1        0.14        2.92      0.53 o 
  -2   4   1     5672.29     6074.03     51.05 o 
  -1   4   1      100.91      101.64      1.79 o 
   0   4   1      280.42      262.24      2.79 o 
   1   4   1     2179.92     2052.89     18.24 o 
   2   4   1     2258.22     2458.47     21.24 o 
   3   4   1      994.84     1085.38     11.29 o 
   4   4   1      645.97      651.06      7.05 o 
   5   4   1      389.30      412.23      4.84 o 
   6   4   1      158.95      178.95      2.96 o 
   7   4   1     1416.74     1367.31     15.06 o 
   8   4   1       99.76       84.88      2.29 o 
   9   4   1        3.46        1.84      1.60 o 
  10   4   1       54.98       56.67      2.44 o 
  11   4   1       10.97       10.78      2.79 o 
  12   4   1       11.42       22.45      6.31 o 
 -12   5   1      105.80      126.60     11.03 o 
 -11   5   1      125.18      140.83      5.15 o 
 -10   5   1        1.53        5.90      2.27 o 
  -9   5   1      298.12      268.81      5.38 o 
  -8   5   1      160.67      127.51      2.34 o 
  -7   5   1       64.05       65.60      1.72 o 
  -6   5   1       18.11       17.24      1.02 o 
  -5   5   1     1296.96     1427.68     15.40 o 
  -4   5   1        0.83        2.05      0.78 o 
  -3   5   1       56.94       63.26      1.26 o 
  -2   5   1     2544.70     2577.32     21.63 o 
  -1   5   1      113.85      116.56      2.46 o 
   0   5   1     1351.43     1467.01     14.49 o 
   1   5   1     8828.79     8983.57     77.31 o 
   2   5   1        0.00        4.54      0.55 o 
   3   5   1     2009.63     2014.51     20.62 o 
   4   5   1       75.88       96.39      1.60 o 
   5   5   1      171.56      209.77      2.84 o 
   6   5   1      149.01      140.53      2.83 o 
   7   5   1        0.59        4.09      1.29 o 
   8   5   1      396.03      357.57      5.16 o 
   9   5   1        7.46        2.90      1.69 o 
  10   5   1       30.62       32.07      2.03 o 
  11   5   1        0.31        0.29      2.55 o 
  12   5   1        0.10        5.00      2.48 o 
 -12   6   1      124.47      135.15      5.53 o 
 -11   6   1       95.47      106.01      5.17 o 
 -10   6   1       33.61       30.65      2.61 o 
  -9   6   1      128.46      121.39      2.95 o 
  -8   6   1        1.26       -1.05      1.05 o 
  -7   6   1      119.08      113.55      2.30 o 
  -6   6   1        0.74        2.94      1.01 o 
  -5   6   1      107.07      114.77      1.98 o 
  -4   6   1        0.22        0.14      0.73 o 
  -3   6   1        1.16        1.71      0.75 o 
  -2   6   1      104.41      136.52      2.51 o 
  -1   6   1      488.78      467.71      5.09 o 
   0   6   1      277.22      285.55      3.52 o 
   1   6   1      308.71      309.82      4.80 o 
   2   6   1      677.24      665.69      9.75 o 
   3   6   1      554.31      582.27      7.36 o 
   4   6   1      663.10      707.76      7.42 o 
   5   6   1      157.28      152.54      2.43 o 
   6   6   1      596.95      629.50      7.60 o 
   7   6   1      259.43      259.73      5.60 o 
   8   6   1       16.27       11.06      1.56 o 
   9   6   1       24.48       22.10      2.01 o 
  10   6   1        1.01        2.26      1.82 o 
  11   6   1       51.88       55.79      3.08 o 
  12   6   1       25.34       33.04      4.40 o 
 -12   7   1        5.42        3.86      3.29 o 
 -11   7   1        0.86        4.84      2.36 o 
 -10   7   1       37.37       32.31      1.95 o 
  -9   7   1       79.42       80.27      2.83 o 
  -8   7   1      470.85      491.17      6.65 o 
  -7   7   1       68.03       68.78      2.23 o 
  -6   7   1        0.00       -0.28      1.07 o 
  -5   7   1      119.30      107.43      2.29 o 
  -4   7   1        8.14       13.98      0.98 o 
  -3   7   1      389.32      419.05      4.73 o 
  -2   7   1     3759.92     3932.00     38.06 o 
  -1   7   1      164.38      125.10      1.69 o 
   0   7   1        0.55        1.17      0.65 o 
   1   7   1     3331.13     3577.32     33.64 o 
   2   7   1     2003.16     2240.22     22.75 o 
   3   7   1        0.07        4.90      1.05 o 
   4   7   1      392.95      370.74      4.49 o 
   5   7   1      237.91      231.72      3.75 o 
   6   7   1       16.34       22.34      1.50 o 
   7   7   1      175.94      159.42      3.15 o 
   8   7   1        3.67        3.00      1.89 o 
   9   7   1       64.04       58.75      2.63 o 
  10   7   1        3.30        3.71      1.87 o 
  11   7   1        1.29        4.33      1.89 o 
  12   7   1        0.36       -2.44      3.62 o 
 -12   8   1        6.35        8.45      3.21 o 
 -11   8   1        1.20       -1.64      2.04 o 
 -10   8   1       87.23       68.99      2.67 o 
  -9   8   1       35.60       38.84      2.12 o 
  -8   8   1        4.71        6.58      1.52 o 
  -7   8   1     1549.98     1463.73     16.73 o 
  -6   8   1      172.60      159.22      2.66 o 
  -5   8   1       78.31       72.57      1.65 o 
  -4   8   1       21.75       17.09      0.99 o 
  -3   8   1       29.13       39.20      1.21 o 
  -2   8   1      344.41      372.27      4.12 o 
  -1   8   1     4006.99     4118.68     41.37 o 
   0   8   1      128.82      120.62      1.85 o 
   1   8   1      707.34      726.95      7.70 o 
   2   8   1      651.70      729.64      7.52 o 
   3   8   1      797.54      894.43      9.72 o 
   4   8   1      865.34      949.42     10.16 o 
   5   8   1       38.45       39.79      1.25 o 
   6   8   1       15.79       14.70      1.29 o 
   7   8   1        1.27        2.55      1.52 o 
   8   8   1      157.76      138.99      3.98 o 
   9   8   1       37.06       43.47      2.59 o 
  10   8   1      137.36      117.06      5.05 o 
  11   8   1       18.95       25.44      2.30 o 
  12   8   1        8.25       15.81      3.49 o 
 -12   9   1        4.81        6.94      3.73 o 
 -11   9   1        0.25        0.59      1.92 o 
 -10   9   1       27.85       20.22      2.99 o 
  -9   9   1        8.11        8.03      1.91 o 
  -8   9   1      470.19      429.36      7.36 o 
  -7   9   1      580.36      544.44      7.33 o 
  -6   9   1      205.71      224.00      3.37 o 
  -5   9   1       80.50      100.22      2.06 o 
  -4   9   1      104.98      105.23      2.00 o 
  -3   9   1     1271.20     1324.99     13.25 o 
  -2   9   1       23.92       26.65      1.08 o 
  -1   9   1     1620.92     1613.70     16.54 o 
   0   9   1      150.36      161.83      2.75 o 
   1   9   1      738.61      770.56      8.55 o 
   2   9   1       10.48       20.36      1.06 o 
   3   9   1       54.22       43.51      1.96 o 
   4   9   1       40.09       58.15      1.50 o 
   5   9   1       30.73       21.01      1.31 o 
   6   9   1      265.18      257.69      3.81 o 
   7   9   1       25.18       24.94      1.79 o 
   8   9   1       57.27       43.91      2.56 o 
   9   9   1      123.38      109.47      5.05 o 
  10   9   1       23.82       30.20      2.47 o 
  11   9   1       27.67       31.91      2.59 o 
  12   9   1       27.13       38.83      4.58 o 
 -12  10   1        0.08        1.41      4.07 o 
 -11  10   1      138.69      129.78      3.95 o 
 -10  10   1        0.75        0.03      2.06 o 
  -9  10   1       94.73      107.80      3.37 o 
  -8  10   1       32.41       36.54      2.60 o 
  -7  10   1      102.09       92.96      2.69 o 
  -6  10   1      363.73      352.51      4.77 o 
  -5  10   1       16.57       13.57      1.14 o 
  -4  10   1      184.77      187.25      2.69 o 
  -3  10   1     1433.24     1508.93     15.08 o 
  -2  10   1      186.43      215.61      3.32 o 
  -1  10   1      217.78      235.69      3.52 o 
   0  10   1      146.15      161.37      3.35 o 
   1  10   1     1554.04     1636.24     18.98 o 
   2  10   1     1044.86     1133.47     11.88 o 
   3  10   1      682.20      687.42      7.53 o 
   4  10   1      369.76      355.52      4.62 o 
   5  10   1        5.26        5.97      1.16 o 
   6  10   1       76.44       65.28      3.02 o 
   7  10   1        2.45        1.49      1.97 o 
   8  10   1        3.64        4.72      2.15 o 
   9  10   1       45.24       41.53      2.65 o 
  10  10   1        7.76       11.27      2.34 o 
  11  10   1       57.01       70.11      3.18 o 
 -12  11   1        9.88       16.29      4.58 o 
 -11  11   1       16.65       19.00      2.55 o 
 -10  11   1        0.00       -0.93      2.03 o 
  -9  11   1       29.60       36.02      2.41 o 
  -8  11   1       14.32        9.03      2.03 o 
  -7  11   1        4.16        2.66      1.92 o 
  -6  11   1       62.53       59.69      1.90 o 
  -5  11   1      134.73      161.86      2.66 o 
  -4  11   1       93.42      110.86      2.27 o 
  -3  11   1      292.92      282.17      3.52 o 
  -2  11   1      131.49      141.34      2.30 o 
  -1  11   1       26.01       16.70      1.13 o 
   0  11   1       48.25       44.80      1.87 o 
   1  11   1      115.40      125.54      2.60 o 
   2  11   1     1087.07     1084.96     13.27 o 
   3  11   1      815.65      869.70     12.35 o 
   4  11   1      392.65      406.42      4.81 o 
   5  11   1      824.46      832.86      8.93 o 
   6  11   1      330.36      277.35      5.15 o 
   7  11   1      404.29      396.97      7.53 o 
   8  11   1       13.85       11.33      2.22 o 
   9  11   1      226.31      230.68      5.60 o 
  10  11   1        1.86        1.47      2.31 o 
  11  11   1       82.87       89.25      3.67 o 
 -12  12   1      104.77      125.41      4.18 o 
 -11  12   1       30.36       27.17      3.08 o 
 -10  12   1        0.06        2.77      2.15 o 
  -9  12   1        6.94        4.05      2.08 o 
  -8  12   1        7.94        5.09      2.08 o 
  -7  12   1        1.69       -1.95      1.95 o 
  -6  12   1        0.51        4.18      1.73 o 
  -5  12   1       21.16       24.97      1.39 o 
  -4  12   1        2.67        4.87      1.20 o 
  -3  12   1      486.01      523.40      6.03 o 
  -2  12   1       50.37       53.25      1.50 o 
  -1  12   1      309.76      321.34      5.02 o 
   0  12   1       13.47       16.29      1.54 o 
   1  12   1     2551.69     2708.56     42.75 o 
   2  12   1      127.44      131.05      2.64 o 
   3  12   1       80.51       75.47      2.36 o 
   4  12   1      445.43      448.58      5.56 o 
   5  12   1       12.56        6.56      1.26 o 
   6  12   1      935.95      870.79     13.16 o 
   7  12   1      222.53      192.71      4.97 o 
   8  12   1       31.64       30.97      2.68 o 
   9  12   1        0.05        3.09      2.30 o 
  10  12   1        1.52        1.98      2.44 o 
  11  12   1       20.25       32.20      2.95 o 
 -11  13   1       22.69       28.14      3.31 o 
 -10  13   1       86.15       95.27      3.59 o 
  -9  13   1        0.25       -2.11      2.11 o 
  -8  13   1      141.44      124.62      3.83 o 
  -7  13   1      233.89      213.52      4.84 o 
  -6  13   1       39.61       41.84      2.50 o 
  -5  13   1      192.79      166.29      2.91 o 
  -4  13   1      812.47      792.68      8.77 o 
  -3  13   1        3.15        0.54      1.19 o 
  -2  13   1      307.94      308.18      4.87 o 
  -1  13   1      404.84      368.63      5.31 o 
   0  13   1        6.93        8.58      1.92 o 
   1  13   1       34.35       37.74      2.43 o 
   2  13   1      202.45      183.44      3.60 o 
   3  13   1      100.14      109.19      2.84 o 
   4  13   1       93.92       77.19      2.05 o 
   5  13   1      303.64      304.68      4.65 o 
   6  13   1      222.20      182.17      4.43 o 
   7  13   1      242.59      245.10      6.65 o 
   8  13   1       25.84       36.26      2.76 o 
   9  13   1       28.05       21.62      2.80 o 
  10  13   1        0.16       -1.67      2.47 o 
  11  13   1        2.91        5.40      2.64 o 
 -11  14   1       20.42       22.44      4.38 o 
 -10  14   1        5.14        7.80      2.52 o 
  -9  14   1       40.57       46.90      2.87 o 
  -8  14   1        3.07        6.38      2.22 o 
  -7  14   1      290.50      278.58      5.74 o 
  -6  14   1      488.64      456.01      8.83 o 
  -5  14   1       10.84        9.58      1.80 o 
  -4  14   1      118.72      120.12      2.77 o 
  -3  14   1      801.02      836.22      9.51 o 
  -2  14   1      968.65      918.36     11.14 o 
  -1  14   1        9.93       18.21      2.08 o 
   0  14   1        0.14        0.90      1.59 o 
   1  14   1       26.63       24.77      1.58 o 
   2  14   1      313.59      284.55      4.86 o 
   3  14   1      155.63      150.22      3.10 o 
   4  14   1      178.09      175.19      3.28 o 
   5  14   1       46.77       53.88      2.28 o 
   6  14   1       67.03       69.71      2.94 o 
   7  14   1       93.03       92.13      3.53 o 
   8  14   1       22.68       20.78      2.71 o 
   9  14   1        3.40        0.90      2.47 o 
  10  14   1        0.20        0.67      2.55 o 
  11  14   1       27.13       29.86      3.08 o 
 -11  15   1        3.33        3.02      2.63 o 
 -10  15   1       18.01       20.53      2.70 o 
  -9  15   1       13.34       19.41      2.57 o 
  -8  15   1        2.63        3.56      2.22 o 
  -7  15   1       22.72       21.62      2.43 o 
  -6  15   1      130.37      124.09      3.85 o 
  -5  15   1     1694.95     1549.92     19.71 o 
  -4  15   1      242.89      226.55      3.80 o 
  -3  15   1      546.79      541.73      7.18 o 
  -2  15   1      396.48      377.20      5.38 o 
  -1  15   1      309.94      333.26      5.48 o 
   0  15   1       24.20       15.79      1.89 o 
   1  15   1      109.51       99.72      2.71 o 
   2  15   1       10.11        7.20      1.85 o 
   3  15   1       80.34       81.82      2.45 o 
   4  15   1      175.02      172.29      3.61 o 
   5  15   1      104.85       93.39      3.23 o 
   6  15   1       67.21       75.97      3.32 o 
   7  15   1       65.49       67.65      3.32 o 
   8  15   1       40.41       42.22      3.01 o 
   9  15   1       21.27       32.58      3.05 o 
  10  15   1       44.85       49.61      3.37 o 
  11  15   1        0.03        2.71      4.88 o 
 -11  16   1        7.53        0.87      3.53 o 
 -10  16   1       12.85       13.60      2.69 o 
  -9  16   1        0.08        0.40      2.33 o 
  -8  16   1        6.73       10.37      2.39 o 
  -7  16   1      257.13      234.95      5.32 o 
  -6  16   1      630.67      634.58     10.24 o 
  -5  16   1        0.36        5.18      2.06 o 
  -4  16   1       18.61       18.99      1.90 o 
  -3  16   1       16.10       14.29      1.81 o 
  -2  16   1       14.87        8.38      1.47 o 
  -1  16   1      287.44      302.77      4.89 o 
   0  16   1      140.37      121.76      3.49 o 
   1  16   1      175.83      158.56      3.54 o 
   2  16   1       34.70       29.55      2.06 o 
   3  16   1       77.11       72.61      2.40 o 
   4  16   1       10.91        8.99      1.77 o 
   5  16   1       36.85       37.74      2.49 o 
   6  16   1      248.30      232.53      6.11 o 
   7  16   1       10.96        6.82      2.47 o 
   8  16   1        4.51        8.59      2.60 o 
   9  16   1        6.20        0.48      2.62 o 
  10  16   1        0.18        3.05      2.79 o 
 -10  17   1        5.54        3.01      2.59 o 
  -9  17   1       21.59       24.16      2.79 o 
  -8  17   1      313.95      329.65      6.70 o 
  -7  17   1       61.11       56.69      3.02 o 
  -6  17   1       69.14       65.84      3.05 o 
  -5  17   1       37.85       43.80      2.82 o 
  -4  17   1        3.91        4.22      1.80 o 
  -3  17   1        1.04       -0.54      1.70 o 
  -2  17   1       72.07       75.47      2.23 o 
  -1  17   1        1.16        1.92      1.63 o 
   0  17   1       33.52       27.80      2.30 o 
   1  17   1        7.29        3.34      2.06 o 
   2  17   1      320.29      311.68      5.45 o 
   3  17   1       20.10       19.10      1.88 o 
   4  17   1       11.96        9.56      2.04 o 
   5  17   1        1.77        2.11      2.13 o 
   6  17   1       68.07       59.00      3.25 o 
   7  17   1      140.81      135.91      5.48 o 
   8  17   1       20.02       17.76      2.88 o 
   9  17   1       13.45       15.57      3.00 o 
  10  17   1        1.72        0.68      2.83 o 
 -10  18   1       23.62       27.51      3.14 o 
  -9  18   1       65.54       66.29      3.56 o 
  -8  18   1        3.53       14.88      2.62 o 
  -7  18   1      211.64      199.58      5.03 o 
  -6  18   1      104.80      104.38      3.62 o 
  -5  18   1        3.63        2.89      2.28 o 
  -4  18   1       15.64       19.99      2.25 o 
  -3  18   1        0.02       -1.65      1.65 o 
  -2  18   1        1.25       -1.63      1.63 o 
  -1  18   1       65.64       58.73      2.28 o 
   0  18   1       50.59       44.48      2.61 o 
   1  18   1      114.79      112.70      3.66 o 
   2  18   1        2.81        2.31      1.64 o 
   3  18   1      232.33      239.23      4.81 o 
   4  18   1        0.12        0.47      2.06 o 
   5  18   1        9.18       15.56      2.35 o 
   6  18   1      184.40      190.32      5.34 o 
   7  18   1       13.04       14.50      2.67 o 
   8  18   1       24.91       28.00      3.14 o 
   9  18   1        3.00        7.67      2.97 o 
  10  18   1       23.37       26.39      3.35 o 
 -10  19   1        0.44        2.89      3.00 o 
  -9  19   1       25.05       20.97      3.00 o 
  -8  19   1      108.47      117.99      4.15 o 
  -7  19   1       85.07       75.84      3.41 o 
  -6  19   1       53.30       52.49      2.97 o 
  -5  19   1      326.94      312.33      6.64 o 
  -4  19   1      478.23      431.76      7.53 o 
  -3  19   1       99.26       93.70      2.90 o 
  -2  19   1       72.73       64.31      2.41 o 
  -1  19   1        0.18       -1.68      1.68 o 
   0  19   1      181.57      163.30      4.31 o 
   1  19   1        4.20        3.63      2.18 o 
   2  19   1       10.82        6.46      1.97 o 
   3  19   1      450.62      433.36      6.64 o 
   4  19   1      754.16      691.37     12.41 o 
   5  19   1      289.55      288.14      6.99 o 
   6  19   1        0.02       -2.41      2.41 o 
   7  19   1        6.43        2.38      2.65 o 
   8  19   1      181.42      195.04      5.79 o 
   9  19   1        4.15        7.17      2.97 o 
  -9  20   1        0.25        0.07      2.70 o 
  -8  20   1       99.87       97.20      3.92 o 
  -7  20   1        1.40        1.77      2.55 o 
  -6  20   1        0.32       -0.45      2.25 o 
  -5  20   1      115.17      122.79      4.52 o 
  -4  20   1       16.68       21.91      2.74 o 
  -3  20   1        0.86       -2.06      2.06 o 
  -2  20   1       35.97       39.76      2.21 o 
  -1  20   1        4.66        0.67      1.70 o 
   0  20   1      269.69      259.87      5.09 o 
   1  20   1       85.95       85.54      3.21 o 
   2  20   1       34.26       34.36      2.39 o 
   3  20   1       51.96       59.21      3.16 o 
   4  20   1        8.01       16.03      3.20 o 
   5  20   1        4.27        8.65      2.69 o 
   6  20   1        7.28       10.58      2.75 o 
   7  20   1        0.21        1.60      2.86 o 
   8  20   1      117.63      124.94      4.74 o 
   9  20   1        0.06       -2.01      3.38 o 
  -9  21   1        7.22        8.12      3.01 o 
  -8  21   1       44.29       48.07      3.64 o 
  -7  21   1        0.83       -1.40      2.78 o 
  -6  21   1        6.95       11.34      2.53 o 
  -5  21   1       40.25       34.35      3.04 o 
  -4  21   1        5.52        7.33      2.75 o 
  -3  21   1       75.17       77.93      3.04 o 
  -2  21   1       60.92       63.14      2.52 o 
  -1  21   1      118.95      101.40      3.20 o 
   0  21   1      174.63      170.67      4.63 o 
   1  21   1        4.02        3.31      2.62 o 
   2  21   1       34.42       34.36      2.39 o 
   3  21   1      154.95      128.46      4.43 o 
   4  21   1        0.40       -0.95      2.96 o 
   5  21   1        0.01       -0.51      3.04 o 
   6  21   1        4.86        1.16      2.77 o 
   7  21   1       82.01       83.06      4.16 o 
   8  21   1      139.07      148.21      5.41 o 
   9  21   1       50.01       55.64      3.90 o 
  -9  22   1        0.15        1.20      2.93 o 
  -8  22   1        0.26        1.41      2.98 o 
  -7  22   1        0.70       -2.82      2.82 o 
  -6  22   1        0.44       -2.72      2.72 o 
  -5  22   1      126.48      123.90      5.21 o 
  -4  22   1      141.40      144.33      5.82 o 
  -3  22   1      620.00      616.36     10.86 o 
  -2  22   1        9.21       12.19      2.21 o 
  -1  22   1       19.65       20.44      2.34 o 
   0  22   1       14.14       15.65      2.57 o 
   1  22   1       72.52       64.39      3.19 o 
   2  22   1       10.72        8.48      2.65 o 
   3  22   1        2.61        0.69      2.90 o 
   4  22   1        1.66       -2.83      3.10 o 
   5  22   1        0.14        1.52      3.09 o 
   6  22   1       86.31       91.02      4.34 o 
   7  22   1      164.16      160.68      5.55 o 
   8  22   1       73.56       79.53      4.26 o 
  -8  23   1       13.39       10.50      3.23 o 
  -7  23   1        3.89        2.38      3.01 o 
  -6  23   1       59.49       69.11      3.88 o 
  -5  23   1       18.31       11.19      3.42 o 
  -4  23   1       75.20       68.27      4.21 o 
  -3  23   1        9.49       17.29      3.15 o 
  -2  23   1      190.37      179.46      5.15 o 
  -1  23   1      277.50      261.41      5.88 o 
   0  23   1      246.79      252.84      5.84 o 
   1  23   1        0.19        2.15      2.44 o 
   2  23   1       47.75       41.14      3.14 o 
   3  23   1       16.29       20.97      3.37 o 
   4  23   1      197.49      181.62      6.60 o 
   5  23   1       23.98       17.27      3.61 o 
   6  23   1        5.04        5.70      3.11 o 
   7  23   1       30.34       27.49      3.54 o 
   8  23   1        5.96        4.26      3.16 o 
  -8  24   1        0.26       -1.14      3.11 o 
  -7  24   1       29.45       26.80      3.55 o 
  -6  24   1        8.55        8.11      3.01 o 
  -5  24   1        4.60        3.96      3.72 o 
  -4  24   1       97.09       95.66      5.46 o 
  -3  24   1        3.44        9.97      3.63 o 
  -2  24   1        5.74        6.15      3.08 o 
  -1  24   1        0.06        0.33      2.44 o 
   0  24   1      291.14      293.47      6.50 o 
   1  24   1      122.61      123.04      4.21 o 
   2  24   1       65.05       71.11      3.62 o 
   3  24   1       32.68       20.58      3.70 o 
   4  24   1       96.48      102.56      5.03 o 
   5  24   1        7.52        4.76      3.39 o 
   6  24   1        3.55       -2.59      3.00 o 
   7  24   1       25.23       28.18      3.67 o 
  -7  25   1        4.42        6.11      3.79 o 
  -6  25   1        4.37        5.50      3.56 o 
  -5  25   1       65.47       77.06      5.62 o 
  -4  25   1       16.75       17.52      4.66 o 
  -3  25   1       16.05       21.04      4.25 o 
  -2  25   1       43.64       45.35      3.61 o 
  -1  25   1        4.29        5.19      3.07 o 
   0  25   1       16.38       26.64      2.83 o 
   1  25   1       24.89       28.87      3.17 o 
   2  25   1       11.99       18.66      3.83 o 
   3  25   1      271.04      299.53      8.43 o 
   4  25   1       40.23       48.52      4.38 o 
   5  25   1       69.22       73.38      4.93 o 
   6  25   1        2.08       -2.25      3.20 o 
   7  25   1       12.35       11.37      3.48 o 
  -6  26   1        0.60        0.50      3.40 o 
  -5  26   1       19.11       15.36      4.48 o 
  -4  26   1       35.05       43.14      4.72 o 
  -3  26   1       42.28       45.22      4.81 o 
  -2  26   1      234.59      243.35      8.59 o 
  -1  26   1       24.46       28.51      3.68 o 
   0  26   1       12.44       13.59      2.74 o 
   1  26   1        0.32       -3.26      3.26 o 
   2  26   1        3.88        5.80      3.99 o 
   3  26   1       14.40       20.80      3.90 o 
   4  26   1       48.52       43.44      4.38 o 
   5  26   1       70.55       76.83      6.23 o 
   6  26   1       39.48       42.51      5.51 o 
  -6  27   1       24.31       19.79      3.75 o 
  -5  27   1       28.47       20.30      4.65 o 
  -4  27   1        7.51        8.18      4.51 o 
  -3  27   1       10.49        9.49      4.49 o 
  -2  27   1       51.81       67.40      5.37 o 
  -1  27   1       47.72       41.50      3.93 o 
   0  27   1       80.24       77.19      6.92 o 
   1  27   1       41.32       39.16      3.96 o 
   2  27   1       19.43       28.42      4.70 o 
   3  27   1       32.24       42.16      4.97 o 
   4  27   1        1.47        4.56      4.33 o 
   5  27   1        0.10       -5.30      5.30 o 
  -5  28   1        8.75        8.29      4.58 o 
  -4  28   1        4.34        0.77      4.11 o 
  -3  28   1        0.22       -2.94      4.04 o 
  -2  28   1        1.43        1.57      5.85 o 
  -1  28   1        1.16        3.15      4.57 o 
   0  28   1      119.86      133.50      6.96 o 
   1  28   1       16.95       13.84      4.52 o 
   2  28   1       16.20       24.34      4.62 o 
   3  28   1        0.46        0.77      4.20 o 
   4  28   1       29.84       19.18      4.76 o 
  -4  29   1       24.48       27.97      7.12 o 
  -3  29   1        6.95       14.52      4.57 o 
  -2  29   1        0.04       -2.08      4.11 o 
  -1  29   1       80.09       87.31      8.55 o 
   0  29   1        2.94        1.21      4.77 o 
   1  29   1       18.95       14.18      7.60 o 
   2  29   1       50.03       47.16      8.31 o 
   3  29   1       32.66       36.83      5.08 o 
  -2  30   1       16.28       28.02      7.83 o 
  -1  30   1        1.02       -5.38      6.72 o 
   0  30   1       27.21       37.35     13.94 o 
   1  30   1       33.33       37.48      7.83 o 
 -12   0   2       47.05       34.17      8.73 o 
 -10   0   2       78.46       94.89      7.03 o 
  -8   0   2      253.80      253.00      8.69 o 
  -6   0   2      164.99      199.92      3.55 o 
  -4   0   2       51.37       74.54      1.87 o 
  -2   0   2      123.08       73.16      2.96 o 
   0   0   2    21353.20    21161.66    302.97 o 
   2   0   2     4394.90     5068.49     61.29 o 
   4   0   2     1805.80     2021.11     25.97 o 
   6   0   2      973.46      923.63     25.78 o 
   8   0   2     1232.65     1101.92     20.22 o 
  10   0   2        3.36        5.56      2.52 o 
  12   0   2        5.07        3.33      7.46 o 
 -13   1   2       43.71       21.54     12.67 o 
 -12   1   2       58.95       62.06     12.69 o 
 -11   1   2       30.08       26.56      5.38 o 
 -10   1   2       50.80       42.43      3.75 o 
  -9   1   2      281.69      272.27      6.85 o 
  -8   1   2      292.48      246.24      5.08 o 
  -7   1   2      138.79      141.72      2.79 o 
  -6   1   2      670.37      713.43      7.86 o 
  -5   1   2      703.64      853.26      9.05 o 
  -4   1   2       21.30       14.08      1.15 o 
  -3   1   2      906.51     1007.57      7.75 o 
  -2   1   2     1257.58     1378.18     11.22 o 
  -1   1   2       18.90       23.77      0.68 o 
   0   1   2        0.94        0.13      1.09 o 
   1   1   2      206.34      213.11      2.08 o 
   2   1   2      113.43      102.27      1.44 o 
   3   1   2       42.06       40.98      1.05 o 
   4   1   2      375.82      434.32      5.17 o 
   5   1   2        7.50        3.10      1.01 o 
   6   1   2      320.16      329.64      4.28 o 
   7   1   2      272.46      273.64      4.08 o 
   8   1   2     1175.25     1098.79     13.43 o 
   9   1   2       60.99       50.87      2.21 o 
  10   1   2        0.29       -2.45      2.45 o 
  11   1   2        6.62        6.65      1.75 o 
  12   1   2       13.95       16.56      6.15 o 
 -13   2   2       43.75       34.15     13.62 o 
 -12   2   2       19.54       24.45      8.20 o 
 -11   2   2        2.10        0.94      5.58 o 
 -10   2   2       25.36       19.52      3.88 o 
  -9   2   2      126.02      132.07      3.49 o 
  -8   2   2      101.96       96.97      2.93 o 
  -7   2   2       24.18       26.34      1.41 o 
  -6   2   2        0.69        0.54      0.69 o 
  -5   2   2       64.88       84.02      1.58 o 
  -4   2   2     3189.83     3478.15     34.42 o 
  -3   2   2     1746.17     1864.89     15.40 o 
  -2   2   2     1669.04     1689.16     14.21 o 
  -1   2   2      359.62      364.15      3.53 o 
   0   2   2      830.34      897.81      8.65 o 
   1   2   2     4657.90     4805.55     39.80 o 
   2   2   2     2458.05     2597.02     21.72 o 
   3   2   2     1180.66     1278.19     12.93 o 
   4   2   2       50.44       58.29      1.76 o 
   5   2   2       11.64       10.64      1.07 o 
   6   2   2      276.38      311.25      4.10 o 
   7   2   2       50.46       47.59      1.75 o 
   8   2   2      121.34       93.60      3.97 o 
   9   2   2       87.44       79.93      2.98 o 
  10   2   2        0.07       -1.78      1.78 o 
  11   2   2        3.17       -1.67      2.44 o 
  12   2   2       48.85       54.37      5.86 o 
 -13   3   2       50.41       43.80     15.20 o 
 -12   3   2       11.55        7.68      7.38 o 
 -11   3   2        8.22       12.83      4.50 o 
 -10   3   2        4.02        5.75      1.96 o 
  -9   3   2      130.94      127.31      2.85 o 
  -8   3   2      388.21      393.91      6.01 o 
  -7   3   2      150.09      154.44      2.36 o 
  -6   3   2       27.43       24.12      0.98 o 
  -5   3   2      394.95      538.23      6.15 o 
  -4   3   2     1947.90     2260.37     22.29 o 
  -3   3   2     1378.40     1451.82     12.27 o 
  -2   3   2     1895.51     1968.27     16.68 o 
  -1   3   2     2308.15     2422.27     22.14 o 
   0   3   2    24223.81    25584.92    239.86 o 
   1   3   2     9560.13    10206.29     90.01 o 
   2   3   2     3610.67     3654.31     30.92 o 
   3   3   2     2629.14     2914.39     29.77 o 
   4   3   2      457.25      585.72      5.89 o 
   5   3   2     1925.75     1993.00     19.33 o 
   6   3   2       83.22       76.79      1.94 o 
   7   3   2       17.32       21.09      1.54 o 
   8   3   2        0.06       -1.82      1.82 o 
   9   3   2        0.00       -0.82      1.67 o 
  10   3   2       57.82       56.29      2.51 o 
  11   3   2        8.49        6.62      1.98 o 
  12   3   2        7.93       10.13      2.55 o 
 -13   4   2       33.02       29.77      9.85 o 
 -12   4   2       17.55       25.66     10.53 o 
 -11   4   2      297.31      293.67      6.70 o 
 -10   4   2       72.75       75.84      3.32 o 
  -9   4   2       40.26       33.37      1.84 o 
  -8   4   2      130.20      130.71      2.26 o 
  -7   4   2       17.36       20.01      1.08 o 
  -6   4   2       18.46       28.40      1.82 o 
  -5   4   2      123.80      132.26      2.13 o 
  -4   4   2       34.46       49.05      1.38 o 
  -3   4   2      514.33      561.85      5.49 o 
  -2   4   2      140.72      150.46      1.64 o 
  -1   4   2    11640.31    11831.84    104.55 o 
   0   4   2    58663.04    60162.02    754.66 o 
   1   4   2      169.27      211.83      2.41 o 
   2   4   2      633.70      728.40      6.99 o 
   3   4   2      385.24      441.06      5.14 o 
   4   4   2      340.09      333.62      4.44 o 
   5   4   2       40.75       33.89      2.02 o 
   6   4   2       18.33       14.13      1.35 o 
   7   4   2        0.00       -1.27      1.32 o 
   8   4   2       26.27       25.84      1.87 o 
   9   4   2        5.44        4.99      2.12 o 
  10   4   2       16.46       11.30      1.97 o 
  11   4   2        4.93        4.74      2.48 o 
  12   4   2        0.25       -3.98      3.98 o 
 -13   5   2        2.54        0.95      7.61 o 
 -12   5   2       26.47       31.68      6.34 o 
 -11   5   2        0.12        8.24      2.57 o 
 -10   5   2       12.88       24.38      2.41 o 
  -9   5   2       11.52       13.35      2.29 o 
  -8   5   2      674.77      591.01      7.01 o 
  -7   5   2      680.48      752.13      8.59 o 
  -6   5   2       52.16       55.64      1.77 o 
  -5   5   2        9.46       13.23      0.84 o 
  -4   5   2      902.80     1150.22     11.25 o 
  -3   5   2       66.59       82.44      1.64 o 
  -2   5   2     1227.42     1306.34     10.84 o 
  -1   5   2    10824.92    11272.77     96.82 o 
   0   5   2     2025.50     1875.60     18.40 o 
   1   5   2     5283.99     5448.85     46.68 o 
   2   5   2     1475.25     1718.84     16.82 o 
   3   5   2      855.72      960.41     10.49 o 
   4   5   2      369.82      355.91      4.26 o 
   5   5   2       71.39       69.18      1.82 o 
   6   5   2      323.05      332.24      4.67 o 
   7   5   2      548.46      550.86      8.21 o 
   8   5   2       33.00       31.45      2.23 o 
   9   5   2      126.26      130.59      4.66 o 
  10   5   2        0.46        2.67      2.85 o 
  11   5   2       28.64       26.83      2.48 o 
  12   5   2       13.12       18.16      5.05 o 
 -12   6   2        9.96       -0.21      4.94 o 
 -11   6   2       83.70      103.67      4.64 o 
 -10   6   2       90.15      110.53      4.13 o 
  -9   6   2     1159.17     1045.71     13.48 o 
  -8   6   2        6.00       10.89      1.33 o 
  -7   6   2       24.04       31.35      1.29 o 
  -6   6   2        6.86       11.92      1.12 o 
  -5   6   2      963.80     1025.04     10.91 o 
  -4   6   2      818.64      889.83      9.46 o 
  -3   6   2      148.15      140.41      2.08 o 
  -2   6   2     3954.79     4324.22     40.44 o 
  -1   6   2       19.16       19.53      0.74 o 
   0   6   2      731.62      787.41      8.01 o 
   1   6   2      123.61      146.19      2.05 o 
   2   6   2     3296.66     3240.77     31.36 o 
   3   6   2      103.81       93.20      2.10 o 
   4   6   2      140.40      189.18      2.69 o 
   5   6   2      259.77      285.75      4.52 o 
   6   6   2       14.62       11.74      1.55 o 
   7   6   2      270.75      261.26      4.08 o 
   8   6   2      313.25      300.92      5.71 o 
   9   6   2        2.87        1.34      1.96 o 
  10   6   2       73.39       70.79      2.79 o 
  11   6   2        5.69        3.37      2.20 o 
  12   6   2        1.37        4.04      4.20 o 
 -12   7   2      256.34      280.25     10.86 o 
 -11   7   2       12.79       14.03      2.59 o 
 -10   7   2        2.76       10.07      1.60 o 
  -9   7   2        3.54       10.53      1.98 o 
  -8   7   2     1245.23     1127.81     13.16 o 
  -7   7   2      243.24      280.40      4.07 o 
  -6   7   2      761.77      827.40      9.43 o 
  -5   7   2      228.37      245.90      2.97 o 
  -4   7   2      219.89      239.83      3.02 o 
  -3   7   2        6.04       20.91      0.94 o 
  -2   7   2      107.06      126.41      1.89 o 
  -1   7   2     1347.98     1329.22     13.72 o 
   0   7   2      593.36      613.82      6.25 o 
   1   7   2        0.21       -0.07      0.73 o 
   2   7   2     1399.53     1516.47     16.16 o 
   3   7   2      316.35      371.66      6.69 o 
   4   7   2       27.41       30.82      1.19 o 
   5   7   2     1990.13     2048.16     21.26 o 
   6   7   2      559.83      520.87      6.75 o 
   7   7   2       14.14       11.36      1.67 o 
   8   7   2       54.08       43.65      2.51 o 
   9   7   2      192.49      192.04      4.61 o 
  10   7   2        2.14        1.98      2.07 o 
  11   7   2        5.81        7.65      2.97 o 
  12   7   2        0.06        2.09      3.40 o 
 -12   8   2       84.39      105.10      8.87 o 
 -11   8   2        0.22        1.01      1.93 o 
 -10   8   2       50.78       49.90      2.24 o 
  -9   8   2       86.04       83.36      2.90 o 
  -8   8   2      219.42      236.24      6.40 o 
  -7   8   2        0.03        3.13      1.26 o 
  -6   8   2       69.04       73.35      1.85 o 
  -5   8   2      333.54      347.40      4.12 o 
  -4   8   2       42.90       39.97      1.47 o 
  -3   8   2       92.88      111.38      1.99 o 
  -2   8   2     1840.25     1927.71     18.97 o 
  -1   8   2      112.67      103.18      2.15 o 
   0   8   2       29.45       55.01      1.40 o 
   1   8   2     1101.82     1196.96     12.43 o 
   2   8   2     3319.62     3640.30     36.65 o 
   3   8   2      468.11      501.59      6.15 o 
   4   8   2       54.95       58.00      1.50 o 
   5   8   2        1.26        3.25      1.07 o 
   6   8   2      109.98      109.29      2.75 o 
   7   8   2       10.24        9.36      1.96 o 
   8   8   2      306.22      266.56      5.78 o 
   9   8   2       17.78       21.77      2.44 o 
  10   8   2        5.76        7.38      2.71 o 
  11   8   2        0.49        3.54      2.93 o 
 -12   9   2        4.82        6.18      3.09 o 
 -11   9   2       16.33       17.12      1.94 o 
 -10   9   2      170.16      174.59      4.23 o 
  -9   9   2        0.28        1.13      1.75 o 
  -8   9   2       80.46       85.48      3.02 o 
  -7   9   2      242.74      256.73      4.23 o 
  -6   9   2       23.26       17.87      1.29 o 
  -5   9   2      251.55      224.32      3.15 o 
  -4   9   2      447.73      529.48      5.79 o 
  -3   9   2       13.93       30.96      1.10 o 
  -2   9   2     2397.55     2545.80     24.89 o 
  -1   9   2      343.97      408.17      5.34 o 
   0   9   2     1028.85     1100.58     15.51 o 
   1   9   2       68.86       52.30      1.42 o 
   2   9   2     1073.66     1202.62     14.35 o 
   3   9   2       25.77       34.42      1.31 o 
   4   9   2      318.72      302.27      4.50 o 
   5   9   2        2.63       -1.16      1.16 o 
   6   9   2      179.95      168.45      3.66 o 
   7   9   2        7.88        7.99      2.03 o 
   8   9   2       14.80       12.99      2.33 o 
   9   9   2       75.33       74.10      3.16 o 
  10   9   2        0.10        0.35      2.28 o 
  11   9   2        0.23       -1.39      2.30 o 
 -12  10   2       13.38       15.35      3.22 o 
 -11  10   2       10.46       18.09      2.66 o 
 -10  10   2       48.95       55.01      2.60 o 
  -9  10   2        5.87       11.51      2.02 o 
  -8  10   2      124.26      105.60      3.31 o 
  -7  10   2      944.59      933.38     12.27 o 
  -6  10   2       94.85      116.91      3.22 o 
  -5  10   2        7.21        8.38      1.15 o 
  -4  10   2      616.96      667.60      7.17 o 
  -3  10   2     1692.43     1744.35     17.26 o 
  -2  10   2      237.83      233.14      3.03 o 
  -1  10   2      167.63      159.43      2.97 o 
   0  10   2      586.25      610.85     13.03 o 
   1  10   2       85.77      113.85      2.21 o 
   2  10   2      157.37      171.74      2.75 o 
   3  10   2       66.23       64.23      1.68 o 
   4  10   2     1050.30     1101.80     11.79 o 
   5  10   2       28.30       29.01      1.44 o 
   6  10   2      303.04      256.22      5.27 o 
   7  10   2       17.17        9.28      2.20 o 
   8  10   2      107.68      111.28      3.84 o 
   9  10   2       36.36       43.82      2.89 o 
  10  10   2       22.91       20.37      2.58 o 
  11  10   2        1.01        6.43      3.36 o 
 -12  11   2       39.48       40.73      6.00 o 
 -11  11   2        0.04        2.45      2.11 o 
 -10  11   2       16.84       20.04      2.50 o 
  -9  11   2       50.90       60.67      2.82 o 
  -8  11   2       48.16       42.66      2.45 o 
  -7  11   2       58.08       67.50      3.53 o 
  -6  11   2       99.23      111.82      2.57 o 
  -5  11   2      210.98      201.20      2.99 o 
  -4  11   2      372.09      380.97      4.56 o 
  -3  11   2      247.79      226.92      3.06 o 
  -2  11   2      117.42      137.14      2.30 o 
  -1  11   2        0.31        0.80      1.19 o 
   0  11   2       12.80       17.51      1.52 o 
   1  11   2      512.61      449.15      6.50 o 
   2  11   2       55.36       52.12      1.62 o 
   3  11   2      261.51      274.11      3.85 o 
   4  11   2        1.39        4.48      1.22 o 
   5  11   2      611.67      647.64      7.59 o 
   6  11   2      415.73      351.75      6.96 o 
   7  11   2      261.41      251.92      5.77 o 
   8  11   2      428.91      426.44      8.20 o 
   9  11   2        3.84        2.24      2.32 o 
  10  11   2       11.28       12.96      2.64 o 
  11  11   2       20.62       12.46      2.93 o 
 -12  12   2       11.13       13.74      2.75 o 
 -11  12   2       11.72       12.81      2.30 o 
 -10  12   2       24.97       31.23      2.53 o 
  -9  12   2       39.91       43.85      2.61 o 
  -8  12   2      181.49      166.86      4.26 o 
  -7  12   2      641.84      606.24      9.76 o 
  -6  12   2      168.97      167.82      3.90 o 
  -5  12   2      197.85      205.84      3.03 o 
  -4  12   2      138.78      173.92      2.85 o 
  -3  12   2       99.77      108.84      2.28 o 
  -2  12   2      457.44      480.26      5.96 o 
  -1  12   2        0.70        0.34      1.24 o 
   0  12   2      355.91      392.29      6.36 o 
   1  12   2      398.74      372.03      6.16 o 
   2  12   2      118.11      112.36      2.58 o 
   3  12   2       57.77       56.30      1.98 o 
   4  12   2        0.99       -1.30      1.30 o 
   5  12   2        0.04       -0.27      1.68 o 
   6  12   2      277.41      261.77      5.89 o 
   7  12   2       36.46       28.86      2.62 o 
   8  12   2       36.04       31.64      2.73 o 
   9  12   2       34.29       33.64      2.80 o 
  10  12   2       58.07       69.25      3.53 o 
  11  12   2        0.13        0.03      2.84 o 
 -11  13   2        1.89        0.17      2.66 o 
 -10  13   2       39.95       40.69      2.81 o 
  -9  13   2        0.58        1.35      2.08 o 
  -8  13   2        0.06       -0.91      2.03 o 
  -7  13   2        1.53        0.63      2.05 o 
  -6  13   2      161.54      139.07      3.94 o 
  -5  13   2      246.52      224.11      3.40 o 
  -4  13   2     1829.65     1889.56     21.13 o 
  -3  13   2      460.35      448.97      5.57 o 
  -2  13   2      168.69      176.66      3.08 o 
  -1  13   2       27.21       19.21      1.52 o 
   0  13   2      170.28      200.17      4.10 o 
   1  13   2       66.56       68.60      2.74 o 
   2  13   2        2.88        1.31      1.55 o 
   3  13   2      202.98      203.03      3.66 o 
   4  13   2       15.96       26.97      1.76 o 
   5  13   2       26.76       23.30      2.10 o 
   6  13   2      495.54      473.42      8.73 o 
   7  13   2       20.68       16.79      2.47 o 
   8  13   2      254.14      249.45      5.95 o 
   9  13   2       32.04       31.45      3.00 o 
  10  13   2        3.93        0.45      2.65 o 
  11  13   2       34.33       42.42      3.27 o 
 -11  14   2       37.84       45.45      3.01 o 
 -10  14   2        1.30       -1.75      2.36 o 
  -9  14   2        0.66       -0.75      2.13 o 
  -8  14   2      143.03      133.55      4.03 o 
  -7  14   2        0.28       -2.06      2.06 o 
  -6  14   2      407.25      370.12      6.77 o 
  -5  14   2        8.66        8.31      1.80 o 
  -4  14   2      119.48      131.94      3.51 o 
  -3  14   2      813.64      782.68      9.74 o 
  -2  14   2       20.86       23.45      1.68 o 
  -1  14   2       49.33       51.44      1.96 o 
   0  14   2       50.36       38.26      2.13 o 
   1  14   2        4.33        1.78      1.63 o 
   2  14   2      132.18      110.00      3.20 o 
   3  14   2       26.74       29.62      2.02 o 
   4  14   2      621.30      591.93      8.75 o 
   5  14   2      285.94      265.82      5.87 o 
   6  14   2      183.76      165.26      4.54 o 
   7  14   2        0.05        0.23      2.28 o 
   8  14   2      107.16      101.43      3.95 o 
   9  14   2       52.86       48.65      3.29 o 
  10  14   2       12.89       16.41      2.93 o 
 -11  15   2        5.46        7.48      2.63 o 
 -10  15   2        9.14       13.24      2.63 o 
  -9  15   2       21.43       20.40      2.53 o 
  -8  15   2      271.02      241.42      5.69 o 
  -7  15   2      128.51      132.46      4.09 o 
  -6  15   2       36.62       38.54      2.65 o 
  -5  15   2      443.98      447.02      6.84 o 
  -4  15   2      117.89      107.71      2.73 o 
  -3  15   2       19.18       27.62      1.67 o 
  -2  15   2        1.55        0.61      1.44 o 
  -1  15   2      148.37      118.65      3.10 o 
   0  15   2      152.99      139.16      3.73 o 
   1  15   2      117.95      109.17      3.36 o 
   2  15   2      562.26      480.10      7.83 o 
   3  15   2      378.11      352.02      5.95 o 
   4  15   2      274.94      235.60      4.64 o 
   5  15   2        9.66        3.32      2.31 o 
   6  15   2      103.87      102.08      3.83 o 
   7  15   2        7.16        3.93      2.40 o 
   8  15   2       55.05       52.92      3.35 o 
   9  15   2       90.81      104.94      4.21 o 
  10  15   2       27.92       20.00      3.10 o 
 -11  16   2       17.02       21.48      2.79 o 
 -10  16   2        2.95        3.96      2.48 o 
  -9  16   2       43.59       52.98      3.14 o 
  -8  16   2       17.17       18.11      2.51 o 
  -7  16   2        6.97        7.20      2.35 o 
  -6  16   2      562.04      533.46      8.97 o 
  -5  16   2      733.63      681.28     10.75 o 
  -4  16   2       56.62       69.49      2.40 o 
  -3  16   2       22.42       27.03      1.75 o 
  -2  16   2      655.52      636.53      8.67 o 
  -1  16   2        4.22        4.79      1.69 o 
   0  16   2      222.06      217.64      4.70 o 
   1  16   2        1.00        5.50      1.92 o 
   2  16   2      369.89      356.48      6.45 o 
   3  16   2      102.04      103.58      3.23 o 
   4  16   2      278.33      247.25      5.53 o 
   5  16   2      141.99      138.43      4.47 o 
   6  16   2      109.08      110.36      4.07 o 
   7  16   2        8.82        7.13      2.69 o 
   8  16   2        7.57        9.97      2.75 o 
   9  16   2       13.31       19.86      3.10 o 
  10  16   2       46.27       41.92      3.51 o 
 -10  17   2        4.15        2.18      2.59 o 
  -9  17   2        8.66       11.36      2.56 o 
  -8  17   2       33.79       29.17      2.76 o 
  -7  17   2       10.05       11.63      2.42 o 
  -6  17   2       63.79       63.71      3.04 o 
  -5  17   2       11.67       14.31      2.19 o 
  -4  17   2      189.22      171.04      3.74 o 
  -3  17   2      314.40      305.18      5.16 o 
  -2  17   2        3.28        6.22      1.73 o 
  -1  17   2       10.46       14.01      1.98 o 
   0  17   2       37.82       33.05      2.38 o 
   1  17   2      358.55      348.60      7.78 o 
   2  17   2       11.76       10.07      2.24 o 
   3  17   2      135.62      130.88      3.66 o 
   4  17   2        2.04        3.22      2.26 o 
   5  17   2       11.10       11.39      2.41 o 
   6  17   2      104.57       99.03      3.89 o 
   7  17   2       11.85       13.65      2.97 o 
   8  17   2       25.08       28.09      3.98 o 
   9  17   2       81.28       81.11      4.11 o 
  10  17   2        4.20        7.31      3.94 o 
 -10  18   2       26.68       40.22      4.82 o 
  -9  18   2      244.22      250.87      6.11 o 
  -8  18   2        0.71        1.37      2.32 o 
  -7  18   2        0.16       -0.17      2.29 o 
  -6  18   2       29.15       27.02      2.57 o 
  -5  18   2        0.00        1.89      2.28 o 
  -4  18   2      166.75      151.77      4.10 o 
  -3  18   2        3.94        3.12      1.77 o 
  -2  18   2      101.71       95.04      2.82 o 
  -1  18   2      645.52      611.30      8.58 o 
   0  18   2      171.09      133.36      3.89 o 
   1  18   2      239.42      221.14      4.98 o 
   2  18   2       95.15       81.64      3.08 o 
   3  18   2      260.64      256.47      5.06 o 
   4  18   2      398.81      396.75      9.10 o 
   5  18   2       19.45       19.10      2.65 o 
   6  18   2       22.31       20.20      2.79 o 
   7  18   2        2.58        2.01      2.72 o 
   8  18   2        9.63        5.11      3.40 o 
   9  18   2        1.39        0.51      3.02 o 
 -10  19   2       11.02       13.10      2.95 o 
  -9  19   2        3.20        6.98      2.78 o 
  -8  19   2       16.23       16.80      2.73 o 
  -7  19   2      256.13      253.30      5.77 o 
  -6  19   2       41.93       33.72      2.78 o 
  -5  19   2      299.37      284.34      6.31 o 
  -4  19   2      152.97      136.09      4.04 o 
  -3  19   2       11.66       13.58      1.91 o 
  -2  19   2       68.96       65.01      2.44 o 
  -1  19   2      280.64      261.97      4.76 o 
   0  19   2      103.73       97.78      3.05 o 
   1  19   2       23.32       19.65      2.38 o 
   2  19   2      126.57      111.90      3.68 o 
   3  19   2      121.62      118.31      4.25 o 
   4  19   2      133.39      144.12      5.43 o 
   5  19   2       77.97       63.58      3.45 o 
   6  19   2       22.01       21.44      2.89 o 
   7  19   2       97.44       90.29      4.07 o 
   8  19   2        2.06        3.99      2.94 o 
   9  19   2        9.53        8.85      3.16 o 
 -10  20   2        9.08        6.41      5.62 o 
  -9  20   2       35.43       32.38      3.20 o 
  -8  20   2        9.20        8.03      2.64 o 
  -7  20   2       14.31       14.64      2.57 o 
  -6  20   2      143.10      137.41      4.41 o 
  -5  20   2       50.82       43.22      3.15 o 
  -4  20   2       19.73       18.51      2.81 o 
  -3  20   2      173.35      173.82      4.43 o 
  -2  20   2      182.61      172.23      3.88 o 
  -1  20   2      102.71       97.32      3.00 o 
   0  20   2        0.05       -0.53      1.82 o 
   1  20   2       23.00       23.23      2.48 o 
   2  20   2       83.78       77.70      3.10 o 
   3  20   2       44.31       35.33      2.84 o 
   4  20   2      235.22      224.26      6.82 o 
   5  20   2       68.73       65.42      3.58 o 
   6  20   2       34.81       46.23      3.44 o 
   7  20   2        3.10        0.75      2.78 o 
   8  20   2       13.21       11.36      3.24 o 
   9  20   2       13.78       17.64      3.42 o 
  -9  21   2        7.50        6.82      3.05 o 
  -8  21   2        0.03       -2.64      2.64 o 
  -7  21   2        0.30       -2.41      2.41 o 
  -6  21   2       89.97       82.73      3.52 o 
  -5  21   2       12.26       11.64      2.86 o 
  -4  21   2      444.28      401.29      8.48 o 
  -3  21   2       62.22       78.54      3.04 o 
  -2  21   2        1.95        4.38      1.91 o 
  -1  21   2      100.10       93.19      3.18 o 
   0  21   2     1185.34     1079.49     16.20 o 
   1  21   2      481.47      489.51     12.78 o 
   2  21   2      129.34      131.99      4.18 o 
   3  21   2       50.62       48.31      3.19 o 
   4  21   2       18.03       11.50      3.10 o 
   5  21   2       68.24       70.71      3.86 o 
   6  21   2       40.14       47.92      3.46 o 
   7  21   2       60.04       63.48      3.94 o 
   8  21   2       55.74       69.41      4.31 o 
  -9  22   2       22.56       22.36      4.19 o 
  -8  22   2        7.37        5.81      3.08 o 
  -7  22   2        0.57       -2.18      2.76 o 
  -6  22   2        5.66       -0.66      2.61 o 
  -5  22   2       33.56       39.11      3.64 o 
  -4  22   2       13.06       21.21      3.29 o 
  -3  22   2      163.91      167.19      5.54 o 
  -2  22   2       35.32       38.12      2.77 o 
  -1  22   2       44.68       42.98      2.86 o 
   0  22   2      799.22      774.53     12.36 o 
   1  22   2      189.20      178.29      4.81 o 
   2  22   2       52.55       58.45      3.30 o 
   3  22   2        8.11        4.22      3.37 o 
   4  22   2      206.95      205.54      7.32 o 
   5  22   2        8.25        4.07      3.13 o 
   6  22   2        0.07       -2.36      2.81 o 
   7  22   2       23.83       37.48      3.68 o 
   8  22   2       15.33       23.23      3.60 o 
  -8  23   2        3.67        3.39      3.76 o 
  -7  23   2        3.84        5.49      3.03 o 
  -6  23   2       18.40       18.91      4.63 o 
  -5  23   2      102.88       92.02      5.38 o 
  -4  23   2        4.10        5.69      3.63 o 
  -3  23   2       14.72       17.52      3.78 o 
  -2  23   2       23.30       26.46      3.29 o 
  -1  23   2        0.38        0.32      2.27 o 
   0  23   2        2.30        3.32      2.38 o 
   1  23   2        6.47        3.83      2.46 o 
   2  23   2       16.87       14.13      2.80 o 
   3  23   2      106.40       93.56      4.68 o 
   4  23   2       43.30       32.54      3.84 o 
   5  23   2       47.58       48.62      4.01 o 
   6  23   2        0.06        1.25      3.07 o 
   7  23   2       21.13       21.39      3.57 o 
  -8  24   2        0.17       -0.61      3.40 o 
  -7  24   2        4.75        0.51      3.51 o 
  -6  24   2        9.47       14.35      3.36 o 
  -5  24   2       66.64       78.64      5.34 o 
  -4  24   2        0.01        4.61      3.80 o 
  -3  24   2        9.41       11.99      3.78 o 
  -2  24   2      112.92      106.92      4.58 o 
  -1  24   2        0.09        3.63      2.52 o 
   0  24   2       41.57       38.45      3.02 o 
   1  24   2       95.66      102.65      4.64 o 
   2  24   2        0.02       -2.63      2.63 o 
   3  24   2      178.81      203.07      6.92 o 
   4  24   2        7.36        6.67      3.46 o 
   5  24   2       28.74       31.10      3.72 o 
   6  24   2        0.73        5.48      3.13 o 
   7  24   2        7.49        9.97      3.42 o 
  -7  25   2        3.38       -2.33      3.68 o 
  -6  25   2        3.03        0.63      3.36 o 
  -5  25   2       28.68       30.72      4.73 o 
  -4  25   2        0.05       -0.62      3.86 o 
  -3  25   2        1.57        2.26      3.86 o 
  -2  25   2       77.45       85.55      4.37 o 
  -1  25   2        1.49       -0.35      2.81 o 
   0  25   2        8.69       14.93      2.72 o 
   1  25   2       19.27       20.38      3.42 o 
   2  25   2       11.43        6.42      3.53 o 
   3  25   2        4.48        5.35      5.93 o 
   4  25   2       17.98       13.41      4.17 o 
   5  25   2        2.72       -3.35      3.37 o 
   6  25   2       31.48       33.65      3.72 o 
  -6  26   2       40.13       42.37      4.52 o 
  -5  26   2        0.23        0.54      4.17 o 
  -4  26   2        5.19        6.50      4.42 o 
  -3  26   2       18.85       19.33      4.31 o 
  -2  26   2        3.36        3.74      3.86 o 
  -1  26   2       38.01       41.67      3.84 o 
   0  26   2        0.27        1.09      3.29 o 
   1  26   2      125.98      128.20      5.21 o 
   2  26   2        0.29       -2.71      4.01 o 
   3  26   2       23.43       28.73      4.28 o 
   4  26   2       60.16       60.23      4.87 o 
   5  26   2        1.67        4.49      3.48 o 
   6  26   2       15.10       12.94      3.50 o 
  -6  27   2       23.88       35.32      4.13 o 
  -5  27   2       15.01       18.75      4.65 o 
  -4  27   2       34.11       39.64      5.07 o 
  -3  27   2        0.14       -4.08      4.08 o 
  -2  27   2       27.64       24.59      4.48 o 
  -1  27   2        0.92       -1.04      3.40 o 
   0  27   2       12.95       11.35      4.49 o 
   1  27   2        2.04       -3.82      4.85 o 
   2  27   2        6.98        1.15      3.79 o 
   3  27   2       32.10       35.21      4.84 o 
   4  27   2       47.37       41.51      4.52 o 
   5  27   2        0.28       -0.14      4.86 o 
  -5  28   2        2.51       -0.40      4.27 o 
  -4  28   2        1.61        2.73      6.00 o 
  -3  28   2        0.58       -4.14      4.14 o 
  -2  28   2        8.39        9.21      4.48 o 
  -1  28   2       49.58       49.70      7.61 o 
   0  28   2       17.31       16.66      4.87 o 
   1  28   2       38.24       39.13      5.05 o 
   2  28   2       10.14        9.59      7.68 o 
   3  28   2       39.60       43.13      5.37 o 
   4  28   2        9.45       13.55      4.90 o 
  -3  29   2        0.51       -3.87      3.91 o 
  -2  29   2        0.07       -3.83      3.83 o 
  -1  29   2      150.64      174.48     16.47 o 
   0  29   2       20.28       17.39      4.67 o 
   1  29   2        9.01       13.55      7.38 o 
   2  29   2        3.47        2.25      6.23 o 
   3  29   2       11.14       11.56      6.13 o 
  -1  30   2        1.06        3.74      6.93 o 
   0  30   2        4.31       -8.23      8.87 o 
   1  30   2        7.60        8.87     10.13 o 
 -13   0   3      125.07      122.25     17.74 o 
 -11   0   3        0.14       -4.17      5.21 o 
  -9   0   3        0.03        0.05      1.68 o 
  -7   0   3       87.95      114.74      3.40 o 
  -5   0   3      461.57      531.49     10.82 o 
  -3   0   3     1914.88     2101.01     28.99 o 
  -1   0   3      684.96      676.25      8.59 o 
   1   0   3     4954.35     5366.24     59.58 o 
   3   0   3       30.50       39.42      2.00 o 
   5   0   3        3.78        2.56      1.50 o 
   7   0   3     3812.21     3849.91     56.18 o 
   9   0   3      106.98      119.96      4.92 o 
  11   0   3        1.15       -0.31      3.89 o 
 -13   1   3        0.00       -2.53     11.40 o 
 -12   1   3        0.01       -5.83      5.83 o 
 -11   1   3        7.61        9.66      4.02 o 
 -10   1   3        9.36        7.56      3.48 o 
  -9   1   3       37.69       27.35      1.56 o 
  -8   1   3       22.69       10.32      1.07 o 
  -7   1   3        9.50        4.99      1.10 o 
  -6   1   3        7.45        0.38      0.92 o 
  -5   1   3       45.25       49.48      1.70 o 
  -4   1   3      941.82     1028.98      9.88 o 
  -3   1   3     1016.17     1058.21     10.24 o 
  -2   1   3     6834.44     7103.40     59.09 o 
  -1   1   3     1410.40     1471.17     13.41 o 
   0   1   3      702.53      771.43      7.64 o 
   1   1   3       22.78       33.07      1.23 o 
   2   1   3     1415.93     1467.12     13.13 o 
   3   1   3      277.53      297.67      3.89 o 
   4   1   3        5.59        8.10      0.92 o 
   5   1   3       40.24       48.66      1.31 o 
   6   1   3        1.03       -1.29      1.29 o 
   7   1   3        8.21        8.77      3.63 o 
   8   1   3     1172.16     1097.38     17.21 o 
   9   1   3       46.95       49.28      2.39 o 
  10   1   3       38.78       36.12      3.21 o 
  11   1   3       41.60       34.09      2.48 o 
  12   1   3       39.93       45.41      5.64 o 
 -13   2   3        7.59       -5.43      8.92 o 
 -12   2   3       20.49       12.12      6.14 o 
 -11   2   3       13.02        1.55      3.93 o 
 -10   2   3       56.13       60.33      2.73 o 
  -9   2   3      221.43      182.56      3.84 o 
  -8   2   3       12.86        7.87      1.14 o 
  -7   2   3       65.34       50.75      1.47 o 
  -6   2   3        2.11       10.14      1.13 o 
  -5   2   3      350.30      410.35      4.80 o 
  -4   2   3      163.30      195.12      3.60 o 
  -3   2   3        9.45       19.11      0.89 o 
  -2   2   3      322.27      324.81      3.00 o 
  -1   2   3     1442.87     1505.40     13.71 o 
   0   2   3    10029.49    10156.23     97.98 o 
   1   2   3     9944.30    10347.21     85.55 o 
   2   2   3       11.64       11.38      0.79 o 
   3   2   3      628.64      639.71      6.56 o 
   4   2   3      526.55      548.43      5.82 o 
   5   2   3       23.68       17.44      1.01 o 
   6   2   3      155.08      157.87      2.91 o 
   7   2   3       35.21       28.93      3.17 o 
   8   2   3      228.90      203.29      5.52 o 
   9   2   3        0.02       -1.86      1.98 o 
  10   2   3       26.81       29.41      2.28 o 
  11   2   3       34.65       29.93      2.54 o 
  12   2   3       99.12      124.03      7.46 o 
 -13   3   3       93.85      102.49     11.65 o 
 -12   3   3       25.26       14.03      6.02 o 
 -11   3   3       68.66       63.03     13.96 o 
 -10   3   3      279.75      272.89      6.80 o 
  -9   3   3       30.48       25.72      1.50 o 
  -8   3   3      697.53      705.54      8.51 o 
  -7   3   3       45.73       48.60      1.43 o 
  -6   3   3        0.98       -0.58      0.94 o 
  -5   3   3        0.02        1.23      0.87 o 
  -4   3   3      347.55      323.31      3.88 o 
  -3   3   3      168.09      202.03      2.51 o 
  -2   3   3     3028.76     3268.67     28.48 o 
  -1   3   3     2977.65     3193.96     30.11 o 
   0   3   3     3165.37     3354.77     31.70 o 
   1   3   3      592.86      665.19      6.50 o 
   2   3   3      523.78      614.67      6.28 o 
   3   3   3      468.33      440.17      5.10 o 
   4   3   3        0.00       -0.06      0.87 o 
   5   3   3      471.92      468.42      5.18 o 
   6   3   3       90.74       89.29      2.42 o 
   7   3   3      450.04      403.87      5.25 o 
   8   3   3      320.50      304.36      6.03 o 
   9   3   3       77.81       62.32      2.65 o 
  10   3   3        0.44       -1.98      1.98 o 
  11   3   3       19.06       24.12      2.75 o 
 -13   4   3       49.99       52.77     14.57 o 
 -12   4   3       19.23       23.57      6.50 o 
 -11   4   3        0.56       -1.84      1.84 o 
 -10   4   3       11.40        6.39      2.01 o 
  -9   4   3       20.77       21.83      2.35 o 
  -8   4   3       43.36       30.87      1.30 o 
  -7   4   3      117.69      108.12      2.20 o 
  -6   4   3       39.41       30.73      1.24 o 
  -5   4   3     1272.95     1356.43     14.65 o 
  -4   4   3       22.14       25.20      1.09 o 
  -3   4   3       87.12       85.18      1.68 o 
  -2   4   3        0.23        0.27      0.68 o 
  -1   4   3     2131.49     2359.91     23.22 o 
   0   4   3     2712.99     2709.44     25.72 o 
   1   4   3      297.84      269.50      3.38 o 
   2   4   3      803.93      869.69      8.66 o 
   3   4   3     2392.32     2686.31     29.60 o 
   4   4   3       12.08       20.63      1.22 o 
   5   4   3      798.68      781.26      9.17 o 
   6   4   3      220.23      218.17      3.96 o 
   7   4   3       13.58        6.76      1.70 o 
   8   4   3       59.63       55.25      2.70 o 
   9   4   3      135.16      117.53      3.57 o 
  10   4   3       14.43       12.85      2.24 o 
  11   4   3        4.94        2.08      2.15 o 
 -13   5   3        0.01       -2.50     10.77 o 
 -12   5   3       20.54       26.13      5.18 o 
 -11   5   3        1.98        5.90      2.97 o 
 -10   5   3       61.54       58.99      3.04 o 
  -9   5   3       21.41       24.20      1.42 o 
  -8   5   3      107.63       82.87      2.09 o 
  -7   5   3      701.30      634.72      7.45 o 
  -6   5   3      807.75      869.79      9.81 o 
  -5   5   3      304.48      324.36      4.12 o 
  -4   5   3        3.29        6.54      0.93 o 
  -3   5   3      215.32      209.06      2.53 o 
  -2   5   3     1363.72     1380.14     13.34 o 
  -1   5   3     7950.87     8270.29     75.00 o 
   0   5   3       42.54       62.96      2.12 o 
   1   5   3     1568.26     1702.71     18.04 o 
   2   5   3      115.40      102.92      2.80 o 
   3   5   3      109.24       97.07      1.95 o 
   4   5   3       15.42       18.09      1.11 o 
   5   5   3      758.70      773.83      8.55 o 
   6   5   3       16.19       17.34      1.72 o 
   7   5   3        0.10        0.52      1.83 o 
   8   5   3        9.79        4.41      2.10 o 
   9   5   3        0.24        0.29      2.05 o 
  10   5   3       20.38       22.01      2.59 o 
  11   5   3       11.87       14.29      2.39 o 
 -13   6   3       10.28       -7.60      8.06 o 
 -12   6   3        0.31        3.70      2.43 o 
 -11   6   3        8.13        7.37      2.93 o 
 -10   6   3       53.33       55.48      2.23 o 
  -9   6   3       18.20       30.53      1.49 o 
  -8   6   3      609.17      540.00      6.62 o 
  -7   6   3       62.80       82.77      2.09 o 
  -6   6   3      438.14      386.38      4.68 o 
  -5   6   3     2454.68     2512.92     25.02 o 
  -4   6   3       13.06       21.20      1.04 o 
  -3   6   3     1181.45     1314.17     12.34 o 
  -2   6   3        6.75        4.12      0.83 o 
  -1   6   3     1681.67     1728.06     19.16 o 
   0   6   3     3389.95     3437.29     33.69 o 
   1   6   3      234.35      215.66      3.10 o 
   2   6   3       49.17       59.44      1.59 o 
   3   6   3      150.02      142.59      3.13 o 
   4   6   3       26.54       41.90      1.33 o 
   5   6   3       21.28       32.14      1.30 o 
   6   6   3      200.45      204.44      4.06 o 
   7   6   3        7.25        4.89      1.99 o 
   8   6   3       10.32        8.26      2.09 o 
   9   6   3       29.21       25.60      2.37 o 
  10   6   3        5.59        8.20      2.22 o 
  11   6   3      130.41      141.27      4.19 o 
 -12   7   3        0.89       11.19      2.66 o 
 -11   7   3      160.50      183.98      8.21 o 
 -10   7   3        9.21       13.45      2.50 o 
  -9   7   3        9.23        8.95      1.74 o 
  -8   7   3      468.45      453.13      6.32 o 
  -7   7   3      384.13      315.28      4.36 o 
  -6   7   3      165.88      219.57      3.15 o 
  -5   7   3      407.68      418.28      4.80 o 
  -4   7   3     1293.74     1435.92     14.91 o 
  -3   7   3      595.49      597.12      5.83 o 
  -2   7   3     2021.95     2282.71     24.00 o 
  -1   7   3      672.64      707.25     11.13 o 
   0   7   3     1922.08     1941.43     24.07 o 
   1   7   3     1866.17     2144.69     23.70 o 
   2   7   3       23.15       21.34      1.08 o 
   3   7   3     1602.46     1811.36     17.48 o 
   4   7   3      169.18      180.74      3.10 o 
   5   7   3      420.50      415.69      4.93 o 
   6   7   3      194.92      178.58      3.83 o 
   7   7   3       93.35       94.39      3.30 o 
   8   7   3        3.82       -1.74      2.00 o 
   9   7   3       70.33       71.27      3.20 o 
  10   7   3      192.95      184.67      4.72 o 
  11   7   3        1.28        2.12      2.67 o 
 -12   8   3      234.07      258.48      7.06 o 
 -11   8   3       20.35       38.75      2.84 o 
 -10   8   3        0.02       -1.11      1.68 o 
  -9   8   3        6.69        5.79      1.88 o 
  -8   8   3      104.09       97.01      2.60 o 
  -7   8   3       13.18        3.86      1.39 o 
  -6   8   3      199.56      223.38      3.26 o 
  -5   8   3      636.64      639.57      6.90 o 
  -4   8   3     1155.16     1142.54     11.64 o 
  -3   8   3      585.56      664.67      6.41 o 
  -2   8   3      277.77      270.47      3.31 o 
  -1   8   3       75.20       72.92      1.87 o 
   0   8   3        0.05       -1.22      1.22 o 
   1   8   3     6708.70     7065.45     76.28 o 
   2   8   3     1711.17     1714.50     17.60 o 
   3   8   3       96.18       93.21      1.92 o 
   4   8   3     1456.19     1474.83     16.61 o 
   5   8   3      578.87      550.30      7.74 o 
   6   8   3      215.84      198.52      4.25 o 
   7   8   3        0.14       -1.90      1.90 o 
   8   8   3       42.11       38.11      2.60 o 
   9   8   3       78.20       84.38      3.29 o 
  10   8   3       17.62       26.59      2.73 o 
  11   8   3       67.97       76.02      3.41 o 
 -12   9   3       13.32       26.99      3.30 o 
 -11   9   3       11.26       17.38      2.07 o 
 -10   9   3        0.28       -1.80      1.80 o 
  -9   9   3       16.76       17.85      2.05 o 
  -8   9   3      234.45      204.38      4.50 o 
  -7   9   3      439.78      422.43      5.83 o 
  -6   9   3       82.64      106.40      2.37 o 
  -5   9   3      161.34      160.56      2.69 o 
  -4   9   3       21.73       27.76      1.15 o 
  -3   9   3       50.72       43.88      1.21 o 
  -2   9   3      946.43      950.67      9.70 o 
  -1   9   3       22.07       26.75      2.33 o 
   0   9   3      573.77      603.46      8.39 o 
   1   9   3      558.51      581.08     10.95 o 
   2   9   3       43.39       62.58      1.54 o 
   3   9   3      607.08      596.01      7.25 o 
   4   9   3        0.16       -1.15      1.15 o 
   5   9   3       26.05       17.93      1.36 o 
   6   9   3       74.16       73.54      2.86 o 
   7   9   3        5.10        7.73      2.11 o 
   8   9   3        3.00        5.93      2.30 o 
   9   9   3       14.55       14.78      2.51 o 
  10   9   3        7.16        3.49      2.52 o 
  11   9   3       14.98       16.76      2.82 o 
 -12  10   3      105.05      112.77      4.96 o 
 -11  10   3        3.57        7.08      2.09 o 
 -10  10   3       60.82       68.71      2.87 o 
  -9  10   3        4.29       -1.46      1.93 o 
  -8  10   3       64.12       58.16      2.60 o 
  -7  10   3       13.86        8.80      1.65 o 
  -6  10   3      184.45      162.02      2.87 o 
  -5  10   3       20.29       20.73      1.24 o 
  -4  10   3      361.95      373.39      4.46 o 
  -3  10   3      609.51      648.99      6.91 o 
  -2  10   3      718.19      724.24     10.17 o 
  -1  10   3       78.09       64.72      2.22 o 
   0  10   3      103.37       89.18      2.70 o 
   1  10   3     1202.99     1189.35     15.60 o 
   2  10   3      183.08      187.03      3.08 o 
   3  10   3        1.37        0.52      1.23 o 
   4  10   3      231.40      256.43      3.89 o 
   5  10   3        4.08        1.70      1.34 o 
   6  10   3      148.14      134.50      4.12 o 
   7  10   3      102.00      101.60      3.76 o 
   8  10   3       22.20       27.93      2.69 o 
   9  10   3       21.72       23.52      2.86 o 
  10  10   3        1.29        0.74      2.55 o 
  11  10   3        3.04        8.26      3.51 o 
 -12  11   3        1.33        1.48      2.13 o 
 -11  11   3       16.65       23.04      2.40 o 
 -10  11   3       16.87       15.51      2.32 o 
  -9  11   3        0.21        0.27      1.94 o 
  -8  11   3      455.15      423.46      7.43 o 
  -7  11   3     1338.15     1290.66     18.73 o 
  -6  11   3      108.37       91.43      2.49 o 
  -5  11   3      733.17      665.37      7.09 o 
  -4  11   3      182.28      151.75      2.59 o 
  -3  11   3       86.06       77.81      1.82 o 
  -2  11   3       23.08       26.47      1.47 o 
  -1  11   3     1259.38     1236.32     16.14 o 
   0  11   3        9.10        0.76      1.49 o 
   1  11   3      370.86      327.84      5.17 o 
   2  11   3       31.85       24.60      1.32 o 
   3  11   3      327.77      305.36      4.67 o 
   4  11   3        5.98       10.04      1.38 o 
   5  11   3       14.97       13.93      2.23 o 
   6  11   3       13.77       17.00      2.43 o 
   7  11   3        0.19        2.31      2.33 o 
   8  11   3       11.01        7.18      2.50 o 
   9  11   3        0.09        2.06      2.60 o 
  10  11   3       43.02       37.74      3.09 o 
  11  11   3        0.11        6.04      2.90 o 
 -12  12   3       88.23      106.06      3.90 o 
 -11  12   3        1.37        1.27      2.23 o 
 -10  12   3       60.49       61.43      2.95 o 
  -9  12   3       14.91       20.20      2.31 o 
  -8  12   3       24.42       17.49      2.34 o 
  -7  12   3      277.80      259.72      5.36 o 
  -6  12   3        5.19        2.22      2.01 o 
  -5  12   3      276.88      286.30      4.56 o 
  -4  12   3      168.56      168.12      2.79 o 
  -3  12   3       90.22       82.80      2.04 o 
  -2  12   3      324.69      308.53      4.94 o 
  -1  12   3       27.29       26.13      2.25 o 
   0  12   3       68.20       67.83      2.39 o 
   1  12   3      158.52      174.51      3.50 o 
   2  12   3        4.48        4.60      1.28 o 
   3  12   3        7.21       14.85      1.79 o 
   4  12   3        1.15       -1.35      1.35 o 
   5  12   3        1.40       -0.86      2.15 o 
   6  12   3      286.13      285.60      6.22 o 
   7  12   3        5.41        7.71      2.43 o 
   8  12   3        0.31        0.87      2.37 o 
   9  12   3       90.25       79.47      3.71 o 
  10  12   3       31.62       33.05      3.10 o 
  11  12   3       13.03       18.37      6.97 o 
 -12  13   3       24.43       36.14      2.87 o 
 -11  13   3        0.00       -1.36      2.25 o 
 -10  13   3       40.75       35.20      2.70 o 
  -9  13   3       34.60       35.66      2.59 o 
  -8  13   3        7.20        8.29      2.28 o 
  -7  13   3       85.56       96.36      3.71 o 
  -6  13   3       40.42       30.59      2.32 o 
  -5  13   3       40.71       31.98      1.60 o 
  -4  13   3       35.85       34.97      1.71 o 
  -3  13   3      344.10      345.47      5.25 o 
  -2  13   3      173.08      174.64      3.57 o 
  -1  13   3      298.38      283.43      4.72 o 
   0  13   3      126.20      118.62      3.25 o 
   1  13   3       28.92       28.08      2.01 o 
   2  13   3      181.61      203.81      3.73 o 
   3  13   3        4.46        2.14      1.72 o 
   4  13   3       13.07       15.06      1.88 o 
   5  13   3      121.10       94.92      3.43 o 
   6  13   3       26.12       19.13      2.51 o 
   7  13   3       32.89       31.18      2.81 o 
   8  13   3       14.78       14.41      2.60 o 
   9  13   3      159.53      167.87      5.33 o 
  10  13   3       30.29       35.24      3.29 o 
 -11  14   3        1.15       -1.15      2.92 o 
 -10  14   3        0.44        5.22      2.34 o 
  -9  14   3      115.19      127.25      4.05 o 
  -8  14   3        1.24        0.54      2.14 o 
  -7  14   3      137.68      130.96      4.02 o 
  -6  14   3      161.53      161.29      4.17 o 
  -5  14   3      140.48      121.61      3.39 o 
  -4  14   3      144.96      163.44      3.41 o 
  -3  14   3      254.27      229.18      4.14 o 
  -2  14   3      114.56      110.72      3.02 o 
  -1  14   3       24.95       20.42      1.57 o 
   0  14   3       56.68       45.47      2.31 o 
   1  14   3        1.47        2.39      1.76 o 
   2  14   3       70.89       81.81      2.35 o 
   3  14   3      109.82      104.70      3.16 o 
   4  14   3      213.72      189.97      4.17 o 
   5  14   3        8.93        6.52      2.36 o 
   6  14   3        0.80        2.01      2.39 o 
   7  14   3       35.38       44.96      3.13 o 
   8  14   3        0.73       -1.17      2.61 o 
   9  14   3      202.44      226.68      6.17 o 
  10  14   3        2.44        5.34      2.84 o 
 -11  15   3       31.75       36.38      3.08 o 
 -10  15   3       51.84       71.55      3.37 o 
  -9  15   3        2.44        2.88      2.26 o 
  -8  15   3       45.35       32.62      2.67 o 
  -7  15   3      239.90      219.15      5.14 o 
  -6  15   3       29.58       34.93      2.45 o 
  -5  15   3      128.19      118.46      3.28 o 
  -4  15   3       79.04       61.17      2.31 o 
  -3  15   3      197.10      202.61      3.95 o 
  -2  15   3       83.14       87.00      2.70 o 
  -1  15   3        9.59        5.76      1.64 o 
   0  15   3       77.48       85.53      2.89 o 
   1  15   3      102.41       91.43      3.12 o 
   2  15   3       60.97       44.48      2.41 o 
   3  15   3      717.31      671.86      9.84 o 
   4  15   3      562.29      526.89      9.28 o 
   5  15   3      183.20      194.70      5.14 o 
   6  15   3       58.92       51.12      3.11 o 
   7  15   3        9.97       13.00      2.58 o 
   8  15   3        2.38        3.77      2.74 o 
   9  15   3       31.46       36.46      3.29 o 
  10  15   3        5.53        5.21      3.00 o 
 -11  16   3       71.76       84.35      4.54 o 
 -10  16   3        3.53        1.24      2.44 o 
  -9  16   3        0.53        1.63      2.40 o 
  -8  16   3        1.09        2.27      2.22 o 
  -7  16   3       54.94       50.11      2.93 o 
  -6  16   3       72.99       65.92      2.97 o 
  -5  16   3      322.86      295.99      5.85 o 
  -4  16   3      195.71      177.24      3.84 o 
  -3  16   3        0.97       -1.74      1.74 o 
  -2  16   3       50.34       45.56      2.10 o 
  -1  16   3       23.18       20.93      1.86 o 
   0  16   3      124.20      123.03      3.67 o 
   1  16   3      128.58      132.06      3.96 o 
   2  16   3       97.16       99.28      3.31 o 
   3  16   3       19.87       24.36      2.18 o 
   4  16   3      167.45      135.86      4.22 o 
   5  16   3       38.99       41.13      2.92 o 
   6  16   3       18.91       15.34      2.61 o 
   7  16   3      107.35       98.74      4.07 o 
   8  16   3       59.00       68.93      3.84 o 
   9  16   3        2.95        1.42      2.96 o 
  10  16   3        2.31       -1.27      2.94 o 
 -11  17   3       80.59       88.27      3.86 o 
 -10  17   3        1.52       -1.03      2.55 o 
  -9  17   3       13.51       14.57      2.66 o 
  -8  17   3        4.34        8.54      2.44 o 
  -7  17   3       31.55       28.57      2.69 o 
  -6  17   3       50.83       59.13      2.94 o 
  -5  17   3        1.65        0.56      2.04 o 
  -4  17   3      165.00      176.89      4.07 o 
  -3  17   3        6.99        8.26      1.77 o 
  -2  17   3        6.12        6.46      1.81 o 
  -1  17   3       27.65       19.02      1.90 o 
   0  17   3       20.88       15.30      2.24 o 
   1  17   3      392.84      388.15      7.05 o 
   2  17   3       20.81       22.47      2.32 o 
   3  17   3      342.97      322.29      5.81 o 
   4  17   3       86.94       74.37      3.94 o 
   5  17   3        2.20        7.08      2.58 o 
   6  17   3       33.52       29.25      2.99 o 
   7  17   3      177.83      166.97      5.27 o 
   8  17   3        0.00       -0.66      2.81 o 
   9  17   3       48.34       53.71      3.74 o 
 -10  18   3        5.71        3.56      2.64 o 
  -9  18   3       57.40       55.78      3.32 o 
  -8  18   3       35.06       36.87      2.95 o 
  -7  18   3       15.07       12.91      2.51 o 
  -6  18   3      102.82      110.19      3.71 o 
  -5  18   3      137.65      133.70      4.07 o 
  -4  18   3      115.46      114.43      3.70 o 
  -3  18   3     1057.44      935.05     12.37 o 
  -2  18   3       11.29       10.47      1.82 o 
  -1  18   3      278.79      223.40      4.57 o 
   0  18   3        3.09       -2.12      2.12 o 
   1  18   3      207.21      167.47      4.44 o 
   2  18   3        2.58        3.10      2.18 o 
   3  18   3      225.10      212.35      5.42 o 
   4  18   3       91.77       67.13      4.05 o 
   5  18   3       28.78       29.85      2.89 o 
   6  18   3       39.77       37.13      3.20 o 
   7  18   3        6.49        5.26      2.72 o 
   8  18   3       47.52       53.03      3.76 o 
   9  18   3        2.12        2.89      3.01 o 
 -10  19   3       10.10       13.37      2.86 o 
  -9  19   3        1.77        3.77      2.59 o 
  -8  19   3        2.14        2.90      2.75 o 
  -7  19   3       20.75       22.56      2.75 o 
  -6  19   3      273.03      260.01      5.84 o 
  -5  19   3       30.40       31.25      2.65 o 
  -4  19   3      250.06      263.61      5.53 o 
  -3  19   3      274.99      276.57      4.95 o 
  -2  19   3       84.01       82.70      2.75 o 
  -1  19   3       50.08       46.09      2.83 o 
   0  19   3       36.08       32.31      2.67 o 
   1  19   3      229.84      189.80      4.83 o 
   2  19   3       37.79       31.07      2.48 o 
   3  19   3        0.89       -2.07      2.38 o 
   4  19   3      246.99      237.08      6.88 o 
   5  19   3        2.07       -2.44      2.44 o 
   6  19   3       59.69       65.00      3.71 o 
   7  19   3        1.04       -2.62      2.91 o 
   8  19   3        2.80        1.32      3.04 o 
   9  19   3        7.46       18.12      3.38 o 
 -10  20   3        4.90        6.49      3.06 o 
  -9  20   3        1.46       -0.09      2.70 o 
  -8  20   3        2.57        2.74      2.65 o 
  -7  20   3       30.91       30.43      2.86 o 
  -6  20   3      231.49      216.13      5.34 o 
  -5  20   3        1.72       -0.03      2.41 o 
  -4  20   3      376.10      341.50      7.53 o 
  -3  20   3        3.46        4.76      2.10 o 
  -2  20   3       74.22       70.17      2.87 o 
  -1  20   3      501.35      479.17      8.31 o 
   0  20   3        2.44        1.91      2.27 o 
   1  20   3       52.21       42.51      2.79 o 
   2  20   3        2.84       -1.02      2.21 o 
   3  20   3       18.02        6.68      2.55 o 
   4  20   3       36.87       29.53      3.61 o 
   5  20   3        0.00        1.22      2.59 o 
   6  20   3        1.22        2.29      2.90 o 
   7  20   3        0.18        4.05      3.56 o 
   8  20   3       15.53        7.79      3.25 o 
  -9  21   3        6.54        2.44      2.79 o 
  -8  21   3       98.67      107.23      4.19 o 
  -7  21   3        0.50       -0.94      2.47 o 
  -6  21   3        3.02        7.43      2.47 o 
  -5  21   3        3.99        3.21      2.73 o 
  -4  21   3      115.23      123.93      5.23 o 
  -3  21   3       73.41       66.76      3.31 o 
  -2  21   3       12.27       11.88      2.24 o 
  -1  21   3       86.86      102.95      3.45 o 
   0  21   3       91.13       88.87      3.49 o 
   1  21   3       15.05        8.55      2.45 o 
   2  21   3        3.86        8.02      2.86 o 
   3  21   3       51.28       50.47      3.89 o 
   4  21   3       95.59       80.76      4.51 o 
   5  21   3        5.45        9.23      2.89 o 
   6  21   3       25.02       30.04      4.12 o 
   7  21   3       77.77       75.53      4.23 o 
   8  21   3       50.50       59.30      4.19 o 
  -9  22   3       21.87       21.94      3.50 o 
  -8  22   3        0.32        0.40      3.19 o 
  -7  22   3        1.36       -2.73      2.73 o 
  -6  22   3       45.57       51.63      4.16 o 
  -5  22   3       20.21       15.22      3.29 o 
  -4  22   3      104.66      104.69      4.77 o 
  -3  22   3      169.07      159.63      4.85 o 
  -2  22   3       32.37       38.36      2.63 o 
  -1  22   3      110.87       95.56      3.35 o 
   0  22   3       14.69       10.75      2.56 o 
   1  22   3      127.70      119.99      4.06 o 
   2  22   3        4.53        2.58      2.82 o 
   3  22   3        0.10       -1.47      3.15 o 
   4  22   3        0.06       -4.24      4.24 o 
   5  22   3       28.21       30.45      3.34 o 
   6  22   3        3.52        2.28      3.03 o 
   7  22   3       70.91       94.38      4.63 o 
  -8  23   3        0.15       -1.56      3.11 o 
  -7  23   3        5.36        8.10      3.29 o 
  -6  23   3        7.44        5.00      3.30 o 
  -5  23   3       32.86       33.41      4.43 o 
  -4  23   3       14.30       24.00      4.27 o 
  -3  23   3       15.88       14.48      3.87 o 
  -2  23   3        2.39        0.02      2.90 o 
  -1  23   3      130.06      115.14      4.12 o 
   0  23   3       14.97       12.33      2.65 o 
   1  23   3       26.33       23.31      2.74 o 
   2  23   3        2.62        2.43      3.04 o 
   3  23   3       46.94       44.71      4.10 o 
   4  23   3       12.45       12.05      3.56 o 
   5  23   3       42.13       42.75      3.69 o 
   6  23   3       25.83       31.77      4.14 o 
   7  23   3        3.71        3.71      3.42 o 
  -8  24   3        1.87        4.21      3.35 o 
  -7  24   3       44.28       50.83      4.17 o 
  -6  24   3       90.57       94.23      4.81 o 
  -5  24   3       31.60       26.66      4.40 o 
  -4  24   3       28.43       25.78      4.33 o 
  -3  24   3       23.14       24.05      4.23 o 
  -2  24   3        0.14       -1.17      2.89 o 
  -1  24   3       44.89       37.48      3.01 o 
   0  24   3        0.25       -2.33      2.33 o 
   1  24   3       14.13       11.84      3.06 o 
   2  24   3        4.71        1.82      3.39 o 
   3  24   3        1.69        3.53      3.58 o 
   4  24   3        2.22       -0.66      3.71 o 
   5  24   3        5.17       10.50      3.42 o 
   6  24   3        5.28        6.10      3.34 o 
  -7  25   3        3.64        7.36      3.51 o 
  -6  25   3        1.23       -0.42      3.30 o 
  -5  25   3       79.74       79.85      5.54 o 
  -4  25   3       11.32       25.51      4.31 o 
  -3  25   3       39.78       47.51      4.88 o 
  -2  25   3        6.61        6.64      3.10 o 
  -1  25   3        0.10       -2.80      2.80 o 
   0  25   3        6.78        1.49      2.61 o 
   1  25   3        8.49        6.09      3.27 o 
   2  25   3       11.55        7.39      3.58 o 
   3  25   3      105.02      104.74      5.31 o 
   4  25   3        9.26        7.77      5.65 o 
   5  25   3        5.41        3.13      3.31 o 
   6  25   3       79.66       92.71      4.76 o 
  -6  26   3        2.44        0.23      3.18 o 
  -5  26   3        0.31        4.48      4.35 o 
  -4  26   3       29.00       28.92      4.62 o 
  -3  26   3       23.83       18.36      4.25 o 
  -2  26   3        7.31        5.74      3.92 o 
  -1  26   3        0.03       -2.95      2.95 o 
   0  26   3       51.43       55.04      4.14 o 
   1  26   3       15.25        7.97      3.53 o 
   2  26   3       23.76       23.38      3.98 o 
   3  26   3       43.22       42.19      4.68 o 
   4  26   3       11.08        8.99      3.98 o 
   5  26   3        0.02       -3.27      3.27 o 
  -6  27   3        9.24        8.41      4.29 o 
  -5  27   3        1.86       -1.61      3.90 o 
  -4  27   3       52.66       56.86      5.19 o 
  -3  27   3        3.42       -4.09      4.29 o 
  -2  27   3       39.07       37.15      4.99 o 
  -1  27   3       34.98       39.71      3.99 o 
   0  27   3       87.87      100.90      6.32 o 
   1  27   3       17.32       16.48      4.52 o 
   2  27   3        3.15       -1.67      3.79 o 
   3  27   3       17.40       12.99      4.25 o 
   4  27   3       62.26       77.01      7.63 o 
  -5  28   3        0.02       -3.48      6.22 o 
  -4  28   3        0.12        0.65      6.40 o 
  -3  28   3       13.49       16.37      8.05 o 
  -2  28   3        7.89        7.25      4.49 o 
  -1  28   3       19.50       19.64      6.93 o 
   0  28   3        0.08       -4.42      4.42 o 
   1  28   3        3.78       -0.83      3.95 o 
   2  28   3       20.47       13.51      4.19 o 
   3  28   3        2.64        0.65      4.44 o 
  -3  29   3        5.44        2.86      6.31 o 
  -2  29   3        0.88        1.63      4.31 o 
  -1  29   3       48.95       64.37      7.83 o 
   0  29   3       46.10       64.29      9.50 o 
   1  29   3        6.24        0.25      6.67 o 
   2  29   3       32.58       35.02      5.72 o 
 -12   0   4        0.31       -5.94      5.94 o 
 -10   0   4      176.15      187.26      5.28 o 
  -8   0   4        0.01       -1.77      1.77 o 
  -6   0   4      630.35      704.62     11.19 o 
  -4   0   4     1196.87     1418.12     21.14 o 
  -2   0   4     3294.69     3618.88     49.10 o 
   0   0   4      177.99      198.92      3.62 o 
   2   0   4     1927.66     2111.85     25.95 o 
   4   0   4      719.46      788.53     13.38 o 
   6   0   4       57.16       51.53      2.93 o 
   8   0   4        4.28        0.77      3.50 o 
  10   0   4       20.58       21.05      3.37 o 
 -13   1   4       49.37       46.24     15.20 o 
 -12   1   4       55.44       46.49      5.92 o 
 -11   1   4       57.71       52.05      4.95 o 
 -10   1   4       52.84       44.21      1.95 o 
  -9   1   4      360.89      349.13      4.95 o 
  -8   1   4       81.77       70.97      1.90 o 
  -7   1   4        0.00       -0.47      1.24 o 
  -6   1   4       13.99       17.24      1.28 o 
  -5   1   4     1213.61     1442.09     14.27 o 
  -4   1   4      620.41      635.51      7.09 o 
  -3   1   4     4108.79     4245.15     38.30 o 
  -2   1   4      335.25      367.68      3.92 o 
  -1   1   4     3458.21     3589.76     33.90 o 
   0   1   4        5.85        0.84      0.86 o 
   1   1   4      574.61      569.09      5.58 o 
   2   1   4       26.60       19.87      1.54 o 
   3   1   4      576.65      550.46      5.64 o 
   4   1   4     1118.61     1174.54     11.66 o 
   5   1   4       30.66       35.59      1.35 o 
   6   1   4        1.74       -0.22      1.69 o 
   7   1   4      338.02      309.64      6.31 o 
   8   1   4       12.68       12.16      2.16 o 
   9   1   4       15.88       20.08      2.30 o 
  10   1   4        2.48       -2.39      2.39 o 
  11   1   4        3.64        1.01      2.33 o 
 -13   2   4       11.03        8.35      6.80 o 
 -12   2   4       31.31       25.12      7.07 o 
 -11   2   4       49.31       61.90      3.11 o 
 -10   2   4       37.31       24.99      1.98 o 
  -9   2   4      855.51      846.13      9.84 o 
  -8   2   4        4.65        1.68      1.32 o 
  -7   2   4       84.15       68.51      2.18 o 
  -6   2   4       18.22       13.24      1.25 o 
  -5   2   4        0.00       -0.80      0.80 o 
  -4   2   4      154.01      148.37      3.65 o 
  -3   2   4      143.93      175.08      3.01 o 
  -2   2   4       26.51       28.61      1.02 o 
  -1   2   4       51.15       51.31      1.46 o 
   0   2   4      238.48      232.84      2.96 o 
   1   2   4      430.22      458.79      4.91 o 
   2   2   4      221.10      196.54      2.67 o 
   3   2   4      177.34      203.70      3.56 o 
   4   2   4      287.41      317.78      4.11 o 
   5   2   4       45.64       41.92      1.45 o 
   6   2   4        0.06        0.86      1.66 o 
   7   2   4      161.99      142.73      3.63 o 
   8   2   4       70.93       71.76      2.81 o 
   9   2   4       87.74       93.62      3.57 o 
  10   2   4        1.23       -2.23      2.23 o 
  11   2   4       44.12       44.24      4.30 o 
 -13   3   4       62.74       82.36     12.99 o 
 -12   3   4      112.97      131.10      8.83 o 
 -11   3   4        3.77        4.95      2.46 o 
 -10   3   4       22.32       31.91      2.55 o 
  -9   3   4      144.81      130.87      2.90 o 
  -8   3   4      859.65      723.07      9.26 o 
  -7   3   4      146.92      153.61      3.14 o 
  -6   3   4      166.28      187.54      3.08 o 
  -5   3   4      444.95      460.19      5.28 o 
  -4   3   4        7.01        4.90      1.06 o 
  -3   3   4       23.89       20.14      0.96 o 
  -2   3   4      133.80      174.34      2.92 o 
  -1   3   4      302.23      289.20      3.45 o 
   0   3   4       53.87       72.83      1.91 o 
   1   3   4        0.04       -0.87      0.87 o 
   2   3   4      861.17      791.80      8.07 o 
   3   3   4      436.77      441.66      4.99 o 
   4   3   4        0.33       -1.07      1.07 o 
   5   3   4      645.21      688.97      9.67 o 
   6   3   4       70.95       71.99      2.33 o 
   7   3   4        0.12       -1.00      1.90 o 
   8   3   4        0.40        4.05      2.28 o 
   9   3   4      102.38       97.10      3.52 o 
  10   3   4       74.79       77.31      3.22 o 
  11   3   4        2.15       -2.35      2.35 o 
 -13   4   4        7.02        7.36      6.58 o 
 -12   4   4      258.89      287.87     11.89 o 
 -11   4   4       33.87       48.66      4.85 o 
 -10   4   4       31.90       29.73      1.89 o 
  -9   4   4      442.29      408.27      6.04 o 
  -8   4   4      254.00      234.02      3.65 o 
  -7   4   4       75.09       62.42      2.28 o 
  -6   4   4        2.66        2.13      1.15 o 
  -5   4   4       60.66       76.71      1.76 o 
  -4   4   4      121.36      111.27      2.16 o 
  -3   4   4       33.18       36.84      1.16 o 
  -2   4   4     2198.08     2373.60     25.39 o 
  -1   4   4     3558.59     3907.69     42.61 o 
   0   4   4      485.18      546.18      7.95 o 
   1   4   4     1375.64     1469.92     14.78 o 
   2   4   4        2.79        1.80      0.98 o 
   3   4   4      591.87      663.93      6.88 o 
   4   4   4       13.13        7.03      1.19 o 
   5   4   4       64.56       69.09      1.70 o 
   6   4   4       82.58       78.23      3.15 o 
   7   4   4        2.07       -0.52      2.05 o 
   8   4   4      494.68      447.27      7.84 o 
   9   4   4       63.65       64.29      3.29 o 
  10   4   4        5.10        1.86      2.93 o 
  11   4   4        2.15       -2.37      2.37 o 
 -13   5   4       14.66        5.12      6.45 o 
 -12   5   4        1.04        6.69      2.60 o 
 -11   5   4        9.52        9.45      2.43 o 
 -10   5   4       58.47       66.85      2.99 o 
  -9   5   4       12.59       18.35      2.07 o 
  -8   5   4      160.06      156.30      2.88 o 
  -7   5   4        0.09       -1.35      1.35 o 
  -6   5   4      807.16      792.65      9.26 o 
  -5   5   4       42.09       51.58      1.38 o 
  -4   5   4     2150.81     2319.22     23.72 o 
  -3   5   4     6587.39     7238.82     70.74 o 
  -2   5   4     3629.53     3911.25     38.46 o 
  -1   5   4     5674.08     5889.31     67.19 o 
   0   5   4     2444.44     2674.36     30.83 o 
   1   5   4       73.43       85.04      2.07 o 
   2   5   4     2910.46     3203.24     30.73 o 
   3   5   4      313.07      351.82      4.11 o 
   4   5   4      256.20      272.49      3.73 o 
   5   5   4        1.43        0.34      1.14 o 
   6   5   4     1137.36     1105.90     15.23 o 
   7   5   4      417.10      378.58      6.82 o 
   8   5   4      106.08      115.44      3.76 o 
   9   5   4        7.67        6.90      2.31 o 
  10   5   4        0.45        2.71      2.38 o 
  11   5   4        0.79        0.92      2.40 o 
 -13   6   4        0.00        3.40      5.92 o 
 -12   6   4        0.05        1.77      2.67 o 
 -11   6   4        4.08        6.73      1.97 o 
 -10   6   4        9.85        6.51      1.74 o 
  -9   6   4      241.21      187.59      4.05 o 
  -8   6   4      474.25      475.99      6.99 o 
  -7   6   4        1.13        2.12      1.33 o 
  -6   6   4      880.62      913.06      9.97 o 
  -5   6   4       58.77       64.01      1.57 o 
  -4   6   4      795.46      810.44      8.48 o 
  -3   6   4      376.08      388.75      4.74 o 
  -2   6   4      484.35      547.76     10.52 o 
  -1   6   4     1013.20     1098.03     12.47 o 
   0   6   4     1380.69     1383.66     18.11 o 
   1   6   4     1169.20     1296.29     13.97 o 
   2   6   4      126.36      103.55      3.37 o 
   3   6   4       62.09       60.04      1.53 o 
   4   6   4      263.90      253.17      3.82 o 
   5   6   4      135.11      123.36      2.48 o 
   6   6   4      590.14      500.45      8.29 o 
   7   6   4        0.00       -2.03      2.03 o 
   8   6   4       11.68       15.44      2.42 o 
   9   6   4        3.38        3.42      2.36 o 
  10   6   4       11.52       12.33      3.16 o 
  11   6   4        6.51        2.62      2.44 o 
 -12   7   4      109.66      116.55      5.51 o 
 -11   7   4       66.19       61.63      2.94 o 
 -10   7   4       24.09       23.07      2.00 o 
  -9   7   4       86.25       91.05      3.02 o 
  -8   7   4        8.51        5.81      1.51 o 
  -7   7   4       60.39       76.84      2.25 o 
  -6   7   4      669.89      724.96      8.53 o 
  -5   7   4       31.39       26.40      1.29 o 
  -4   7   4     2482.27     2510.57     24.89 o 
  -3   7   4      152.81      126.85      2.27 o 
  -2   7   4       97.11      121.97      2.32 o 
  -1   7   4      699.01      861.14     10.91 o 
   0   7   4     8349.54     9099.08    120.71 o 
   1   7   4       86.88      108.27      2.45 o 
   2   7   4      559.86      628.03      7.28 o 
   3   7   4       50.23       62.27      1.55 o 
   4   7   4      827.24      902.16      9.92 o 
   5   7   4       67.86       79.11      2.08 o 
   6   7   4      928.07      792.89     12.12 o 
   7   7   4       31.94       37.50      2.77 o 
   8   7   4      150.92      158.78      4.40 o 
   9   7   4        0.03       -0.76      2.30 o 
  10   7   4       30.11       32.77      2.87 o 
  11   7   4        0.01       -2.87      2.87 o 
 -12   8   4       22.76       42.07      3.96 o 
 -11   8   4       75.05       76.06      3.11 o 
 -10   8   4        9.22        7.36      1.91 o 
  -9   8   4       22.27       19.68      2.05 o 
  -8   8   4      302.39      287.11      5.32 o 
  -7   8   4      134.41      130.04      2.97 o 
  -6   8   4      126.15      108.14      2.27 o 
  -5   8   4      527.30      620.90      6.58 o 
  -4   8   4        1.22       12.60      1.13 o 
  -3   8   4       28.03       29.81      1.21 o 
  -2   8   4      548.95      626.50      7.22 o 
  -1   8   4     1762.70     1758.76     24.01 o 
   0   8   4     7779.58     8145.34    108.41 o 
   1   8   4      637.93      666.95      9.40 o 
   2   8   4      593.22      706.30      8.10 o 
   3   8   4      666.64      658.85      7.24 o 
   4   8   4      101.36       92.95      2.13 o 
   5   8   4       10.13        4.00      1.44 o 
   6   8   4      486.76      430.64      7.43 o 
   7   8   4       32.17       30.97      2.56 o 
   8   8   4        1.66        2.29      2.27 o 
   9   8   4       48.12       62.77      3.12 o 
  10   8   4       18.11       19.37      2.72 o 
  11   8   4        0.68        0.51      2.90 o 
 -12   9   4       46.06       50.10      3.35 o 
 -11   9   4        1.33        1.30      1.94 o 
 -10   9   4       89.36       86.21      3.21 o 
  -9   9   4       55.94       41.43      2.38 o 
  -8   9   4      151.75      147.82      4.25 o 
  -7   9   4      258.38      230.56      4.30 o 
  -6   9   4      114.23       79.54      1.93 o 
  -5   9   4      177.48      217.67      3.06 o 
  -4   9   4     1342.68     1451.07     14.20 o 
  -3   9   4      190.21      207.20      3.41 o 
  -2   9   4     1727.48     1775.44     20.84 o 
  -1   9   4      894.59     1015.82     14.48 o 
   0   9   4      720.40      724.29     11.41 o 
   1   9   4      614.57      596.27      8.43 o 
   2   9   4       15.46       13.57      1.51 o 
   3   9   4      528.36      516.67      8.78 o 
   4   9   4       29.03       25.94      1.46 o 
   5   9   4      125.36      120.08      3.52 o 
   6   9   4      286.04      257.70      5.39 o 
   7   9   4       53.30       51.82      3.60 o 
   8   9   4       50.07       50.27      2.92 o 
   9   9   4       13.62       12.32      2.63 o 
  10   9   4       17.05       19.85      2.92 o 
  11   9   4        0.54        4.44      2.73 o 
 -12  10   4       14.43       22.54      2.40 o 
 -11  10   4       65.13       69.86      2.94 o 
 -10  10   4        0.80        4.76      2.27 o 
  -9  10   4       38.31       25.69      2.31 o 
  -8  10   4        0.05        5.13      2.00 o 
  -7  10   4      185.98      191.72      5.70 o 
  -6  10   4        1.30        1.09      1.40 o 
  -5  10   4      841.21      875.86      9.02 o 
  -4  10   4       65.43       74.12      1.70 o 
  -3  10   4        0.15        0.00      1.09 o 
  -2  10   4       62.95       81.78      2.32 o 
  -1  10   4       67.40       67.14      2.34 o 
   0  10   4        0.39        1.67      1.74 o 
   1  10   4       40.06       59.30      2.21 o 
   2  10   4      193.34      212.22      3.85 o 
   3  10   4       40.07       28.75      1.77 o 
   4  10   4      120.84      122.33      2.76 o 
   5  10   4       88.02       77.54      2.95 o 
   6  10   4       16.64       27.76      2.32 o 
   7  10   4        8.97        6.51      2.43 o 
   8  10   4       80.51       79.07      3.53 o 
   9  10   4        4.54        5.05      2.58 o 
  10  10   4        0.57        1.98      3.51 o 
 -12  11   4       12.80       22.24      2.66 o 
 -11  11   4        9.05       15.34      3.30 o 
 -10  11   4        3.83        4.75      2.13 o 
  -9  11   4       12.14       11.19      2.22 o 
  -8  11   4      664.00      659.96     10.53 o 
  -7  11   4      149.31      154.31      3.89 o 
  -6  11   4        0.03       -1.51      1.51 o 
  -5  11   4       26.96       32.44      1.52 o 
  -4  11   4      243.74      245.85      3.24 o 
  -3  11   4        2.29       -1.08      1.08 o 
  -2  11   4        4.97        4.78      1.43 o 
  -1  11   4      396.84      363.13      6.10 o 
   0  11   4      306.62      289.50      4.80 o 
   1  11   4      472.22      445.78      6.74 o 
   2  11   4      135.58      166.74      3.69 o 
   3  11   4      556.14      558.97      7.91 o 
   4  11   4      296.78      272.13      4.23 o 
   5  11   4      773.99      667.82     11.41 o 
   6  11   4        0.87        0.93      2.24 o 
   7  11   4       24.24       18.95      2.68 o 
   8  11   4        9.38        9.84      2.61 o 
   9  11   4      238.39      262.39      6.47 o 
  10  11   4        0.00       -2.69      2.69 o 
 -12  12   4       59.94       69.49      3.22 o 
 -11  12   4       44.96       46.51      2.94 o 
 -10  12   4        4.65        5.86      2.21 o 
  -9  12   4       11.06       17.93      2.42 o 
  -8  12   4        8.72       11.10      2.24 o 
  -7  12   4     1095.59     1003.71     15.04 o 
  -6  12   4      244.47      228.13      4.96 o 
  -5  12   4      919.96      895.14      9.61 o 
  -4  12   4       28.65       42.71      1.58 o 
  -3  12   4        1.17        3.07      1.46 o 
  -2  12   4      106.24       97.70      3.07 o 
  -1  12   4       29.62       29.72      2.10 o 
   0  12   4      178.81      179.72      4.09 o 
   1  12   4      110.57      119.38      3.94 o 
   2  12   4      458.74      471.12      7.24 o 
   3  12   4       29.69       32.61      2.21 o 
   4  12   4      232.18      208.22      3.96 o 
   5  12   4        0.90        3.31      2.29 o 
   6  12   4       85.34       80.29      3.44 o 
   7  12   4        0.47       -2.37      2.37 o 
   8  12   4      154.31      136.65      4.68 o 
   9  12   4       13.95       13.73      2.96 o 
  10  12   4        0.01       -0.52      2.75 o 
 -12  13   4       14.07       28.15      3.68 o 
 -11  13   4       10.42       15.32      2.57 o 
 -10  13   4        0.01       -1.27      2.17 o 
  -9  13   4       19.70       17.83      2.38 o 
  -8  13   4        5.05        8.82      2.26 o 
  -7  13   4       66.94       73.74      2.98 o 
  -6  13   4      427.08      384.01      6.89 o 
  -5  13   4      119.06       87.78      2.51 o 
  -4  13   4      658.61      651.66      7.78 o 
  -3  13   4       34.76       44.29      2.04 o 
  -2  13   4       46.52       47.56      2.29 o 
  -1  13   4       92.93       81.55      2.78 o 
   0  13   4     1075.81      993.15     15.33 o 
   1  13   4      179.09      184.36      3.87 o 
   2  13   4      132.10      104.87      3.85 o 
   3  13   4       34.43       39.19      2.47 o 
   4  13   4      106.18      119.19      3.46 o 
   5  13   4        0.39       -2.19      2.19 o 
   6  13   4        4.25        4.84      2.43 o 
   7  13   4        8.15        6.17      2.58 o 
   8  13   4        5.48       10.19      2.88 o 
   9  13   4       29.38       31.54      3.27 o 
  10  13   4        2.96        7.96      2.96 o 
 -11  14   4        3.65        4.04      2.45 o 
 -10  14   4       27.26       31.84      3.13 o 
  -9  14   4      175.13      170.85      4.65 o 
  -8  14   4       43.42       37.83      2.64 o 
  -7  14   4      177.39      164.66      4.43 o 
  -6  14   4       25.26       23.83      2.30 o 
  -5  14   4       86.06      100.69      3.03 o 
  -4  14   4       10.89       12.24      1.80 o 
  -3  14   4      324.91      306.35      5.03 o 
  -2  14   4       70.67       69.74      2.38 o 
  -1  14   4       67.78       63.17      2.60 o 
   0  14   4       98.98      101.06      3.34 o 
   1  14   4      483.38      466.09      7.80 o 
   2  14   4        0.74        0.17      1.78 o 
   3  14   4      211.30      210.41      4.85 o 
   4  14   4      176.22      172.52      4.27 o 
   5  14   4       33.79       27.59      2.79 o 
   6  14   4       20.49       25.60      2.90 o 
   7  14   4       29.85       37.35      3.11 o 
   8  14   4        0.00       -2.58      2.58 o 
   9  14   4        7.10        2.70      2.80 o 
  10  14   4        2.13        1.82      2.95 o 
 -11  15   4        5.72        5.97      2.56 o 
 -10  15   4        0.05       -0.86      2.45 o 
  -9  15   4       80.26       96.91      4.85 o 
  -8  15   4       25.62       29.01      2.61 o 
  -7  15   4      265.23      239.42      5.45 o 
  -6  15   4        0.13        3.51      2.10 o 
  -5  15   4      251.36      249.11      4.62 o 
  -4  15   4      517.72      481.88      7.12 o 
  -3  15   4      201.01      191.44      3.93 o 
  -2  15   4      224.71      202.09      5.73 o 
  -1  15   4      386.61      314.70      6.03 o 
   0  15   4      180.04      181.30      4.38 o 
   1  15   4        6.29       -0.33      2.12 o 
   2  15   4      827.53      790.56     12.12 o 
   3  15   4      443.44      440.44      8.32 o 
   4  15   4        2.03        1.31      2.42 o 
   5  15   4      102.68       86.72      3.68 o 
   6  15   4       14.29        6.22      2.59 o 
   7  15   4       21.92       28.58      3.03 o 
   8  15   4      126.27      131.44      4.92 o 
   9  15   4       12.36       10.54      3.18 o 
 -11  16   4        5.07        8.99      2.74 o 
 -10  16   4       16.92       11.04      2.65 o 
  -9  16   4       93.54       94.83      3.75 o 
  -8  16   4       35.70       46.39      3.01 o 
  -7  16   4       26.33       33.21      2.63 o 
  -6  16   4       76.32       72.08      3.06 o 
  -5  16   4      491.70      465.21      8.02 o 
  -4  16   4      255.37      234.13      4.39 o 
  -3  16   4       35.36       34.75      2.23 o 
  -2  16   4      160.76      151.78      3.63 o 
  -1  16   4      107.97       93.07      3.25 o 
   0  16   4      163.27      175.00      4.45 o 
   1  16   4       96.01       86.50      3.17 o 
   2  16   4       55.74       43.36      2.65 o 
   3  16   4      158.93      171.58      4.48 o 
   4  16   4       20.50       22.84      3.15 o 
   5  16   4       10.51        7.66      2.53 o 
   6  16   4        6.38        1.44      2.56 o 
   7  16   4       28.06       30.72      3.11 o 
   8  16   4       49.11       46.75      3.62 o 
   9  16   4        0.00       -2.93      3.02 o 
 -11  17   4       10.16       16.20      4.14 o 
 -10  17   4       19.36       15.23      2.80 o 
  -9  17   4        0.35        0.66      2.55 o 
  -8  17   4       21.07       23.62      2.77 o 
  -7  17   4       23.57       20.63      2.60 o 
  -6  17   4      392.04      354.34      6.81 o 
  -5  17   4      233.19      194.97      5.17 o 
  -4  17   4      590.07      543.67      8.81 o 
  -3  17   4       40.72       33.39      2.04 o 
  -2  17   4      212.90      207.24      4.27 o 
  -1  17   4     1438.87     1313.25     19.00 o 
   0  17   4      609.07      491.88     12.24 o 
   1  17   4       29.33       19.48      2.39 o 
   2  17   4      211.10      180.52      4.55 o 
   3  17   4        0.75       -1.20      2.37 o 
   4  17   4      188.33      169.86      5.88 o 
   5  17   4       36.73       34.53      3.10 o 
   6  17   4       36.24       22.92      2.95 o 
   7  17   4        2.58        1.99      2.87 o 
   8  17   4      133.23      139.82      5.17 o 
   9  17   4       41.04       42.31      3.78 o 
 -10  18   4       11.93       14.49      2.91 o 
  -9  18   4        0.01        1.30      2.61 o 
  -8  18   4       10.07        7.00      2.60 o 
  -7  18   4        1.27        5.14      2.36 o 
  -6  18   4      155.00      163.24      4.89 o 
  -5  18   4        5.75        3.97      2.23 o 
  -4  18   4      339.79      329.22      6.23 o 
  -3  18   4       97.60       73.58      2.62 o 
  -2  18   4       10.64       11.19      2.19 o 
  -1  18   4       24.42       26.48      2.51 o 
   0  18   4     2139.22     1988.98     27.95 o 
   1  18   4      611.49      548.00      9.21 o 
   2  18   4       15.48       21.32      2.35 o 
   3  18   4       13.07       11.60      2.62 o 
   4  18   4       97.79      100.75      4.68 o 
   5  18   4      147.27      168.70      5.23 o 
   6  18   4       25.39       19.87      4.11 o 
   7  18   4      174.72      193.27      5.98 o 
   8  18   4      100.67      100.65      4.67 o 
   9  18   4       15.24       16.48      3.95 o 
 -10  19   4        0.07       -0.57      2.69 o 
  -9  19   4       36.89       44.63      3.33 o 
  -8  19   4       16.42       15.31      3.00 o 
  -7  19   4       33.51       30.48      2.81 o 
  -6  19   4       49.40       62.04      3.14 o 
  -5  19   4       38.36       39.96      2.73 o 
  -4  19   4        0.22       -2.34      2.34 o 
  -3  19   4        1.02        2.17      2.05 o 
  -2  19   4        2.24        0.17      2.06 o 
  -1  19   4       19.82       19.87      2.49 o 
   0  19   4       78.20       70.31      3.18 o 
   1  19   4      447.07      410.71      7.55 o 
   2  19   4       28.85       20.85      2.55 o 
   3  19   4       47.89       48.32      3.45 o 
   4  19   4       34.78       30.77      3.66 o 
   5  19   4       15.38       25.65      3.06 o 
   6  19   4       29.68       19.82      3.09 o 
   7  19   4        4.85        7.20      3.14 o 
   8  19   4       24.89       38.63      3.78 o 
  -9  20   4        2.19       -0.70      2.58 o 
  -8  20   4        5.59        3.90      2.67 o 
  -7  20   4       53.69       56.69      3.24 o 
  -6  20   4       10.40       12.29      2.83 o 
  -5  20   4      151.03      145.18      4.88 o 
  -4  20   4        0.28        0.13      3.04 o 
  -3  20   4       68.94       73.78      3.53 o 
  -2  20   4       54.51       46.99      2.69 o 
  -1  20   4       55.02       59.01      3.06 o 
   0  20   4        3.12       -0.47      2.23 o 
   1  20   4        1.44       -2.24      2.24 o 
   2  20   4        3.17       -1.50      2.83 o 
   3  20   4        7.15        6.90      4.88 o 
   4  20   4       15.72       19.63      3.50 o 
   5  20   4       69.76       79.32      4.24 o 
   6  20   4        9.67        3.92      3.15 o 
   7  20   4       10.45        9.52      3.45 o 
   8  20   4       34.66       45.21      3.96 o 
  -9  21   4        1.32        1.22      3.04 o 
  -8  21   4        2.03       -0.86      2.86 o 
  -7  21   4       33.05       31.78      3.37 o 
  -6  21   4       13.60        6.35      2.83 o 
  -5  21   4        0.57       -2.47      2.47 o 
  -4  21   4       11.11        7.21      3.19 o 
  -3  21   4       77.35       85.69      3.70 o 
  -2  21   4        3.54        0.92      2.24 o 
  -1  21   4       18.31       23.61      2.69 o 
   0  21   4      148.17      129.60      4.28 o 
   1  21   4       12.54        8.81      2.37 o 
   2  21   4        0.41       -2.76      2.76 o 
   3  21   4      154.22      143.91      5.81 o 
   4  21   4       73.88       76.64      4.63 o 
   5  21   4      105.96      116.90      4.68 o 
   6  21   4       33.75       27.49      3.57 o 
   7  21   4        0.16       -1.12      3.25 o 
  -9  22   4       26.43       30.24      3.93 o 
  -8  22   4       16.00       15.45      3.21 o 
  -7  22   4       65.42       68.48      3.97 o 
  -6  22   4        0.02       -0.53      2.80 o 
  -5  22   4       85.27       79.11      4.19 o 
  -4  22   4       10.23        8.88      3.26 o 
  -3  22   4        4.64        7.98      2.61 o 
  -2  22   4       34.21       37.79      2.91 o 
  -1  22   4       16.97       19.67      2.64 o 
   0  22   4       61.32       53.09      3.07 o 
   1  22   4       28.02       26.82      2.75 o 
   2  22   4       17.28       21.05      3.89 o 
   3  22   4       39.76       41.19      4.13 o 
   4  22   4      223.77      235.61      7.69 o 
   5  22   4       75.82       75.30      4.26 o 
   6  22   4        0.06       -3.04      3.04 o 
   7  22   4        3.32        1.10      3.39 o 
  -8  23   4        1.09        0.45      3.59 o 
  -7  23   4        0.24        1.24      3.22 o 
  -6  23   4        1.67       -3.10      3.10 o 
  -5  23   4       26.06       17.82      3.26 o 
  -4  23   4        4.63        1.89      3.18 o 
  -3  23   4       37.97       38.71      3.70 o 
  -2  23   4        7.20        3.61      2.62 o 
  -1  23   4       75.59       75.00      3.54 o 
   0  23   4       19.85       21.57      2.86 o 
   1  23   4       67.77       73.34      4.25 o 
   2  23   4        0.05        0.73      3.71 o 
   3  23   4       50.38       55.98      4.35 o 
   4  23   4      128.34      126.36      5.75 o 
   5  23   4       18.48       21.06      3.43 o 
   6  23   4       28.91       32.38      3.79 o 
  -8  24   4        0.05       -0.98      3.28 o 
  -7  24   4        0.20        4.53      3.32 o 
  -6  24   4        6.93        5.35      3.43 o 
  -5  24   4       25.34       29.89      4.06 o 
  -4  24   4       67.41       73.03      5.19 o 
  -3  24   4       66.80       70.33      5.27 o 
  -2  24   4       63.02       62.30      4.08 o 
  -1  24   4        2.56        1.48      2.45 o 
   0  24   4        9.02        6.88      2.57 o 
   1  24   4       12.28        7.74      3.13 o 
   2  24   4       23.11       19.56      4.42 o 
   3  24   4       14.43        7.43      3.77 o 
   4  24   4        0.16        2.14      3.65 o 
   5  24   4        1.44        2.38      3.23 o 
   6  24   4        1.62       -3.33      3.33 o 
  -7  25   4        7.29       12.63      3.65 o 
  -6  25   4        2.76        8.08      3.46 o 
  -5  25   4       33.14       30.71      4.19 o 
  -4  25   4       23.66       26.17      4.51 o 
  -3  25   4       25.50       19.33      4.49 o 
  -2  25   4        0.04       -2.83      3.29 o 
  -1  25   4        0.13       -3.02      3.02 o 
   0  25   4        8.16        8.73      3.68 o 
   1  25   4        2.13       -3.01      3.18 o 
   2  25   4        0.01        1.52      3.64 o 
   3  25   4        5.63        3.35      3.67 o 
   4  25   4       65.02       66.85      5.10 o 
   5  25   4       52.04       49.19      4.13 o 
  -6  26   4        7.93       11.37      3.65 o 
  -5  26   4       21.69       19.27      5.35 o 
  -4  26   4       24.16       25.75      4.72 o 
  -3  26   4       12.55       15.86      4.57 o 
  -2  26   4        2.88       -3.26      3.97 o 
  -1  26   4       23.64       31.71      3.85 o 
   0  26   4       21.26       22.65      3.68 o 
   1  26   4        0.47       -4.30      4.30 o 
   2  26   4        9.61        7.21      4.35 o 
   3  26   4       86.74      112.35      6.03 o 
   4  26   4       68.58       66.99      5.03 o 
   5  26   4       30.62       31.15      4.56 o 
  -5  27   4        1.13       -0.34      3.83 o 
  -4  27   4        0.22       -0.95      4.25 o 
  -3  27   4        0.09        2.40      4.42 o 
  -2  27   4        0.79        0.03      4.29 o 
  -1  27   4        4.15        3.69      4.67 o 
   0  27   4       83.61       86.15      6.08 o 
   1  27   4      101.58      116.25      6.71 o 
   2  27   4        4.87       -2.29      3.75 o 
   3  27   4        1.59       -0.05      4.00 o 
   4  27   4        0.22       -3.87      3.87 o 
  -4  28   4        0.01       -3.56      5.67 o 
  -3  28   4        0.42       -0.13      6.58 o 
  -2  28   4       16.79       13.21      4.31 o 
  -1  28   4       20.73       18.69      7.17 o 
   0  28   4       35.61       42.49      6.88 o 
   1  28   4        0.24        0.93      6.67 o 
   2  28   4       10.89        8.65      4.07 o 
   3  28   4        5.73       -6.07      6.93 o 
  -2  29   4        1.94       -4.86      6.03 o 
  -1  29   4        4.53        9.25      6.67 o 
   0  29   4        0.02       -3.32      6.48 o 
   1  29   4       13.83        8.80      7.48 o 
 -13   0   5       23.79       43.71     10.77 o 
 -11   0   5       13.74       25.36      4.30 o 
  -9   0   5        1.13       -1.98      2.37 o 
  -7   0   5      528.31      510.29      8.81 o 
  -5   0   5      208.78      209.91      4.11 o 
  -3   0   5     1788.31     1812.97     29.06 o 
  -1   0   5     1174.77     1226.36     21.41 o 
   1   0   5       11.87        8.96      1.35 o 
   3   0   5     2164.70     2372.48     30.63 o 
   5   0   5        0.52        0.44      1.75 o 
   7   0   5       10.06        6.25      2.99 o 
   9   0   5       47.62       52.38      4.02 o 
  11   0   5        8.70        4.65      6.67 o 
 -13   1   5       12.90       -1.49      9.31 o 
 -12   1   5       68.66       64.00      6.78 o 
 -11   1   5        0.97        4.44      1.58 o 
 -10   1   5       43.25       30.01      2.11 o 
  -9   1   5       31.11       25.39      2.10 o 
  -8   1   5      737.75      700.15      8.16 o 
  -7   1   5       49.77       37.69      1.78 o 
  -6   1   5     1047.03     1115.05     11.75 o 
  -5   1   5        1.69       -1.38      1.38 o 
  -4   1   5       61.00       67.22      1.62 o 
  -3   1   5      123.58      121.98      2.16 o 
  -2   1   5       52.86       56.23      1.52 o 
  -1   1   5     1648.76     1717.25     18.44 o 
   0   1   5       65.02       92.72      2.52 o 
   1   1   5       13.96       10.50      1.09 o 
   2   1   5      121.80      110.17      1.92 o 
   3   1   5       22.63       21.33      1.48 o 
   4   1   5        6.30        8.18      1.29 o 
   5   1   5      170.84      162.60      2.91 o 
   6   1   5      173.26      155.26      4.00 o 
   7   1   5        9.34        5.65      2.17 o 
   8   1   5        5.91       -2.13      2.13 o 
   9   1   5       26.63       17.90      2.41 o 
  10   1   5        9.11        3.61      2.75 o 
  11   1   5        3.51       -3.36      3.36 o 
 -13   2   5        1.78       -5.24      5.24 o 
 -12   2   5        0.13        1.46      2.31 o 
 -11   2   5        2.91        5.20      2.05 o 
 -10   2   5       65.98       70.38      2.72 o 
  -9   2   5        5.69       11.35      1.99 o 
  -8   2   5      401.93      360.29      5.79 o 
  -7   2   5       10.60        3.03      1.51 o 
  -6   2   5     1044.39      982.32     11.22 o 
  -5   2   5     1267.38     1222.93     13.04 o 
  -4   2   5      631.83      670.77      7.42 o 
  -3   2   5        0.02       -0.95      0.95 o 
  -2   2   5       87.74      107.97      3.15 o 
  -1   2   5       34.27       32.28      1.51 o 
   0   2   5       64.23       53.42      2.01 o 
   1   2   5     1148.15     1157.88     11.57 o 
   2   2   5      317.93      316.75      3.79 o 
   3   2   5        0.82       -1.36      1.36 o 
   4   2   5      268.25      257.94      3.52 o 
   5   2   5        9.74       14.55      1.30 o 
   6   2   5       45.80       51.63      2.42 o 
   7   2   5      148.58      154.35     11.97 o 
   8   2   5       84.71       93.42      3.40 o 
   9   2   5       67.06       58.67      3.81 o 
  10   2   5       37.88       43.76      3.03 o 
  11   2   5        3.82       -0.68      2.58 o 
 -13   3   5       62.96       50.14      8.38 o 
 -12   3   5       60.63       59.31      3.21 o 
 -11   3   5        5.71        7.90      1.91 o 
 -10   3   5       81.13       76.78      3.14 o 
  -9   3   5        2.03        1.64      1.80 o 
  -8   3   5        1.99        2.29      1.44 o 
  -7   3   5      464.80      373.71      5.23 o 
  -6   3   5      574.29      592.77      7.41 o 
  -5   3   5     1436.33     1440.23     15.15 o 
  -4   3   5        6.34        6.90      1.06 o 
  -3   3   5        1.17       -0.59      1.04 o 
  -2   3   5       94.14       88.95      2.00 o 
  -1   3   5       97.51       62.69      2.03 o 
   0   3   5        3.03        0.31      1.54 o 
   1   3   5        1.60        0.81      0.92 o 
   2   3   5        9.37        7.36      1.07 o 
   3   3   5      940.87     1064.17     10.69 o 
   4   3   5      233.02      243.45      3.47 o 
   5   3   5        6.34        7.45      1.28 o 
   6   3   5       42.63       37.72      2.39 o 
   7   3   5     1337.16     1267.28     17.48 o 
   8   3   5      615.36      634.44     12.15 o 
   9   3   5       19.82       21.61      3.09 o 
  10   3   5       21.82       27.76      2.93 o 
  11   3   5       17.12       14.55      3.08 o 
 -13   4   5      110.76      109.64     16.71 o 
 -12   4   5       10.60       15.75      2.61 o 
 -11   4   5        2.58        3.64      2.81 o 
 -10   4   5        8.97        4.85      1.81 o 
  -9   4   5        1.51        2.06      1.94 o 
  -8   4   5        1.82       -1.55      1.55 o 
  -7   4   5       67.27       70.40      2.19 o 
  -6   4   5       10.10        8.42      1.20 o 
  -5   4   5        1.35        1.87      1.32 o 
  -4   4   5      207.78      222.68      3.09 o 
  -3   4   5     3228.53     3392.55     33.48 o 
  -2   4   5      501.59      521.51      6.03 o 
  -1   4   5      331.78      329.83      5.09 o 
   0   4   5        1.10       -0.01      1.18 o 
   1   4   5     1429.12     1584.53     17.33 o 
   2   4   5      169.88      137.98      2.32 o 
   3   4   5     1099.71     1189.85     11.87 o 
   4   4   5      105.22      110.99      2.45 o 
   5   4   5      372.38      355.39      4.56 o 
   6   4   5       46.27       56.16      2.68 o 
   7   4   5      234.92      239.78      5.75 o 
   8   4   5      175.83      189.90      7.06 o 
   9   4   5       67.55       79.29      3.43 o 
  10   4   5        1.02        0.76      2.52 o 
  11   4   5       88.17       87.47      3.80 o 
 -13   5   5       32.98       40.29      7.44 o 
 -12   5   5        1.91        3.73      2.61 o 
 -11   5   5        3.09        3.14      1.78 o 
 -10   5   5        9.79       14.53      2.21 o 
  -9   5   5        0.82       -1.30      1.86 o 
  -8   5   5        4.53        3.19      1.74 o 
  -7   5   5      358.51      379.28      5.59 o 
  -6   5   5       12.74        9.20      1.28 o 
  -5   5   5      484.21      481.86      5.48 o 
  -4   5   5      159.72      182.92      2.73 o 
  -3   5   5        0.18       -1.02      1.02 o 
  -2   5   5      518.61      556.89      6.38 o 
  -1   5   5      509.62      569.83      8.60 o 
   0   5   5     1697.16     1797.38     24.63 o 
   1   5   5     1940.69     2048.83     22.82 o 
   2   5   5        4.50        8.34      1.10 o 
   3   5   5      607.50      643.09      6.89 o 
   4   5   5       11.83       17.25      1.39 o 
   5   5   5       72.95       92.63      2.79 o 
   6   5   5      221.73      216.44      4.97 o 
   7   5   5      162.07      164.19      4.51 o 
   8   5   5        7.40        5.19      2.39 o 
   9   5   5       26.33       29.40      2.98 o 
  10   5   5       31.71       34.20      3.03 o 
  11   5   5        4.40        3.38      2.62 o 
 -12   6   5      101.92      109.01      3.95 o 
 -11   6   5        0.01        1.40      2.05 o 
 -10   6   5        7.40        8.10      1.99 o 
  -9   6   5        0.15        5.69      1.93 o 
  -8   6   5      302.73      259.81      5.29 o 
  -7   6   5        4.97        1.77      1.60 o 
  -6   6   5       36.96       36.74      1.49 o 
  -5   6   5      156.93      168.48      2.71 o 
  -4   6   5       21.72       48.78      1.41 o 
  -3   6   5       47.43       39.16      1.33 o 
  -2   6   5       78.69       61.95      1.73 o 
  -1   6   5     2317.41     2349.45     31.91 o 
   0   6   5     2149.47     2101.43     28.68 o 
   1   6   5      866.93      907.62     11.58 o 
   2   6   5      368.73      350.47      4.33 o 
   3   6   5       47.79       49.07      1.55 o 
   4   6   5       48.00       47.26      1.66 o 
   5   6   5        1.18       -1.35      2.12 o 
   6   6   5      209.29      180.66      4.48 o 
   7   6   5       37.26       38.04      2.74 o 
   8   6   5      128.76      119.93      3.92 o 
   9   6   5       81.30       91.25      3.92 o 
  10   6   5        1.24        1.45      3.23 o 
 -12   7   5        8.30       12.57      2.15 o 
 -11   7   5        3.77        6.87      2.12 o 
 -10   7   5       13.40       18.32      2.15 o 
  -9   7   5        6.65        4.76      1.93 o 
  -8   7   5      426.25      394.85      7.08 o 
  -7   7   5      401.83      374.11      6.32 o 
  -6   7   5      624.40      559.27      6.33 o 
  -5   7   5      107.83       91.12      2.17 o 
  -4   7   5      648.52      626.55      6.65 o 
  -3   7   5      115.72      109.74      2.14 o 
  -2   7   5      178.42      203.95      4.01 o 
  -1   7   5     1498.08     1646.41     21.22 o 
   0   7   5      644.73      683.23      9.42 o 
   1   7   5        0.66        2.38      1.38 o 
   2   7   5      344.12      352.19      5.26 o 
   3   7   5      484.48      511.19      5.72 o 
   4   7   5       55.97       57.02      1.80 o 
   5   7   5       65.73       75.72      3.00 o 
   6   7   5        1.95        3.22      2.18 o 
   7   7   5       19.95       13.85      2.34 o 
   8   7   5       11.13       14.22      2.56 o 
   9   7   5        5.78        6.57      2.64 o 
  10   7   5      167.40      157.48      5.41 o 
 -12   8   5       51.90       53.04      2.67 o 
 -11   8   5        9.14       13.23      2.22 o 
 -10   8   5        2.52        3.67      1.91 o 
  -9   8   5       27.63       22.45      3.83 o 
  -8   8   5      126.71      126.63      3.80 o 
  -7   8   5       15.22       25.81      2.30 o 
  -6   8   5        0.54        0.34      1.24 o 
  -5   8   5      739.92      758.80      8.20 o 
  -4   8   5      371.58      409.09      4.92 o 
  -3   8   5       71.32       62.50      1.63 o 
  -2   8   5      465.15      466.44      6.81 o 
  -1   8   5      157.59      180.06      3.88 o 
   0   8   5      141.20      144.26      3.59 o 
   1   8   5      788.27      832.62     11.35 o 
   2   8   5       45.74       60.12      2.28 o 
   3   8   5       17.19       15.19      1.47 o 
   4   8   5       90.85      102.59      2.40 o 
   5   8   5      525.05      498.28      8.34 o 
   6   8   5        0.88        2.18      2.10 o 
   7   8   5        1.21        3.63      2.27 o 
   8   8   5       32.09       33.52      2.78 o 
   9   8   5       73.44       74.35      3.52 o 
  10   8   5        0.55        0.79      2.47 o 
 -12   9   5        8.41       14.33      2.25 o 
 -11   9   5       75.75       77.46      3.37 o 
 -10   9   5        8.05        7.83      2.14 o 
  -9   9   5      178.89      170.24      4.38 o 
  -8   9   5      187.14      182.26      4.54 o 
  -7   9   5      257.26      252.63      5.77 o 
  -6   9   5        6.68        9.65      1.50 o 
  -5   9   5       37.03       34.35      1.53 o 
  -4   9   5      132.86      120.53      2.39 o 
  -3   9   5        6.13        4.40      1.24 o 
  -2   9   5       94.40      103.08      2.58 o 
  -1   9   5      163.74      173.11      3.95 o 
   0   9   5      569.96      563.13      8.75 o 
   1   9   5     1132.42     1197.54     17.00 o 
   2   9   5       25.50       27.21      2.29 o 
   3   9   5        7.67       13.71      1.51 o 
   4   9   5      303.31      269.84      4.30 o 
   5   9   5       42.82       32.46      2.45 o 
   6   9   5       79.57       67.06      2.99 o 
   7   9   5        0.01       -0.25      2.28 o 
   8   9   5        0.39       -1.56      2.34 o 
   9   9   5       58.52       58.14      3.31 o 
  10   9   5        0.14        2.77      2.83 o 
 -12  10   5       30.30       40.96      2.78 o 
 -11  10   5       58.98       76.12      3.26 o 
 -10  10   5       20.72       26.62      2.52 o 
  -9  10   5        2.24        7.68      2.19 o 
  -8  10   5       33.43       21.46      2.39 o 
  -7  10   5      478.81      450.43      8.34 o 
  -6  10   5      121.89      123.56      3.75 o 
  -5  10   5      320.31      366.35      5.48 o 
  -4  10   5      464.94      499.19      6.02 o 
  -3  10   5      138.49      131.34      2.90 o 
  -2  10   5      355.83      337.49      5.03 o 
  -1  10   5        3.50        1.33      1.67 o 
   0  10   5     2380.03     2290.48     31.44 o 
   1  10   5      230.40      249.28      4.94 o 
   2  10   5       97.08       87.15      2.99 o 
   3  10   5        1.57        3.88      1.62 o 
   4  10   5      283.65      288.39      4.56 o 
   5  10   5        9.19        9.12      2.12 o 
   6  10   5      103.62       82.99      5.30 o 
   7  10   5       21.21       16.74      2.48 o 
   8  10   5        7.92        5.55      2.52 o 
   9  10   5       15.34       23.38      3.06 o 
  10  10   5        9.77       10.73      3.88 o 
 -12  11   5       40.49       52.77      4.10 o 
 -11  11   5       10.42        7.42      2.43 o 
 -10  11   5       15.25       26.04      2.59 o 
  -9  11   5       54.58       60.15      3.11 o 
  -8  11   5      396.78      348.82      6.28 o 
  -7  11   5       25.40       36.91      2.37 o 
  -6  11   5       73.61       71.14      2.69 o 
  -5  11   5       13.31       12.94      1.48 o 
  -4  11   5      122.21      131.22      2.70 o 
  -3  11   5       62.85       53.14      2.16 o 
  -2  11   5       42.96       40.52      1.92 o 
  -1  11   5      161.39      142.36      3.45 o 
   0  11   5      274.43      289.25      5.95 o 
   1  11   5       18.32       29.30      1.92 o 
   2  11   5      135.94      155.24      4.11 o 
   3  11   5      514.79      489.74      7.64 o 
   4  11   5      124.41      109.56      4.03 o 
   5  11   5       43.67       29.03      2.74 o 
   6  11   5       18.73       17.93      2.70 o 
   7  11   5       33.43       37.34      3.04 o 
   8  11   5        4.71        6.00      2.81 o 
   9  11   5        3.92        3.48      2.79 o 
  10  11   5      116.41      132.05      4.83 o 
 -12  12   5      238.83      286.57      6.66 o 
 -11  12   5        1.16        2.55      2.46 o 
 -10  12   5       39.75       42.91      3.07 o 
  -9  12   5       14.96       19.48      2.50 o 
  -8  12   5       31.39       26.13      2.77 o 
  -7  12   5       61.78       52.59      2.58 o 
  -6  12   5       11.24        6.84      1.90 o 
  -5  12   5       29.09       24.07      1.84 o 
  -4  12   5      180.26      158.74      3.22 o 
  -3  12   5      250.18      231.37      4.78 o 
  -2  12   5       78.65       75.66      2.40 o 
  -1  12   5      101.62       97.56      3.29 o 
   0  12   5     1240.72     1217.35     17.20 o 
   1  12   5     1241.55     1201.30     16.18 o 
   2  12   5      276.93      265.67      5.79 o 
   3  12   5        2.89        5.41      2.10 o 
   4  12   5      333.29      276.75      5.35 o 
   5  12   5      142.24      138.01      4.52 o 
   6  12   5       68.27       74.72      3.58 o 
   7  12   5       26.26       20.65      2.90 o 
   8  12   5       30.74       31.17      3.14 o 
   9  12   5        5.85        3.02      2.88 o 
  10  12   5        4.22        4.66      2.89 o 
 -11  13   5       18.26       29.45      3.60 o 
 -10  13   5        9.97       12.02      2.60 o 
  -9  13   5        5.49        6.84      2.24 o 
  -8  13   5       13.16       14.14      2.35 o 
  -7  13   5       62.08       52.40      2.77 o 
  -6  13   5       40.58       27.91      2.23 o 
  -5  13   5      174.65      148.43      3.38 o 
  -4  13   5      154.16      128.77      3.42 o 
  -3  13   5       24.28       31.47      1.96 o 
  -2  13   5        2.51        0.28      1.89 o 
  -1  13   5       93.99      101.55      3.27 o 
   0  13   5      211.46      194.89      6.66 o 
   1  13   5      867.40      806.06     11.42 o 
   2  13   5      723.02      660.81     13.18 o 
   3  13   5      726.99      685.22     10.67 o 
   4  13   5      137.39      118.00      5.24 o 
   5  13   5       20.67       15.90      2.61 o 
   6  13   5        0.15       -2.38      2.40 o 
   7  13   5        2.15       -2.61      2.61 o 
   8  13   5        5.43       12.21      3.00 o 
   9  13   5        0.17        1.22      2.91 o 
 -11  14   5       41.14       43.70      3.36 o 
 -10  14   5        8.42        6.85      2.53 o 
  -9  14   5        4.10        3.76      2.38 o 
  -8  14   5       23.29       25.63      2.58 o 
  -7  14   5        8.34       12.60      2.35 o 
  -6  14   5       18.79       23.31      2.35 o 
  -5  14   5       55.68       56.08      2.39 o 
  -4  14   5       82.07       91.18      2.74 o 
  -3  14   5      674.20      584.33      9.35 o 
  -2  14   5      715.20      654.14     10.32 o 
  -1  14   5      252.75      218.96      5.69 o 
   0  14   5      136.48      134.46      3.98 o 
   1  14   5      159.64      190.22      4.29 o 
   2  14   5       24.78       24.24      2.39 o 
   3  14   5        4.06       -1.98      1.98 o 
   4  14   5      324.49      293.49      6.56 o 
   5  14   5       49.14       48.44      3.20 o 
   6  14   5        9.28       10.38      2.61 o 
   7  14   5       31.95       32.76      3.18 o 
   8  14   5       46.32       47.13      3.66 o 
   9  14   5       36.56       41.50      4.34 o 
 -11  15   5       45.55       44.78      3.34 o 
 -10  15   5        7.79        8.23      2.65 o 
  -9  15   5       44.54       45.87      3.02 o 
  -8  15   5      211.03      196.95      5.03 o 
  -7  15   5      149.25      124.19      4.03 o 
  -6  15   5       50.48       53.75      2.80 o 
  -5  15   5       23.42        9.48      2.16 o 
  -4  15   5      397.69      367.10      5.99 o 
  -3  15   5      857.67      772.42     11.80 o 
  -2  15   5       11.75       11.70      2.28 o 
  -1  15   5      150.08      118.48      3.77 o 
   0  15   5       37.27       39.18      2.66 o 
   1  15   5      575.85      467.91      8.10 o 
   2  15   5      159.28      145.51      4.26 o 
   3  15   5        0.44       -1.11      2.09 o 
   4  15   5       17.38       12.90      2.65 o 
   5  15   5        3.84        5.39      2.58 o 
   6  15   5        8.57        6.55      2.68 o 
   7  15   5       22.98       19.67      3.05 o 
   8  15   5        0.08       -3.39      3.39 o 
   9  15   5        0.02        0.20      3.11 o 
 -11  16   5        4.21        7.60      2.89 o 
 -10  16   5       14.00        9.45      2.69 o 
  -9  16   5        0.12        0.14      2.41 o 
  -8  16   5        2.53        9.07      2.44 o 
  -7  16   5        1.89        2.45      2.27 o 
  -6  16   5       23.26       27.14      2.53 o 
  -5  16   5        2.35        1.47      2.10 o 
  -4  16   5       20.84       12.43      2.01 o 
  -3  16   5      114.03      110.62      3.39 o 
  -2  16   5        5.79        1.53      2.07 o 
  -1  16   5      341.02      310.22      6.25 o 
   0  16   5       88.81       95.34      3.53 o 
   1  16   5       46.84       33.59      2.62 o 
   2  16   5        0.02       -1.42      2.11 o 
   3  16   5       39.66       23.02      2.94 o 
   4  16   5       14.01       10.40      2.61 o 
   5  16   5      104.01      100.47      4.13 o 
   6  16   5       59.28       60.65      3.63 o 
   7  16   5       20.76       25.81      3.31 o 
   8  16   5       21.17       16.36      3.28 o 
   9  16   5       76.20       89.67      4.67 o 
 -10  17   5        3.28        2.88      2.70 o 
  -9  17   5       33.68       39.34      3.09 o 
  -8  17   5        2.29        1.36      2.37 o 
  -7  17   5       81.82       68.56      3.26 o 
  -6  17   5        3.60        2.86      2.21 o 
  -5  17   5        3.87        6.20      2.26 o 
  -4  17   5      204.07      196.49      5.10 o 
  -3  17   5       25.82       23.40      2.26 o 
  -2  17   5        1.75        5.91      2.17 o 
  -1  17   5      127.88      116.57      3.85 o 
   0  17   5       82.24       69.65      3.16 o 
   1  17   5      110.14      101.38      3.57 o 
   2  17   5      278.17      255.57      5.56 o 
   3  17   5        2.30        0.41      2.66 o 
   4  17   5        1.89        1.57      2.78 o 
   5  17   5       33.86       34.70      3.39 o 
   6  17   5       48.45       40.76      3.37 o 
   7  17   5       57.75       59.67      3.96 o 
   8  17   5       11.59       14.13      3.48 o 
 -10  18   5       33.18       29.92      3.14 o 
  -9  18   5        5.60        2.81      2.71 o 
  -8  18   5       24.87       29.68      2.88 o 
  -7  18   5       30.12       33.04      2.82 o 
  -6  18   5       65.17       59.00      3.07 o 
  -5  18   5       61.15       65.57      3.40 o 
  -4  18   5        2.67        1.11      2.37 o 
  -3  18   5      532.45      479.89      7.80 o 
  -2  18   5      368.22      343.91      6.74 o 
  -1  18   5       10.94        4.41      2.21 o 
   0  18   5        1.44       -2.17      2.17 o 
   1  18   5        0.01       -2.17      2.18 o 
   2  18   5       86.19       89.12      3.59 o 
   3  18   5       38.29       25.96      3.85 o 
   4  18   5        9.21        8.84      3.02 o 
   5  18   5       26.75       31.58      3.27 o 
   6  18   5        0.01        0.01      2.81 o 
   7  18   5      212.02      261.33      6.99 o 
   8  18   5       43.90       57.27      4.22 o 
 -10  19   5        1.54       -0.32      2.94 o 
  -9  19   5       50.02       42.17      3.26 o 
  -8  19   5        2.21        2.08      2.86 o 
  -7  19   5       20.96       21.93      2.99 o 
  -6  19   5       11.43        7.89      2.59 o 
  -5  19   5       34.39       29.52      2.93 o 
  -4  19   5        6.59       13.93      3.55 o 
  -3  19   5       68.50       64.16      3.10 o 
  -2  19   5       62.57       59.54      3.12 o 
  -1  19   5       64.17       63.01      3.16 o 
   0  19   5      222.42      196.28      5.02 o 
   1  19   5        1.15       -2.36      2.36 o 
   2  19   5       20.09       22.28      3.04 o 
   3  19   5       22.22       23.08      3.62 o 
   4  19   5        8.73       11.41      3.36 o 
   5  19   5       20.00       22.45      3.20 o 
   6  19   5       13.20       11.56      3.17 o 
   7  19   5        5.91       20.54      3.57 o 
   8  19   5        1.07        1.53      3.44 o 
  -9  20   5        4.53        5.47      3.07 o 
  -8  20   5       53.04       60.67      3.81 o 
  -7  20   5       12.75       13.52      3.07 o 
  -6  20   5       33.87       34.94      3.11 o 
  -5  20   5        3.42        1.54      2.58 o 
  -4  20   5        9.54        4.54      3.10 o 
  -3  20   5       81.81       86.69      3.74 o 
  -2  20   5       15.03       12.28      2.51 o 
  -1  20   5       71.71       73.53      3.25 o 
   0  20   5       44.73       46.83      3.03 o 
   1  20   5      125.54      126.86      4.14 o 
   2  20   5       52.91       55.59      4.60 o 
   3  20   5        7.01        8.49      3.30 o 
   4  20   5       17.16       19.84      3.66 o 
   5  20   5        0.04       -2.84      2.84 o 
   6  20   5        0.06       -2.89      2.89 o 
   7  20   5       62.13       59.15      4.15 o 
  -9  21   5        0.78        1.23      2.97 o 
  -8  21   5        4.36        7.73      3.24 o 
  -7  21   5       11.29       10.90      3.06 o 
  -6  21   5      139.07      162.07      5.32 o 
  -5  21   5       59.04       61.10      3.47 o 
  -4  21   5       87.50       91.27      4.60 o 
  -3  21   5       15.75       11.05      2.81 o 
  -2  21   5       54.25       54.87      3.09 o 
  -1  21   5       25.70       25.76      2.79 o 
   0  21   5        8.64        6.75      2.45 o 
   1  21   5        1.67        1.46      2.46 o 
   2  21   5       75.86       81.00      4.33 o 
   3  21   5       55.77       61.84      4.43 o 
   4  21   5        2.00       -1.95      3.53 o 
   5  21   5        6.26        3.32      3.10 o 
   6  21   5       14.81        9.54      3.29 o 
   7  21   5       93.66      108.97      5.11 o 
  -8  22   5       35.68       32.61      3.57 o 
  -7  22   5       22.39       27.29      3.40 o 
  -6  22   5      109.62      131.32      4.91 o 
  -5  22   5        7.73        2.53      2.72 o 
  -4  22   5       90.76       85.58      4.73 o 
  -3  22   5       45.21       38.24      3.87 o 
  -2  22   5      121.10      118.80      4.38 o 
  -1  22   5        6.95        1.18      2.51 o 
   0  22   5       16.87       14.46      2.68 o 
   1  22   5        0.23       -0.99      2.78 o 
   2  22   5        0.31       -0.62      3.87 o 
   3  22   5        0.00        4.87      3.59 o 
   4  22   5       45.05       40.66      4.30 o 
   5  22   5       40.52       43.23      3.77 o 
   6  22   5       10.30        7.72      3.61 o 
  -8  23   5        4.72        2.45      3.41 o 
  -7  23   5       60.12       58.14      3.98 o 
  -6  23   5       71.04       78.60      4.16 o 
  -5  23   5        7.69        1.80      2.80 o 
  -4  23   5       55.35       54.44      4.81 o 
  -3  23   5       38.22       40.53      3.97 o 
  -2  23   5       22.47       23.48      3.17 o 
  -1  23   5       42.07       45.61      3.14 o 
   0  23   5       24.17       21.02      2.83 o 
   1  23   5       60.84       68.20      4.60 o 
   2  23   5       53.85       60.60      5.29 o 
   3  23   5        2.68        0.05      3.63 o 
   4  23   5        6.57        3.55      3.68 o 
   5  23   5        0.51       -1.67      3.30 o 
   6  23   5        0.19        0.15      3.38 o 
  -7  24   5        3.29        6.97      3.56 o 
  -6  24   5       83.38       83.91      4.75 o 
  -5  24   5       22.31       24.56      3.74 o 
  -4  24   5        4.12        9.28      3.99 o 
  -3  24   5        8.92        7.64      4.11 o 
  -2  24   5       58.75       51.32      3.99 o 
  -1  24   5        0.04       -3.16      3.16 o 
   0  24   5        0.90       -2.92      3.11 o 
   1  24   5       27.21       31.66      3.76 o 
   2  24   5        3.66        6.00      4.94 o 
   3  24   5        5.52        6.46      4.61 o 
   4  24   5       21.99       24.28      4.46 o 
   5  24   5        1.00        2.12      3.32 o 
  -7  25   5       11.69       15.55      3.66 o 
  -6  25   5        4.44        8.43      3.55 o 
  -5  25   5        8.99       13.21      3.73 o 
  -4  25   5       39.91       52.17      8.02 o 
  -3  25   5       82.35       70.67      5.26 o 
  -2  25   5       26.93       34.29      4.82 o 
  -1  25   5        2.10        4.19      3.39 o 
   0  25   5       16.14       15.72      3.45 o 
   1  25   5       10.14       13.20      5.85 o 
   2  25   5       40.26       42.12      5.07 o 
   3  25   5        0.05        0.36      3.86 o 
   4  25   5        0.10       -3.95      3.95 o 
   5  25   5        5.24        6.09      3.46 o 
  -6  26   5       13.79       16.93      3.69 o 
  -5  26   5        2.63        0.36      3.42 o 
  -4  26   5       14.14       18.70      5.67 o 
  -3  26   5        4.60        7.70      4.33 o 
  -2  26   5        3.44        6.16      4.17 o 
  -1  26   5       82.84      102.27      6.40 o 
   0  26   5       61.79       68.25      5.84 o 
   1  26   5       61.02       62.36      5.76 o 
   2  26   5        7.92        6.05      3.95 o 
   3  26   5        4.51       -4.05      4.05 o 
   4  26   5       22.00       14.70      4.29 o 
  -5  27   5        4.89        3.06      3.47 o 
  -4  27   5       15.30       11.12      4.48 o 
  -3  27   5        6.98        4.67      4.69 o 
  -2  27   5        3.09       -1.53      4.25 o 
  -1  27   5       87.60       91.62      7.55 o 
   0  27   5        3.17        8.36      5.85 o 
   1  27   5       47.22       63.31      5.80 o 
   2  27   5        1.15       -5.32      5.66 o 
   3  27   5        0.49        1.39      5.74 o 
  -3  28   5        0.04        0.99      4.49 o 
  -2  28   5        1.78        4.27      6.93 o 
  -1  28   5       30.02       31.00      7.83 o 
   0  28   5        3.13       11.38     13.30 o 
   1  28   5      104.88      123.63      9.85 o 
 -12   0   6      414.19      450.31     28.06 o 
 -10   0   6        0.67       -1.18      2.78 o 
  -8   0   6     1061.94     1063.51     20.25 o 
  -6   0   6      168.54      200.22      7.18 o 
  -4   0   6       38.12       36.86      4.68 o 
  -2   0   6      165.29      185.37      4.21 o 
   0   0   6      478.70      467.07     12.04 o 
   2   0   6      147.44      149.50      3.66 o 
   4   0   6        7.82       17.37      2.84 o 
   6   0   6       49.90       47.02      4.17 o 
   8   0   6       13.66       10.59      3.33 o 
  10   0   6       24.95       23.24      4.48 o 
 -13   1   6       25.81       17.67      6.93 o 
 -12   1   6        1.68        4.34      3.11 o 
 -11   1   6       13.06       20.08      2.14 o 
 -10   1   6       93.85       89.93      3.20 o 
  -9   1   6      349.41      261.19      5.26 o 
  -8   1   6        3.80        1.73      2.09 o 
  -7   1   6     1191.92     1157.41     14.56 o 
  -6   1   6        1.22        1.81      1.21 o 
  -5   1   6      767.52      762.48      8.46 o 
  -4   1   6       36.24       41.00      1.43 o 
  -3   1   6     1519.92     1659.62     17.43 o 
  -2   1   6     1537.76     1575.55     18.78 o 
  -1   1   6      948.18      969.25     12.44 o 
   0   1   6       71.03       69.98      1.92 o 
   1   1   6       10.61        5.75      1.28 o 
   2   1   6      996.46     1021.78     10.41 o 
   3   1   6        7.42        3.79      1.21 o 
   4   1   6     1057.18     1098.27     10.61 o 
   5   1   6      747.08      715.81     10.51 o 
   6   1   6      216.78      225.69      7.52 o 
   7   1   6        2.45       -1.11      2.17 o 
   8   1   6       62.06       46.57      2.81 o 
   9   1   6        2.74        3.43      2.50 o 
  10   1   6       20.68       17.08      3.29 o 
 -13   2   6       12.03        5.15      7.30 o 
 -12   2   6        0.01       -0.63      1.92 o 
 -11   2   6       27.84       52.58      2.57 o 
 -10   2   6       57.60       46.04      2.56 o 
  -9   2   6      188.11      165.44      4.32 o 
  -8   2   6       12.59       18.52      2.27 o 
  -7   2   6       61.70       50.14      2.33 o 
  -6   2   6      111.34      116.80      2.37 o 
  -5   2   6        0.17       -1.77      1.77 o 
  -4   2   6        1.98        1.96      1.06 o 
  -3   2   6      544.54      562.43      6.09 o 
  -2   2   6     2201.62     2319.20     28.56 o 
  -1   2   6      249.95      300.00      5.30 o 
   0   2   6      133.87      116.68      2.67 o 
   1   2   6        0.23        0.55      1.22 o 
   2   2   6     1482.57     1520.78     17.10 o 
   3   2   6        0.84        1.11      1.21 o 
   4   2   6        9.65        6.66      1.42 o 
   5   2   6      212.58      183.24      4.02 o 
   6   2   6      328.19      332.72      6.07 o 
   7   2   6      216.38      207.39      4.76 o 
   8   2   6       24.16       19.05      2.56 o 
   9   2   6        6.27       -0.45      2.85 o 
  10   2   6       16.36       10.63      2.85 o 
 -13   3   6        2.22       -2.73      6.76 o 
 -12   3   6       52.61       69.02      4.32 o 
 -11   3   6       76.85       81.34      3.06 o 
 -10   3   6       29.69       32.87      2.41 o 
  -9   3   6        9.16        8.07      2.20 o 
  -8   3   6       13.49        2.48      2.09 o 
  -7   3   6      358.72      358.00      6.45 o 
  -6   3   6       48.52       62.83      1.74 o 
  -5   3   6       76.46       79.74      2.06 o 
  -4   3   6        0.41       -0.62      1.06 o 
  -3   3   6      621.96      672.17      8.04 o 
  -2   3   6       58.33       55.00      1.99 o 
  -1   3   6        1.80        1.22      1.74 o 
   0   3   6      462.44      491.31      7.73 o 
   1   3   6       16.93       20.92      1.16 o 
   2   3   6       20.16       16.15      1.56 o 
   3   3   6       12.81        8.50      1.39 o 
   4   3   6       91.98      106.49      4.08 o 
   5   3   6       22.22       20.78      2.39 o 
   6   3   6      277.38      274.84      5.71 o 
   7   3   6      137.58      138.50      4.84 o 
   8   3   6      124.62      113.72      5.60 o 
   9   3   6        8.45        4.99      2.64 o 
  10   3   6       22.62       25.30      3.04 o 
 -13   4   6       28.73       35.79      6.28 o 
 -12   4   6      109.78      120.98      4.31 o 
 -11   4   6        7.60       10.29      2.47 o 
 -10   4   6        7.07        7.43      2.27 o 
  -9   4   6      193.19      165.97      4.26 o 
  -8   4   6      205.07      218.13      4.87 o 
  -7   4   6       97.69       94.08      2.92 o 
  -6   4   6      338.55      299.17      4.11 o 
  -5   4   6       39.75       37.30      1.69 o 
  -4   4   6      834.39      927.99      9.47 o 
  -3   4   6      181.64      183.52      2.96 o 
  -2   4   6      400.48      440.88      6.31 o 
  -1   4   6       25.77       39.35      2.10 o 
   0   4   6      692.87      660.46      9.93 o 
   1   4   6        1.84        0.19      1.19 o 
   2   4   6       82.79       83.44      2.17 o 
   3   4   6       11.16       17.57      1.47 o 
   4   4   6     1102.46     1151.65     11.91 o 
   5   4   6      526.22      477.67      8.03 o 
   6   4   6      627.98      608.17      9.89 o 
   7   4   6       15.55       15.25      2.63 o 
   8   4   6       68.56       76.96      3.66 o 
   9   4   6       17.28       25.81      3.70 o 
  10   4   6        0.30       -0.78      2.91 o 
 -12   5   6       66.61       86.47      3.24 o 
 -11   5   6        0.62       -2.10      2.79 o 
 -10   5   6      129.25      120.26      3.71 o 
  -9   5   6       97.75      115.46      3.62 o 
  -8   5   6       38.72       45.97      2.64 o 
  -7   5   6        2.96        7.00      1.95 o 
  -6   5   6       22.54       44.44      1.94 o 
  -5   5   6        5.76        4.53      1.36 o 
  -4   5   6      121.06      119.96      2.32 o 
  -3   5   6       60.69       57.78      1.67 o 
  -2   5   6      138.62      158.16      3.07 o 
  -1   5   6      685.41      709.83      9.43 o 
   0   5   6      779.90      883.35     11.52 o 
   1   5   6        9.52       18.41      1.22 o 
   2   5   6       52.56       40.93      1.68 o 
   3   5   6      936.26      896.37      9.94 o 
   4   5   6       36.83       42.41      2.17 o 
   5   5   6        7.73        7.74      2.18 o 
   6   5   6       69.52       67.27      3.02 o 
   7   5   6       86.97       86.60      3.43 o 
   8   5   6       17.46       16.17      2.62 o 
   9   5   6        1.22        2.64      2.64 o 
  10   5   6        0.00       -2.63      2.63 o 
 -12   6   6        8.34       13.64      3.14 o 
 -11   6   6       27.94       28.15      2.33 o 
 -10   6   6       41.61       27.96      2.67 o 
  -9   6   6       82.25       74.13      3.05 o 
  -8   6   6      182.28      208.53      4.77 o 
  -7   6   6      102.74       99.37      3.42 o 
  -6   6   6       24.98       26.06      1.57 o 
  -5   6   6      315.59      299.67      4.47 o 
  -4   6   6        9.50       12.46      1.25 o 
  -3   6   6      489.23      492.41      6.07 o 
  -2   6   6        2.11        0.94      1.21 o 
  -1   6   6      732.47      726.69     10.83 o 
   0   6   6     1637.57     1488.74     22.89 o 
   1   6   6      204.05      218.96      3.88 o 
   2   6   6      129.64      119.08      2.74 o 
   3   6   6       36.26       38.20      1.71 o 
   4   6   6      238.96      235.46      4.83 o 
   5   6   6       18.55        9.92      2.20 o 
   6   6   6       25.81       22.85      2.76 o 
   7   6   6       18.84       19.52      2.60 o 
   8   6   6      131.90      145.89      4.58 o 
   9   6   6        9.53       10.53      2.75 o 
  10   6   6       33.86       38.03      3.22 o 
 -12   7   6        5.50        4.10      2.58 o 
 -11   7   6       10.80       16.12      2.30 o 
 -10   7   6       47.88       57.34      2.77 o 
  -9   7   6        8.39       12.11      2.18 o 
  -8   7   6      426.69      388.17      7.01 o 
  -7   7   6      218.53      214.27      4.83 o 
  -6   7   6       60.32       64.63      1.88 o 
  -5   7   6      310.59      308.53      4.12 o 
  -4   7   6      256.68      235.25      3.45 o 
  -3   7   6      141.61      138.00      2.90 o 
  -2   7   6      888.85      914.83     11.92 o 
  -1   7   6        0.59        2.38      1.81 o 
   0   7   6      717.70      766.12     11.46 o 
   1   7   6      283.62      275.57      4.79 o 
   2   7   6      360.03      346.00      5.24 o 
   3   7   6      284.41      286.41      4.64 o 
   4   7   6       28.39       20.37      1.80 o 
   5   7   6        4.15        2.39      2.13 o 
   6   7   6        0.01       -1.66      2.23 o 
   7   7   6        5.99        6.29      2.63 o 
   8   7   6       14.98       25.90      2.78 o 
   9   7   6       86.27       98.79      3.87 o 
  10   7   6        2.09        2.88      3.01 o 
 -12   8   6       31.11       40.53      2.82 o 
 -11   8   6       21.29       24.11      3.50 o 
 -10   8   6        6.80        7.49      2.16 o 
  -9   8   6       79.84       70.75      2.93 o 
  -8   8   6      520.70      455.65      7.94 o 
  -7   8   6      612.07      548.07      9.05 o 
  -6   8   6      340.36      320.42      5.38 o 
  -5   8   6      175.55      177.40      3.10 o 
  -4   8   6       21.64       24.07      1.50 o 
  -3   8   6      325.30      334.50      5.20 o 
  -2   8   6       50.93       64.52      2.11 o 
  -1   8   6       51.36       59.96      3.18 o 
   0   8   6       89.24      101.25      3.43 o 
   1   8   6      186.29      178.08      5.41 o 
   2   8   6        6.77        6.84      1.64 o 
   3   8   6       55.24       50.01      2.13 o 
   4   8   6      342.32      317.65      5.38 o 
   5   8   6       17.20       14.20      2.33 o 
   6   8   6       27.78       31.98      2.70 o 
   7   8   6        7.00        5.56      2.41 o 
   8   8   6      348.46      343.07      7.01 o 
   9   8   6        1.14        4.90      2.68 o 
  10   8   6        0.03        3.60      2.90 o 
 -12   9   6        0.00        3.87      2.38 o 
 -11   9   6       17.66       22.93      3.91 o 
 -10   9   6       13.66       11.32      2.27 o 
  -9   9   6        5.48        5.25      2.24 o 
  -8   9   6      199.39      187.07      5.07 o 
  -7   9   6      454.08      382.96      6.95 o 
  -6   9   6      349.47      283.70      5.72 o 
  -5   9   6       45.41       35.31      1.65 o 
  -4   9   6      887.90      854.18      9.57 o 
  -3   9   6      434.41      444.90      6.22 o 
  -2   9   6      134.18      160.68      3.33 o 
  -1   9   6      215.25      226.76      4.82 o 
   0   9   6     1108.10     1113.97     15.96 o 
   1   9   6        1.79        2.23      1.55 o 
   2   9   6        1.05        2.97      1.81 o 
   3   9   6       96.81      100.03      2.79 o 
   4   9   6        2.32        2.37      1.76 o 
   5   9   6        0.35       -2.10      2.10 o 
   6   9   6      118.35      112.70      3.81 o 
   7   9   6       40.78       35.45      2.84 o 
   8   9   6       53.99       61.97      3.53 o 
   9   9   6        0.17        0.60      2.99 o 
  10   9   6        2.37        6.65      3.34 o 
 -12  10   6       68.71       86.92      3.59 o 
 -11  10   6      105.70      126.72      4.44 o 
 -10  10   6        0.00        1.26      2.27 o 
  -9  10   6       12.31        8.00      2.75 o 
  -8  10   6       33.83       44.28      2.73 o 
  -7  10   6      189.84      192.66      5.32 o 
  -6  10   6       13.38       11.00      2.19 o 
  -5  10   6      142.32      148.60      3.01 o 
  -4  10   6      274.54      287.10      4.45 o 
  -3  10   6      279.61      251.84      4.25 o 
  -2  10   6       58.14       67.96      2.62 o 
  -1  10   6     1200.85     1190.32     17.16 o 
   0  10   6      294.50      295.14      5.85 o 
   1  10   6      742.13      716.50     11.98 o 
   2  10   6      182.43      177.60      4.03 o 
   3  10   6      143.76      146.70      3.83 o 
   4  10   6        0.01       -0.10      1.97 o 
   5  10   6       12.08        7.93      2.23 o 
   6  10   6        0.55       -2.20      2.20 o 
   7  10   6       10.04        6.56      2.43 o 
   8  10   6       42.24       43.67      3.24 o 
   9  10   6       16.22        9.76      3.04 o 
 -12  11   6        0.42        7.96      2.75 o 
 -11  11   6       17.77       22.20      2.79 o 
 -10  11   6        4.59        4.82      2.35 o 
  -9  11   6       20.33       18.88      2.45 o 
  -8  11   6        0.12        1.92      2.23 o 
  -7  11   6        9.88        1.90      2.04 o 
  -6  11   6      115.76      129.88      4.14 o 
  -5  11   6        1.17        5.22      1.60 o 
  -4  11   6      387.33      376.94      5.45 o 
  -3  11   6       59.54       47.65      1.95 o 
  -2  11   6      301.92      249.26      5.78 o 
  -1  11   6      162.41      180.39      4.78 o 
   0  11   6     2525.87     2578.07     35.48 o 
   1  11   6     1096.45     1058.96     15.56 o 
   2  11   6      265.05      245.31      5.35 o 
   3  11   6       89.69       92.45      3.31 o 
   4  11   6      206.27      192.55      5.45 o 
   5  11   6      121.73       99.21      4.64 o 
   6  11   6        0.12       -2.20      2.20 o 
   7  11   6        0.68       -2.37      2.37 o 
   8  11   6       20.38       25.71      4.18 o 
   9  11   6       31.04       36.74      3.46 o 
 -12  12   6        6.37       16.16      3.55 o 
 -11  12   6       10.32        9.26      2.72 o 
 -10  12   6        7.99        8.90      2.56 o 
  -9  12   6      228.31      234.13      5.79 o 
  -8  12   6       32.51       45.31      2.76 o 
  -7  12   6       50.36       57.88      3.79 o 
  -6  12   6       99.63       87.28      3.07 o 
  -5  12   6     1519.35     1376.16     17.72 o 
  -4  12   6      471.43      412.30      5.82 o 
  -3  12   6      534.10      556.18      8.38 o 
  -2  12   6      228.06      238.69      4.63 o 
  -1  12   6      160.95      156.20      4.73 o 
   0  12   6      512.31      482.72      8.75 o 
   1  12   6      679.30      668.99     10.98 o 
   2  12   6      446.16      472.08      8.68 o 
   3  12   6      749.53      746.21     10.45 o 
   4  12   6       41.00       45.54      3.36 o 
   5  12   6      201.72      185.11      6.97 o 
   6  12   6       20.57       19.52      2.81 o 
   7  12   6        6.78        5.64      2.74 o 
   8  12   6       76.14       74.72      4.04 o 
   9  12   6        2.43        4.55      3.11 o 
 -11  13   6        9.36       14.18      2.85 o 
 -10  13   6       27.45       23.42      2.88 o 
  -9  13   6        0.02        3.56      2.46 o 
  -8  13   6       52.87       49.20      2.85 o 
  -7  13   6        0.02        1.19      2.18 o 
  -6  13   6      112.60       93.37      3.33 o 
  -5  13   6      205.04      178.18      3.95 o 
  -4  13   6      530.33      459.25      6.34 o 
  -3  13   6       28.32       28.23      2.04 o 
  -2  13   6      951.11      870.39     12.22 o 
  -1  13   6      350.28      322.77      5.69 o 
   0  13   6      131.73      152.33      4.40 o 
   1  13   6       97.68       74.17      5.32 o 
   2  13   6       74.37       59.31      2.84 o 
   3  13   6       27.18       28.47      2.84 o 
   4  13   6      141.30      123.72      4.35 o 
   5  13   6        0.03       -2.40      2.40 o 
   6  13   6        7.16       11.33      2.73 o 
   7  13   6        0.00       -2.69      2.69 o 
   8  13   6        0.03       -2.87      2.87 o 
   9  13   6        4.42        1.47      2.93 o 
 -11  14   6       74.76       84.66      3.92 o 
 -10  14   6        0.70        0.72      2.58 o 
  -9  14   6       13.94       19.89      2.87 o 
  -8  14   6        5.07        6.05      2.60 o 
  -7  14   6        2.83        4.97      2.21 o 
  -6  14   6      141.98      131.20      4.20 o 
  -5  14   6      352.28      339.23      6.40 o 
  -4  14   6     1130.68      974.76     11.82 o 
  -3  14   6       49.42       61.28      2.53 o 
  -2  14   6      129.37      144.60      4.75 o 
  -1  14   6      259.38      206.53      4.89 o 
   0  14   6     1689.43     1471.25     21.11 o 
   1  14   6      107.69      103.51      3.63 o 
   2  14   6      822.30      730.18     11.43 o 
   3  14   6        1.26       -2.42      2.42 o 
   4  14   6        0.64        3.90      2.36 o 
   5  14   6        4.80        6.32      2.62 o 
   6  14   6        1.71       -1.17      2.61 o 
   7  14   6        1.51       -2.64      2.66 o 
   8  14   6        0.11       -0.49      2.99 o 
   9  14   6       41.24       36.51      3.72 o 
 -11  15   6       10.51        7.61      2.95 o 
 -10  15   6       12.91       23.29      3.08 o 
  -9  15   6       54.66       63.96      3.58 o 
  -8  15   6        0.24        6.34      2.58 o 
  -7  15   6       68.27       63.78      3.73 o 
  -6  15   6      122.25      114.75      4.21 o 
  -5  15   6        1.66        0.31      2.21 o 
  -4  15   6        7.52        2.31      1.74 o 
  -3  15   6        7.56       15.10      2.35 o 
  -2  15   6        0.26       -2.21      2.21 o 
  -1  15   6        0.48       -2.15      2.15 o 
   0  15   6      440.25      388.02      7.28 o 
   1  15   6        5.24        0.42      2.27 o 
   2  15   6       45.11       48.10      2.99 o 
   3  15   6      298.66      283.52      6.88 o 
   4  15   6        0.30        2.55      2.50 o 
   5  15   6      240.06      227.17      5.94 o 
   6  15   6        9.41        6.17      2.82 o 
   7  15   6       25.61       34.25      4.47 o 
   8  15   6       80.18       90.05      4.51 o 
 -11  16   6        0.02       -0.30      3.59 o 
 -10  16   6        0.38        4.26      2.92 o 
  -9  16   6        7.43       10.26      2.92 o 
  -8  16   6       41.61       52.06      3.35 o 
  -7  16   6        1.45       -0.26      2.48 o 
  -6  16   6        0.39        0.75      2.42 o 
  -5  16   6      152.96      131.09      4.43 o 
  -4  16   6       30.19       20.72      2.18 o 
  -3  16   6       28.54       20.81      2.45 o 
  -2  16   6        4.81        5.06      2.24 o 
  -1  16   6        1.84       -1.49      2.23 o 
   0  16   6       42.38       26.83      2.98 o 
   1  16   6      300.84      289.27      6.10 o 
   2  16   6       37.48       45.53      3.40 o 
   3  16   6      144.90      151.00      6.46 o 
   4  16   6        0.01        3.64      2.67 o 
   5  16   6      136.49      152.74      5.00 o 
   6  16   6        0.03       -1.24      2.79 o 
   7  16   6       61.69       64.95      4.06 o 
   8  16   6        0.06        2.02      3.50 o 
 -10  17   6        0.06       -0.26      2.85 o 
  -9  17   6       16.33       22.19      3.12 o 
  -8  17   6       36.72       41.96      3.29 o 
  -7  17   6       12.37       10.07      2.74 o 
  -6  17   6        0.51       -2.11      2.48 o 
  -5  17   6        1.78        1.91      2.48 o 
  -4  17   6       49.80       55.97      2.84 o 
  -3  17   6       10.08        4.66      2.27 o 
  -2  17   6        2.29        1.30      2.18 o 
  -1  17   6      304.92      270.46      6.19 o 
   0  17   6        1.04       -2.24      2.24 o 
   1  17   6        1.36       -2.23      2.23 o 
   2  17   6        9.71       10.21      2.96 o 
   3  17   6        0.75       -1.19      3.49 o 
   4  17   6      103.07      107.18      4.18 o 
   5  17   6       13.53       15.20      2.94 o 
   6  17   6       18.51       16.27      3.20 o 
   7  17   6       16.74       15.56      3.49 o 
   8  17   6      184.49      218.36      6.66 o 
 -10  18   6       17.81       13.66      3.60 o 
  -9  18   6       21.07       24.04      3.27 o 
  -8  18   6       11.02       11.36      2.98 o 
  -7  18   6       40.89       38.91      3.31 o 
  -6  18   6        0.76       -0.11      2.55 o 
  -5  18   6       58.25       60.00      3.37 o 
  -4  18   6       31.03       31.40      3.49 o 
  -3  18   6        2.24        3.41      2.32 o 
  -2  18   6        9.70        3.52      2.33 o 
  -1  18   6        0.61       -2.28      2.28 o 
   0  18   6        2.28       -0.87      2.40 o 
   1  18   6        0.84       -1.38      2.76 o 
   2  18   6        0.01       -2.06      2.82 o 
   3  18   6       15.57       11.00      3.67 o 
   4  18   6       68.38       68.59      3.82 o 
   5  18   6        0.60       -0.78      2.83 o 
   6  18   6        0.18       -0.61      3.10 o 
   7  18   6       17.45       21.16      3.63 o 
 -10  19   6        7.46        3.87      3.70 o 
  -9  19   6       33.49       37.22      3.55 o 
  -8  19   6       14.43       12.71      3.07 o 
  -7  19   6       25.44       32.54      3.26 o 
  -6  19   6        2.67        3.38      2.62 o 
  -5  19   6       27.73       29.75      2.96 o 
  -4  19   6       24.46       15.50      3.39 o 
  -3  19   6        1.94        0.17      2.61 o 
  -2  19   6       61.79       73.12      3.43 o 
  -1  19   6        7.61        0.33      2.29 o 
   0  19   6       36.59       40.01      3.04 o 
   1  19   6       51.17       42.64      3.03 o 
   2  19   6      148.88      138.44      5.21 o 
   3  19   6        1.42       -1.47      4.75 o 
   4  19   6        7.71        7.34      2.92 o 
   5  19   6       67.03       68.45      4.13 o 
   6  19   6        0.08       -0.55      3.10 o 
   7  19   6       30.95       36.37      3.88 o 
  -9  20   6        0.36       -0.85      3.02 o 
  -8  20   6        2.40        0.53      2.89 o 
  -7  20   6        2.27        4.24      2.82 o 
  -6  20   6       39.20       49.63      3.51 o 
  -5  20   6       15.76        9.48      2.76 o 
  -4  20   6       32.13       28.23      3.67 o 
  -3  20   6        2.45        2.28      2.62 o 
  -2  20   6       34.05       27.83      2.75 o 
  -1  20   6       22.61       13.66      2.65 o 
   0  20   6       27.50       19.21      2.73 o 
   1  20   6       49.01       48.01      3.50 o 
   2  20   6        4.33        1.08      3.73 o 
   3  20   6        7.79        1.11      3.66 o 
   4  20   6      114.18      118.15      4.70 o 
   5  20   6       12.35        5.93      3.16 o 
   6  20   6       18.96       16.68      3.41 o 
   7  20   6       14.31       14.86      3.69 o 
  -9  21   6       14.92       16.39      3.40 o 
  -8  21   6       32.90       39.07      3.67 o 
  -7  21   6       51.24       60.26      3.89 o 
  -6  21   6       33.42       35.09      3.36 o 
  -5  21   6       86.52       96.71      4.22 o 
  -4  21   6        0.43       -3.62      3.76 o 
  -3  21   6       12.38        5.04      2.77 o 
  -2  21   6       95.42       99.23      4.51 o 
  -1  21   6       17.33       14.90      2.79 o 
   0  21   6        7.50        6.76      2.51 o 
   1  21   6        8.48        8.00      3.09 o 
   2  21   6       21.15       28.75      4.55 o 
   3  21   6        5.32        6.36      3.67 o 
   4  21   6       10.01       12.21      3.57 o 
   5  21   6        7.13        5.10      3.30 o 
   6  21   6       29.81       26.06      3.84 o 
  -8  22   6       11.14       15.39      3.40 o 
  -7  22   6       20.98       22.96      3.38 o 
  -6  22   6       96.24       89.37      4.34 o 
  -5  22   6       24.13       19.30      3.06 o 
  -4  22   6        0.56        0.23      3.39 o 
  -3  22   6       43.41       45.25      3.95 o 
  -2  22   6        2.16        0.54      3.17 o 
  -1  22   6        2.37        3.50      2.78 o 
   0  22   6       38.64       35.79      3.05 o 
   1  22   6        0.14       -3.13      3.13 o 
   2  22   6       11.46       14.33      4.42 o 
   3  22   6       89.39       96.24      5.41 o 
   4  22   6       24.12       17.59      3.91 o 
   5  22   6        1.11       -0.66      3.36 o 
   6  22   6        5.13        4.71      3.41 o 
  -8  23   6       12.92       16.98      3.46 o 
  -7  23   6       22.77       24.44      3.79 o 
  -6  23   6        8.21        8.68      3.25 o 
  -5  23   6       11.70       16.48      3.47 o 
  -4  23   6       17.74       28.52      4.05 o 
  -3  23   6        0.44       -3.21      3.21 o 
  -2  23   6       20.69       23.88      3.58 o 
  -1  23   6      105.21      108.98      4.13 o 
   0  23   6        5.28        2.34      3.10 o 
   1  23   6        0.80       -3.14      3.14 o 
   2  23   6        1.65        0.62      4.04 o 
   3  23   6        5.72        8.85      4.01 o 
   4  23   6        4.72       -1.99      3.65 o 
   5  23   6        0.00       -3.19      3.19 o 
  -7  24   6        0.65       -1.71      3.42 o 
  -6  24   6       64.82       73.88      4.75 o 
  -5  24   6       70.33       98.40      4.59 o 
  -4  24   6       12.54       15.70      4.02 o 
  -3  24   6        3.04       -3.86      3.86 o 
  -2  24   6       56.10       64.97      4.25 o 
  -1  24   6        9.61       13.81      3.82 o 
   0  24   6        4.08        0.83      3.27 o 
   1  24   6        6.70        6.80      5.39 o 
   2  24   6        0.94        2.34      4.29 o 
   3  24   6       15.61        5.66      4.07 o 
   4  24   6        4.51        1.77      4.30 o 
   5  24   6       89.02       83.52      7.43 o 
  -6  25   6       78.43       93.55      5.19 o 
  -5  25   6       33.50       38.09      3.96 o 
  -4  25   6       48.05       52.93      5.62 o 
  -3  25   6       11.32        7.85      4.17 o 
  -2  25   6        0.00       -1.39      4.16 o 
  -1  25   6       39.98       39.93      5.19 o 
   0  25   6        7.26        4.73      4.42 o 
   1  25   6        0.01       -3.34      4.34 o 
   2  25   6        0.21       -4.25      4.25 o 
   3  25   6        0.85       -4.01      4.01 o 
   4  25   6      128.65      157.53      6.36 o 
  -5  26   6       50.62       52.81      4.53 o 
  -4  26   6        0.59        5.45      4.37 o 
  -3  26   6       94.87      123.46      6.93 o 
  -2  26   6       29.31       35.62      6.08 o 
  -1  26   6       26.20       21.93      5.13 o 
   0  26   6       65.94       81.82      8.92 o 
   1  26   6        1.37       -0.10      4.42 o 
   2  26   6       64.84       63.20      8.22 o 
   3  26   6        9.15        9.38      5.52 o 
  -4  27   6       16.33       12.02      6.40 o 
  -3  27   6       56.00       59.98      7.07 o 
  -2  27   6        5.45        1.31      6.39 o 
  -1  27   6      129.48      137.77     10.07 o 
   0  27   6       85.37      109.76      9.85 o 
   1  27   6        6.11       -2.80      6.48 o 
   2  27   6       14.52       11.83      5.92 o 
  -2  28   6       17.29       27.87     10.77 o 
  -1  28   6        4.86        5.92     11.72 o 
   0  28   6       14.23       17.10     10.13 o 
 -11   0   7       39.55       39.13      4.30 o 
  -9   0   7       71.82       87.25      4.80 o 
  -7   0   7      301.35      302.67      8.49 o 
  -5   0   7      241.84      227.30      6.39 o 
  -3   0   7     2634.08     2708.51     47.18 o 
  -1   0   7      102.08       95.56      5.03 o 
   1   0   7      921.89      984.97     18.07 o 
   3   0   7     1284.34     1373.96     21.00 o 
   5   0   7       72.86       53.96      3.61 o 
   7   0   7      121.13      131.10      5.38 o 
   9   0   7      312.78      326.19     10.00 o 
 -12   1   7       23.14       28.62      4.27 o 
 -11   1   7        2.27        7.84      2.33 o 
 -10   1   7      116.84      121.80      4.00 o 
  -9   1   7        0.53        0.76      2.19 o 
  -8   1   7      291.27      196.26      4.82 o 
  -7   1   7      202.93      181.50      5.24 o 
  -6   1   7      257.46      256.22      4.11 o 
  -5   1   7      226.74      232.06      3.51 o 
  -4   1   7      373.30      369.47      5.23 o 
  -3   1   7       29.73       23.08      1.83 o 
  -2   1   7       67.40       77.51      2.18 o 
  -1   1   7       35.90       22.67      2.14 o 
   0   1   7        0.08       -0.89      1.75 o 
   1   1   7        3.12        1.84      1.54 o 
   2   1   7      211.85      247.57      4.22 o 
   3   1   7       10.40       21.52      2.08 o 
   4   1   7       20.77       27.18      1.75 o 
   5   1   7      135.97      130.13      3.63 o 
   6   1   7      120.80       99.43      3.46 o 
   7   1   7        1.55        0.01      2.27 o 
   8   1   7        6.66       -2.06      2.42 o 
   9   1   7        5.64        2.19      3.50 o 
  10   1   7        1.52       -2.85      2.85 o 
 -12   2   7        7.68        6.09      2.27 o 
 -11   2   7        0.84        0.58      2.22 o 
 -10   2   7        6.15       10.64      2.28 o 
  -9   2   7       30.00       33.19      2.56 o 
  -8   2   7      656.68      561.98      9.39 o 
  -7   2   7      116.75      105.94      3.56 o 
  -6   2   7      913.36      840.28      9.13 o 
  -5   2   7      112.08      112.80      2.60 o 
  -4   2   7      243.68      254.63      3.61 o 
  -3   2   7       20.63       16.52      1.91 o 
  -2   2   7       82.19       93.67      4.20 o 
  -1   2   7       94.55      101.53      3.11 o 
   0   2   7       67.61       65.30      2.52 o 
   1   2   7        8.70       12.30      1.96 o 
   2   2   7        8.10        2.61      1.55 o 
   3   2   7      297.26      298.10      4.57 o 
   4   2   7        0.71        0.72      1.57 o 
   5   2   7       96.18       84.37      3.15 o 
   6   2   7       64.64       79.55      3.34 o 
   7   2   7        4.57        3.10      3.23 o 
   8   2   7        9.87       10.29      2.72 o 
   9   2   7       50.53       47.71      3.72 o 
  10   2   7        0.01       -3.14      3.14 o 
 -12   3   7       48.76       59.66      2.97 o 
 -11   3   7       21.83       16.32      2.35 o 
 -10   3   7        9.34       10.99      2.34 o 
  -9   3   7        8.93       11.73      2.30 o 
  -8   3   7      258.49      252.67      5.75 o 
  -7   3   7      763.51      671.91     10.72 o 
  -6   3   7      922.83      897.70      9.67 o 
  -5   3   7      100.68       83.33      2.32 o 
  -4   3   7      421.40      427.26      6.15 o 
  -3   3   7      116.70      114.53      3.31 o 
  -2   3   7     1105.38     1156.56     15.59 o 
  -1   3   7     1330.37     1284.19     19.59 o 
   0   3   7       37.39       35.10      1.74 o 
   1   3   7      585.53      533.84      7.57 o 
   2   3   7        2.83        4.12      1.42 o 
   3   3   7       63.25       58.70      2.22 o 
   4   3   7      188.04      202.09      4.13 o 
   5   3   7       51.44       55.66      2.90 o 
   6   3   7        2.25        1.44      2.37 o 
   7   3   7        3.30        4.40      2.44 o 
   8   3   7        0.18       -2.68      2.68 o 
   9   3   7       66.68       57.04      3.56 o 
  10   3   7        0.84       -3.59      3.59 o 
 -12   4   7       26.65       30.06      4.93 o 
 -11   4   7       43.10       52.02      2.96 o 
 -10   4   7       20.92       33.32      2.92 o 
  -9   4   7        6.01        0.72      2.18 o 
  -8   4   7       13.78       11.68      2.33 o 
  -7   4   7        1.96       -0.09      2.23 o 
  -6   4   7        8.69        6.59      1.53 o 
  -5   4   7     1951.94     1908.81     19.34 o 
  -4   4   7       35.44       38.99      1.73 o 
  -3   4   7      770.11      715.18      9.64 o 
  -2   4   7      139.50      148.88      4.37 o 
  -1   4   7      106.38       96.20      3.61 o 
   0   4   7        0.01        3.68      1.94 o 
   1   4   7      125.77      130.28      3.83 o 
   2   4   7      148.41      162.34      3.18 o 
   3   4   7       94.64      101.07      3.06 o 
   4   4   7       11.45        9.53      1.88 o 
   5   4   7       11.84       10.06      2.26 o 
   6   4   7        1.17        2.29      2.75 o 
   7   4   7       28.94       27.34      3.72 o 
   8   4   7       43.56       50.00      3.86 o 
   9   4   7        2.15       -2.76      2.76 o 
  10   4   7        2.65       -0.74      4.28 o 
 -12   5   7        2.24        6.91      3.05 o 
 -11   5   7       33.91       39.61      2.75 o 
 -10   5   7       36.04       41.70      2.70 o 
  -9   5   7        3.63        2.86      2.27 o 
  -8   5   7        4.76        9.63      2.25 o 
  -7   5   7      637.38      606.44      9.77 o 
  -6   5   7        4.83        1.39      2.06 o 
  -5   5   7       51.72       49.85      1.96 o 
  -4   5   7      409.53      392.48      5.47 o 
  -3   5   7       23.80       21.38      1.78 o 
  -2   5   7      314.46      327.88      5.13 o 
  -1   5   7       25.48       40.60      2.35 o 
   0   5   7       94.39      107.61      3.37 o 
   1   5   7        8.26       15.15      1.23 o 
   2   5   7        0.57        0.90      1.42 o 
   3   5   7      103.09      125.57      3.03 o 
   4   5   7      151.41      128.98      4.04 o 
   5   5   7      209.58      183.48      4.63 o 
   6   5   7      126.98      132.77      4.25 o 
   7   5   7       31.84       32.60      3.17 o 
   8   5   7        5.53        2.15      2.86 o 
   9   5   7       29.06       31.30      3.18 o 
 -12   6   7      132.71      136.60      6.89 o 
 -11   6   7        4.76        8.97      2.38 o 
 -10   6   7       56.07       55.88      2.93 o 
  -9   6   7       15.83       26.28      2.52 o 
  -8   6   7       17.03        8.81      2.28 o 
  -7   6   7      218.43      247.34      5.25 o 
  -6   6   7      125.34      128.55      3.94 o 
  -5   6   7        3.32       -1.35      1.35 o 
  -4   6   7      138.55      132.50      2.86 o 
  -3   6   7        2.29       -1.05      1.56 o 
  -2   6   7       35.36       38.60      1.79 o 
  -1   6   7       13.25        8.80      2.08 o 
   0   6   7       80.81       82.37      2.53 o 
   1   6   7        0.47       -0.17      1.24 o 
   2   6   7       75.51       92.39      2.48 o 
   3   6   7        1.40        1.03      1.73 o 
   4   6   7       14.06       15.53      2.27 o 
   5   6   7       12.91        6.52      2.31 o 
   6   6   7      165.93      145.19      4.37 o 
   7   6   7        6.64        6.77      2.54 o 
   8   6   7      225.33      234.34      5.82 o 
   9   6   7       21.97       12.73      3.63 o 
 -12   7   7        0.51        1.97      2.29 o 
 -11   7   7       49.99       63.68      3.16 o 
 -10   7   7       11.19       13.05      2.72 o 
  -9   7   7       17.00       23.44      2.96 o 
  -8   7   7       36.05       25.25      2.53 o 
  -7   7   7       82.10       67.39      2.93 o 
  -6   7   7        2.66        0.00      2.14 o 
  -5   7   7       42.46       47.83      1.82 o 
  -4   7   7        6.08        1.55      1.62 o 
  -3   7   7       52.43       52.97      2.01 o 
  -2   7   7      255.54      249.50      4.38 o 
  -1   7   7       60.91       76.75      2.27 o 
   0   7   7      271.28      252.01      4.45 o 
   1   7   7        6.35       10.50      1.73 o 
   2   7   7        0.39        3.49      1.68 o 
   3   7   7      269.30      238.44      4.29 o 
   4   7   7      160.40      171.72      4.38 o 
   5   7   7       25.48       23.71      2.48 o 
   6   7   7       10.46       12.03      2.49 o 
   7   7   7      389.94      360.52      7.16 o 
   8   7   7      223.58      239.44      5.98 o 
   9   7   7       50.42       52.37      3.66 o 
 -12   8   7       17.69       22.58      2.66 o 
 -11   8   7       14.87       15.43      2.48 o 
 -10   8   7       14.94       29.41      2.66 o 
  -9   8   7       12.91        8.96      2.33 o 
  -8   8   7       85.16       88.38      3.24 o 
  -7   8   7       25.89       21.33      2.45 o 
  -6   8   7      174.28      164.50      4.37 o 
  -5   8   7        0.94        1.56      1.64 o 
  -4   8   7        7.08        3.76      1.60 o 
  -3   8   7       32.10       33.40      1.85 o 
  -2   8   7       71.27       62.63      2.24 o 
  -1   8   7       45.18       34.81      2.42 o 
   0   8   7       31.09       25.67      2.40 o 
   1   8   7       89.51       80.67      2.59 o 
   2   8   7       19.76       19.78      1.86 o 
   3   8   7        1.72        0.92      1.70 o 
   4   8   7      380.04      333.92      6.37 o 
   5   8   7      124.14      127.49      4.03 o 
   6   8   7       48.88       66.56      3.19 o 
   7   8   7      163.72      174.07      4.94 o 
   8   8   7        3.51        5.82      3.29 o 
   9   8   7        9.30        6.64      3.60 o 
 -12   9   7       21.41       28.74      3.02 o 
 -11   9   7        4.37        2.38      2.46 o 
 -10   9   7        9.03       10.03      2.42 o 
  -9   9   7       52.36       48.68      2.85 o 
  -8   9   7       63.73       73.74      3.17 o 
  -7   9   7       16.64        6.37      2.22 o 
  -6   9   7       50.63       41.44      2.57 o 
  -5   9   7      220.83      203.88      3.85 o 
  -4   9   7        0.72        1.41      1.65 o 
  -3   9   7       20.40       23.38      1.77 o 
  -2   9   7       37.44       48.98      2.51 o 
  -1   9   7      140.62      164.61      3.83 o 
   0   9   7     1217.73     1233.06     16.52 o 
   1   9   7      229.33      199.30      4.32 o 
   2   9   7        0.22       -1.17      1.62 o 
   3   9   7      560.23      553.59      7.67 o 
   4   9   7       98.77      104.32      3.59 o 
   5   9   7       36.09       43.26      2.76 o 
   6   9   7       13.53       10.62      2.47 o 
   7   9   7        0.41        4.05      2.57 o 
   8   9   7        0.74        0.02      2.96 o 
   9   9   7        4.90        4.69      3.14 o 
 -12  10   7      128.41      148.84      4.93 o 
 -11  10   7       64.66       74.28      3.39 o 
 -10  10   7       27.68       27.10      2.67 o 
  -9  10   7        0.85        3.75      2.34 o 
  -8  10   7       18.08       20.96      2.57 o 
  -7  10   7       13.08       12.82      2.27 o 
  -6  10   7      202.64      170.00      4.45 o 
  -5  10   7      363.41      398.87      5.76 o 
  -4  10   7       13.38       12.22      1.82 o 
  -3  10   7        8.46        7.03      1.65 o 
  -2  10   7      169.72      166.81      4.49 o 
  -1  10   7      411.24      406.99      9.76 o 
   0  10   7     1142.23     1114.39     20.76 o 
   1  10   7      103.71      110.04      5.45 o 
   2  10   7      818.88      754.90     10.26 o 
   3  10   7      211.66      196.58      5.68 o 
   4  10   7       18.74       15.30      2.30 o 
   5  10   7       79.30       68.59      3.08 o 
   6  10   7       40.09       37.07      2.88 o 
   7  10   7        0.00       -1.37      2.86 o 
   8  10   7       95.22       98.70      4.43 o 
   9  10   7       92.90      105.46      6.04 o 
 -12  11   7       38.08       49.41     12.04 o 
 -11  11   7        0.35        4.49      2.46 o 
 -10  11   7        3.87        8.91      2.57 o 
  -9  11   7       73.30       65.44      3.17 o 
  -8  11   7       83.67       82.86      3.34 o 
  -7  11   7       10.07       15.13      2.34 o 
  -6  11   7        1.32       -2.02      2.02 o 
  -5  11   7       37.81       20.83      2.08 o 
  -4  11   7       51.90       40.14      2.21 o 
  -3  11   7      234.13      198.14      3.87 o 
  -2  11   7      162.85      164.43      4.09 o 
  -1  11   7      205.92      178.28      4.71 o 
   0  11   7        8.61       18.75      2.62 o 
   1  11   7      559.20      493.77      8.44 o 
   2  11   7       62.65       70.90      3.41 o 
   3  11   7        0.38        1.03      2.14 o 
   4  11   7        0.42        0.35      2.43 o 
   5  11   7        6.24        5.09      2.58 o 
   6  11   7       12.03        9.32      2.74 o 
   7  11   7        1.78       -2.52      2.84 o 
   8  11   7       35.81       40.37      4.44 o 
   9  11   7       32.39       43.30      3.97 o 
 -11  12   7        6.47       12.48      2.82 o 
 -10  12   7       69.14       70.38      3.39 o 
  -9  12   7       34.84       47.81      3.03 o 
  -8  12   7      160.26      165.71      4.88 o 
  -7  12   7        0.52        1.35      2.19 o 
  -6  12   7       20.32       13.56      2.27 o 
  -5  12   7       43.63       49.54      2.47 o 
  -4  12   7      167.73      153.22      3.53 o 
  -3  12   7       98.32       78.49      2.53 o 
  -2  12   7      139.90      144.74      3.86 o 
  -1  12   7      608.87      545.04      9.81 o 
   0  12   7     1359.36     1307.98     19.00 o 
   1  12   7        8.68        7.63      2.35 o 
   2  12   7       13.71       13.93      2.37 o 
   3  12   7       26.31       14.02      2.33 o 
   4  12   7      138.86      137.32      4.66 o 
   5  12   7       37.60       49.42      3.26 o 
   6  12   7       11.00       11.56      2.83 o 
   7  12   7       49.29       53.14      3.72 o 
   8  12   7        5.90        2.33      3.08 o 
 -11  13   7        0.69        0.98      2.75 o 
 -10  13   7        0.04        4.22      2.75 o 
  -9  13   7      119.27      106.72      4.01 o 
  -8  13   7        0.51        3.92      2.29 o 
  -7  13   7      126.08      100.63      3.62 o 
  -6  13   7        2.26        2.46      2.11 o 
  -5  13   7        2.86        5.09      2.03 o 
  -4  13   7        0.77        2.04      1.65 o 
  -3  13   7      126.54      115.48      2.92 o 
  -2  13   7        3.89        6.44      1.95 o 
  -1  13   7      305.13      257.76      5.66 o 
   0  13   7      698.20      689.65     11.04 o 
   1  13   7     1239.63     1113.52     17.81 o 
   2  13   7       64.36       65.96      3.18 o 
   3  13   7       95.28      105.14      3.59 o 
   4  13   7        3.71        0.76      2.58 o 
   5  13   7        3.18       -2.60      2.65 o 
   6  13   7       48.01       50.16      3.57 o 
   7  13   7        2.95        1.39      3.00 o 
   8  13   7       14.05       19.05      3.51 o 
 -11  14   7        0.32        2.69      2.81 o 
 -10  14   7        0.91        0.71      2.67 o 
  -9  14   7        0.10        4.28      2.66 o 
  -8  14   7       46.82       66.88      3.26 o 
  -7  14   7       20.54       19.09      2.43 o 
  -6  14   7       61.83       68.53      3.18 o 
  -5  14   7        9.09        4.58      2.23 o 
  -4  14   7      119.64      128.72      3.11 o 
  -3  14   7       15.46       14.27      1.82 o 
  -2  14   7      137.01      129.01      4.16 o 
  -1  14   7        0.15       -1.65      1.65 o 
   0  14   7      328.41      283.24      6.32 o 
   1  14   7        0.00       -2.38      2.39 o 
   2  14   7      110.28      110.90      3.77 o 
   3  14   7        3.34        5.41      2.71 o 
   4  14   7        0.03       -0.54      2.56 o 
   5  14   7       10.07       13.07      2.89 o 
   6  14   7        2.68        5.04      2.89 o 
   7  14   7       44.66       49.73      3.74 o 
   8  14   7        0.63       -1.90      3.12 o 
 -11  15   7       29.58       32.43      3.34 o 
 -10  15   7       11.62       10.21      2.96 o 
  -9  15   7      161.91      150.06      5.08 o 
  -8  15   7      360.45      345.58      8.62 o 
  -7  15   7       16.69       15.60      2.68 o 
  -6  15   7       21.29       15.92      2.59 o 
  -5  15   7       43.09       31.23      2.83 o 
  -4  15   7       50.72       54.06      2.74 o 
  -3  15   7      364.84      363.95      6.84 o 
  -2  15   7      163.99      161.37      4.47 o 
  -1  15   7      576.14      555.57      9.46 o 
   0  15   7      374.40      372.98      7.14 o 
   1  15   7        1.16        3.07      2.36 o 
   2  15   7       48.78       38.18      2.70 o 
   3  15   7        8.69        3.39      3.14 o 
   4  15   7        0.00        0.70      2.60 o 
   5  15   7        0.41       -2.22      2.71 o 
   6  15   7        2.21        2.46      2.91 o 
   7  15   7       85.69      107.90      7.70 o 
   8  15   7       14.23       16.79      3.56 o 
 -10  16   7        0.00        3.62      2.89 o 
  -9  16   7        0.19       -0.71      2.83 o 
  -8  16   7       77.86       96.07      4.13 o 
  -7  16   7        0.65       -1.59      2.51 o 
  -6  16   7       32.23       20.37      2.73 o 
  -5  16   7      117.24      119.04      4.19 o 
  -4  16   7        0.53       -1.98      1.98 o 
  -3  16   7      128.32      100.15      3.86 o 
  -2  16   7        5.41        2.74      2.35 o 
  -1  16   7      174.78      156.35      5.21 o 
   0  16   7        0.82        1.94      2.35 o 
   1  16   7      919.67      862.04     18.92 o 
   2  16   7        2.88        2.18      2.84 o 
   3  16   7        2.45       -1.26      3.69 o 
   4  16   7        3.80        3.95      2.62 o 
   5  16   7       15.33        5.04      2.92 o 
   6  16   7       47.76       56.73      3.92 o 
   7  16   7        1.82        3.27      3.22 o 
 -10  17   7        0.07        2.87      2.97 o 
  -9  17   7        2.86        0.97      2.89 o 
  -8  17   7        0.59        4.02      2.76 o 
  -7  17   7       14.22        7.26      2.71 o 
  -6  17   7       29.00       34.55      3.04 o 
  -5  17   7       10.36       19.75      2.77 o 
  -4  17   7        3.37       -0.20      2.32 o 
  -3  17   7        1.42       -0.37      2.23 o 
  -2  17   7        8.18       10.74      2.42 o 
  -1  17   7        7.63       -0.47      2.33 o 
   0  17   7        2.29        3.14      2.32 o 
   1  17   7       57.02       77.16      3.37 o 
   2  17   7      238.84      239.24      6.67 o 
   3  17   7        4.35        3.41      3.79 o 
   4  17   7        5.09        2.62      2.81 o 
   5  17   7        7.47        9.83      3.03 o 
   6  17   7       44.48       55.38      4.00 o 
   7  17   7        0.19        2.04      3.28 o 
 -10  18   7        4.35        6.52      3.15 o 
  -9  18   7        0.88       -2.29      2.89 o 
  -8  18   7        4.21        4.38      2.93 o 
  -7  18   7        1.22        1.20      2.69 o 
  -6  18   7        1.21        2.52      2.57 o 
  -5  18   7        4.32        7.73      2.67 o 
  -4  18   7       42.02       31.97      3.23 o 
  -3  18   7      115.91      114.42      4.63 o 
  -2  18   7        5.72        3.27      2.45 o 
  -1  18   7        0.16       -2.42      2.42 o 
   0  18   7        7.29        6.51      2.51 o 
   1  18   7      299.65      289.77      6.45 o 
   2  18   7        3.03        5.80      3.78 o 
   3  18   7       38.28       45.73      4.65 o 
   4  18   7        6.02        2.12      2.92 o 
   5  18   7        0.01       -1.58      3.06 o 
   6  18   7        5.73        9.92      3.34 o 
   7  18   7      162.36      192.79      6.41 o 
  -9  19   7       12.13        9.75      3.13 o 
  -8  19   7       41.76       34.62      3.46 o 
  -7  19   7       50.12       35.72      3.33 o 
  -6  19   7       79.20       65.20      4.76 o 
  -5  19   7       41.60       44.65      3.32 o 
  -4  19   7        4.15       -2.47      2.47 o 
  -3  19   7       36.49       27.04      3.47 o 
  -2  19   7        1.05       -3.08      3.08 o 
  -1  19   7        3.58        4.98      2.50 o 
   0  19   7        0.34       -1.92      2.84 o 
   1  19   7        7.29        5.38      3.13 o 
   2  19   7        3.26       -2.69      3.63 o 
   3  19   7      103.66       98.48      6.01 o 
   4  19   7       17.51       26.80      3.83 o 
   5  19   7       34.63       27.44      3.61 o 
   6  19   7       42.88       42.86      3.95 o 
  -9  20   7       25.52       34.45      4.23 o 
  -8  20   7        1.66        6.28      3.16 o 
  -7  20   7       79.05       86.91      4.27 o 
  -6  20   7        3.46        6.38      2.89 o 
  -5  20   7        1.34       -1.61      2.67 o 
  -4  20   7       61.84       65.36      3.63 o 
  -3  20   7        4.78        2.73      3.05 o 
  -2  20   7        6.29        1.97      2.61 o 
  -1  20   7       14.62       18.39      2.78 o 
   0  20   7       29.36       34.16      3.00 o 
   1  20   7       25.26       28.25      3.54 o 
   2  20   7        0.03       -0.21      4.04 o 
   3  20   7        9.34       10.41      3.83 o 
   4  20   7        2.19        4.01      3.15 o 
   5  20   7        5.13        2.27      4.31 o 
   6  20   7      144.14      156.92      5.76 o 
  -8  21   7        6.37        5.07      3.18 o 
  -7  21   7        5.80       11.83      3.24 o 
  -6  21   7       17.76       14.92      3.17 o 
  -5  21   7        5.21        2.98      2.68 o 
  -4  21   7        3.56        4.42      2.70 o 
  -3  21   7       34.72       39.02      6.17 o 
  -2  21   7        1.72       -2.72      3.10 o 
  -1  21   7        5.21        0.90      2.62 o 
   0  21   7        3.09        4.40      2.71 o 
   1  21   7       41.63       41.05      3.85 o 
   2  21   7       52.81       43.02      4.97 o 
   3  21   7        8.12        2.64      4.74 o 
   4  21   7        6.98        0.56      3.39 o 
   5  21   7        0.63       -3.19      3.19 o 
  -8  22   7       31.22       40.73      5.01 o 
  -7  22   7        0.02       -0.24      3.13 o 
  -6  22   7        4.34       -1.42      2.96 o 
  -5  22   7       30.92       25.61      3.30 o 
  -4  22   7       13.73       10.00      3.38 o 
  -3  22   7      110.05      112.03      5.43 o 
  -2  22   7       57.78       58.61      4.15 o 
  -1  22   7       90.30      115.89      4.40 o 
   0  22   7        0.24        0.24      3.24 o 
   1  22   7        9.46        2.97      4.40 o 
   2  22   7        2.46        0.39      4.18 o 
   3  22   7       10.35       -1.06      4.10 o 
   4  22   7       11.42        4.67      3.40 o 
   5  22   7       13.95       12.33      3.71 o 
  -7  23   7       29.16       35.51      3.72 o 
  -6  23   7       32.58       33.24      3.68 o 
  -5  23   7       21.57       15.22      3.24 o 
  -4  23   7        5.75        8.29      3.37 o 
  -3  23   7        6.53        8.16      3.75 o 
  -2  23   7        0.24        4.99      3.64 o 
  -1  23   7       21.12       27.76      3.84 o 
   0  23   7        8.09       -1.94      3.13 o 
   1  23   7      116.99      128.45      8.19 o 
   2  23   7        1.84       -0.68      4.29 o 
   3  23   7       18.35       14.67      4.34 o 
   4  23   7        6.43       12.98      3.60 o 
  -6  24   7        2.94       11.60      3.37 o 
  -5  24   7       45.15       65.32      4.14 o 
  -4  24   7       87.23       96.32      4.86 o 
  -3  24   7        3.07        2.01      3.87 o 
  -2  24   7        4.12        2.51      6.30 o 
  -1  24   7       43.47       50.32      6.31 o 
   0  24   7        7.77        8.33      3.59 o 
   1  24   7       53.32       62.88      6.49 o 
   2  24   7       12.86       15.09      4.76 o 
   3  24   7       28.28       29.67      5.20 o 
   4  24   7        0.01       -1.65      5.35 o 
  -6  25   7       21.25       36.92      5.72 o 
  -5  25   7        0.22        2.72      3.46 o 
  -4  25   7       50.32       65.27      6.02 o 
  -3  25   7        0.34        3.86      4.70 o 
  -2  25   7       14.38       18.51      4.57 o 
  -1  25   7       13.30       26.11      5.22 o 
   0  25   7        8.83        1.90      8.23 o 
   1  25   7       50.49       59.12      5.94 o 
   2  25   7       25.05       23.25      5.17 o 
   3  25   7       22.87       26.22      4.69 o 
  -4  26   7       41.36       47.23      4.77 o 
  -3  26   7        1.21        4.32      4.75 o 
  -2  26   7      109.79      129.64      9.82 o 
  -1  26   7        0.35       -5.36      6.22 o 
   0  26   7        0.43       -8.23      8.23 o 
   1  26   7       36.47       59.82      8.28 o 
   2  26   7       55.42       59.71      8.92 o 
  -2  27   7       16.00       19.27      8.23 o 
  -1  27   7        0.50        0.63      6.27 o 
   0  27   7       45.68       50.04      8.28 o 
 -12   0   8      159.64      161.83     11.12 o 
 -10   0   8        9.94        5.81      3.70 o 
  -8   0   8      298.95      316.14     10.19 o 
  -6   0   8     1908.40     1757.57     40.14 o 
  -4   0   8        5.96       13.49      2.62 o 
  -2   0   8      520.25      470.04     11.28 o 
   0   0   8        2.12        6.26      3.14 o 
   2   0   8        5.33       10.32      3.29 o 
   4   0   8      338.33      349.61      8.24 o 
   6   0   8     1222.41     1201.20     24.62 o 
   8   0   8      316.31      320.20     13.26 o 
 -12   1   8       15.99       22.55      2.83 o 
 -11   1   8       31.16       27.23      2.97 o 
 -10   1   8       60.49       67.19      3.47 o 
  -9   1   8       10.33       -1.31      2.57 o 
  -8   1   8       10.41        3.35      2.49 o 
  -7   1   8      331.44      330.81      7.29 o 
  -6   1   8        4.82        5.64      4.62 o 
  -5   1   8      214.87      198.99      3.94 o 
  -4   1   8       12.41       14.96      2.06 o 
  -3   1   8        2.91        2.25      1.85 o 
  -2   1   8     1395.77     1392.17     19.81 o 
  -1   1   8        2.03        1.07      2.08 o 
   0   1   8      470.52      471.41      8.39 o 
   1   1   8      156.46      140.07      3.37 o 
   2   1   8       63.42       68.95      2.48 o 
   3   1   8      377.82      365.15      5.59 o 
   4   1   8       12.81       12.35      2.39 o 
   5   1   8        0.81        1.29      2.33 o 
   6   1   8       12.80       21.96      4.13 o 
   7   1   8       25.10       18.65      2.90 o 
   8   1   8        0.06        0.40      3.07 o 
   9   1   8       22.56       16.25      3.60 o 
 -12   2   8        9.21        4.87      3.00 o 
 -11   2   8       13.63       28.18      2.85 o 
 -10   2   8       13.45       14.46      2.86 o 
  -9   2   8       43.76       49.73      3.06 o 
  -8   2   8        1.87        1.14      2.46 o 
  -7   2   8        0.01        0.51      2.50 o 
  -6   2   8      229.78      221.38      5.45 o 
  -5   2   8       38.09       41.21      1.99 o 
  -4   2   8      123.61      125.89      3.81 o 
  -3   2   8        5.96        2.62      1.90 o 
  -2   2   8      231.42      278.18      5.29 o 
  -1   2   8      337.09      355.61      6.53 o 
   0   2   8        6.37        8.56      2.22 o 
   1   2   8      272.24      259.27      4.65 o 
   2   2   8        2.82        7.70      1.74 o 
   3   2   8       14.27       15.88      1.82 o 
   4   2   8       86.75       90.03      3.44 o 
   5   2   8      195.51      178.76      4.74 o 
   6   2   8      243.22      235.42      5.61 o 
   7   2   8       14.71        6.81      2.70 o 
   8   2   8       60.64       58.10      3.60 o 
   9   2   8        1.15       -3.16      3.16 o 
 -12   3   8       28.61       26.77      5.49 o 
 -11   3   8        3.16        2.87      2.55 o 
 -10   3   8       75.62      108.07      3.94 o 
  -9   3   8       27.85       18.85      2.55 o 
  -8   3   8       89.97       92.81      3.49 o 
  -7   3   8      426.69      383.40      7.15 o 
  -6   3   8        0.10       -1.54      2.22 o 
  -5   3   8      130.01      131.25      3.03 o 
  -4   3   8       90.87      101.42      3.10 o 
  -3   3   8      622.72      599.97      9.00 o 
  -2   3   8      352.81      378.27      6.90 o 
  -1   3   8      113.42      118.11      3.97 o 
   0   3   8       99.14       84.30      2.48 o 
   1   3   8      220.20      230.04      4.38 o 
   2   3   8      189.14      187.52      3.83 o 
   3   3   8       62.10       78.86      2.44 o 
   4   3   8       11.02       16.96      2.38 o 
   5   3   8      210.37      207.64      5.05 o 
   6   3   8       49.66       46.78      3.88 o 
   7   3   8       28.96       27.31      4.08 o 
   8   3   8        2.14       -2.84      2.84 o 
   9   3   8        5.30        0.73      3.09 o 
 -12   4   8       57.32       67.77      3.40 o 
 -11   4   8       14.11       13.54      2.58 o 
 -10   4   8       31.50       34.61      2.75 o 
  -9   4   8       53.16       68.40      3.18 o 
  -8   4   8      402.04      371.22      7.04 o 
  -7   4   8      904.41      820.65     12.82 o 
  -6   4   8       42.32       44.24      2.69 o 
  -5   4   8       19.49       25.52      2.21 o 
  -4   4   8       39.33       44.85      2.10 o 
  -3   4   8        6.07        6.28      1.94 o 
  -2   4   8       39.90       40.16      2.63 o 
  -1   4   8      324.91      280.88      5.75 o 
   0   4   8        0.04       -0.30      1.47 o 
   1   4   8        4.49        2.94      1.77 o 
   2   4   8        0.19        0.19      1.67 o 
   3   4   8        0.64        1.65      1.69 o 
   4   4   8      400.47      380.93      6.94 o 
   5   4   8      173.15      186.20      4.86 o 
   6   4   8       20.91       21.95      2.83 o 
   7   4   8        0.02       -0.40      2.87 o 
   8   4   8        3.36       -0.76      2.78 o 
   9   4   8        3.46       -3.25      3.25 o 
 -12   5   8        3.89        6.69      2.88 o 
 -11   5   8       62.88       67.04      3.27 o 
 -10   5   8        5.48       13.10      2.51 o 
  -9   5   8       94.51       97.05      3.85 o 
  -8   5   8      113.14      107.18      3.81 o 
  -7   5   8        0.16        6.12      2.31 o 
  -6   5   8       31.82       30.06      2.51 o 
  -5   5   8      456.76      446.84      6.65 o 
  -4   5   8        9.99       14.34      1.82 o 
  -3   5   8       53.99       60.19      2.44 o 
  -2   5   8        5.31        9.19      2.31 o 
  -1   5   8        7.06        8.02      2.39 o 
   0   5   8      119.78      109.89      3.57 o 
   1   5   8        0.00       -0.07      1.68 o 
   2   5   8        6.64        4.92      1.78 o 
   3   5   8      262.53      238.93      4.17 o 
   4   5   8       20.79       20.78      2.46 o 
   5   5   8      125.80      121.89      3.92 o 
   6   5   8        7.41       10.83      2.76 o 
   7   5   8       44.52       42.64      3.06 o 
   8   5   8       56.54       61.51      4.04 o 
   9   5   8        0.44       -2.95      2.95 o 
 -12   6   8        3.16        4.40      3.18 o 
 -11   6   8        3.33        7.63      2.59 o 
 -10   6   8       14.14       11.32      2.64 o 
  -9   6   8       14.48       13.68      2.49 o 
  -8   6   8       42.64       60.81      3.10 o 
  -7   6   8      237.46      234.73      5.30 o 
  -6   6   8      539.99      503.90      8.57 o 
  -5   6   8      346.36      346.21      5.24 o 
  -4   6   8        3.94        4.06      1.78 o 
  -3   6   8      132.68      155.91      3.46 o 
  -2   6   8      814.19      773.51     11.88 o 
  -1   6   8       57.47       53.85      2.92 o 
   0   6   8       48.85       53.52      2.86 o 
   1   6   8      398.71      385.29      5.81 o 
   2   6   8       12.31       13.51      1.87 o 
   3   6   8       29.13       38.03      2.34 o 
   4   6   8       18.15       17.13      2.42 o 
   5   6   8        9.41        3.41      2.29 o 
   6   6   8       15.18       21.93      2.73 o 
   7   6   8      104.42      110.00      4.00 o 
   8   6   8      144.00      157.63      5.43 o 
   9   6   8        3.34       -1.81      3.40 o 
 -12   7   8       20.53       20.95      4.49 o 
 -11   7   8       89.50       82.20      4.92 o 
 -10   7   8      185.84      185.44      4.99 o 
  -9   7   8       18.19       19.91      2.59 o 
  -8   7   8       20.51       18.59      2.54 o 
  -7   7   8       64.81       39.28      2.67 o 
  -6   7   8        1.10        1.12      2.14 o 
  -5   7   8      272.68      280.85      4.62 o 
  -4   7   8      304.51      306.29      5.04 o 
  -3   7   8        0.37        2.68      1.72 o 
  -2   7   8       16.52       22.26      2.20 o 
  -1   7   8       11.25       13.72      2.54 o 
   0   7   8      162.50      160.07      4.46 o 
   1   7   8      759.49      708.97      9.40 o 
   2   7   8       75.22       79.07      2.54 o 
   3   7   8      236.67      233.88      4.75 o 
   4   7   8       11.99       15.82      2.43 o 
   5   7   8       58.74       49.86      3.02 o 
   6   7   8       70.42       67.31      3.38 o 
   7   7   8       76.50       70.55      3.52 o 
   8   7   8        5.93       13.86      3.11 o 
   9   7   8        7.35        3.67      3.67 o 
 -12   8   8        3.42        1.70      2.59 o 
 -11   8   8       29.33       29.36      2.90 o 
 -10   8   8        7.55        7.98      2.73 o 
  -9   8   8       10.15        1.53      2.28 o 
  -8   8   8       75.99       58.88      3.05 o 
  -7   8   8      101.83       94.06      3.37 o 
  -6   8   8        0.30        1.28      2.07 o 
  -5   8   8      209.16      173.35      3.57 o 
  -4   8   8      171.01      168.63      3.69 o 
  -3   8   8      718.82      666.19      8.88 o 
  -2   8   8       53.21       67.79      2.49 o 
  -1   8   8       65.90       55.44      2.18 o 
   0   8   8        3.63        6.07      2.19 o 
   1   8   8       78.35       69.62      2.59 o 
   2   8   8      179.87      199.12      3.96 o 
   3   8   8       44.62       48.88      2.53 o 
   4   8   8      141.95      147.07      4.26 o 
   5   8   8       92.50       92.66      3.53 o 
   6   8   8       49.38       60.52      3.59 o 
   7   8   8        4.49        4.68      3.00 o 
   8   8   8       14.66       19.37      3.38 o 
 -12   9   8       14.53       14.13      4.24 o 
 -11   9   8       16.28       16.91      2.78 o 
 -10   9   8        8.04       10.25      2.61 o 
  -9   9   8        1.05        7.09      2.44 o 
  -8   9   8       63.64       50.64      3.59 o 
  -7   9   8        1.10       -0.30      2.27 o 
  -6   9   8        0.18       -0.22      2.15 o 
  -5   9   8      551.35      492.64      7.47 o 
  -4   9   8      312.83      317.59      5.15 o 
  -3   9   8      198.58      181.84      3.75 o 
  -2   9   8      315.75      297.98      5.29 o 
  -1   9   8      450.44      455.88      6.97 o 
   0   9   8      505.94      488.07      7.78 o 
   1   9   8       21.09       17.05      2.13 o 
   2   9   8       55.92       55.31      2.26 o 
   3   9   8      431.24      402.96      6.87 o 
   4   9   8       93.46       86.65      3.32 o 
   5   9   8      105.30      102.46      4.04 o 
   6   9   8        0.37       -0.83      3.85 o 
   7   9   8        0.25       -2.93      3.12 o 
   8   9   8        0.71       -2.52      3.47 o 
 -11  10   8       19.42       24.98      3.05 o 
 -10  10   8        1.70        8.91      2.79 o 
  -9  10   8      187.28      206.82      6.76 o 
  -8  10   8        3.99        1.74      2.38 o 
  -7  10   8        1.25        2.49      2.28 o 
  -6  10   8       41.05       37.35      2.66 o 
  -5  10   8      960.91      827.07     11.34 o 
  -4  10   8      653.11      524.81      7.41 o 
  -3  10   8      180.94      172.77      3.85 o 
  -2  10   8      202.39      198.05      4.10 o 
  -1  10   8        2.27        0.91      2.45 o 
   0  10   8     1970.37     1819.12     27.64 o 
   1  10   8       19.17       16.65      2.54 o 
   2  10   8      254.13      224.05      4.63 o 
   3  10   8      355.10      343.65      7.82 o 
   4  10   8        0.61       -0.76      2.59 o 
   5  10   8       15.77       16.36      2.84 o 
   6  10   8       14.81       13.64      3.00 o 
   7  10   8       14.51       10.37      3.09 o 
   8  10   8        3.06        3.73      3.50 o 
 -11  11   8        2.95        3.84      2.60 o 
 -10  11   8       28.88       48.18      3.18 o 
  -9  11   8        1.44        2.66      2.54 o 
  -8  11   8        0.00        2.39      2.36 o 
  -7  11   8      210.54      202.62      5.02 o 
  -6  11   8       50.04       47.52      2.78 o 
  -5  11   8        0.74        3.27      2.17 o 
  -4  11   8      204.39      165.52      3.65 o 
  -3  11   8      219.33      182.62      3.84 o 
  -2  11   8      103.52      127.36      3.37 o 
  -1  11   8       72.95       64.77      3.20 o 
   0  11   8      300.48      257.45      5.82 o 
   1  11   8        0.69       -1.03      2.31 o 
   2  11   8       10.58        3.20      1.94 o 
   3  11   8       23.49       29.50      3.21 o 
   4  11   8        1.29       -0.63      2.45 o 
   5  11   8       28.66       30.76      3.14 o 
   6  11   8        9.81       12.04      3.03 o 
   7  11   8       18.24       15.96      3.34 o 
   8  11   8       26.06       38.29      4.11 o 
 -11  12   8       10.08       18.61      2.79 o 
 -10  12   8       11.34       22.49      2.89 o 
  -9  12   8      143.65      145.01      4.61 o 
  -8  12   8       26.59       20.52      2.65 o 
  -7  12   8       17.60       20.14      2.53 o 
  -6  12   8      137.37      109.95      3.75 o 
  -5  12   8      369.74      338.14      6.53 o 
  -4  12   8        5.53       -0.39      1.58 o 
  -3  12   8       86.14       89.72      2.82 o 
  -2  12   8       32.16       32.47      1.98 o 
  -1  12   8      117.84      106.92      3.67 o 
   0  12   8      221.20      189.61      5.87 o 
   1  12   8        0.26       -2.34      2.34 o 
   2  12   8       28.33       31.85      2.81 o 
   3  12   8       27.42       38.29      3.26 o 
   4  12   8        4.42        5.50      2.67 o 
   5  12   8       40.32       57.24      3.62 o 
   6  12   8       20.85       22.02      3.24 o 
   7  12   8       47.67       57.26      4.02 o 
   8  12   8       65.57       77.89      4.42 o 
 -11  13   8        4.83        8.08      2.92 o 
 -10  13   8        2.93        2.98      2.83 o 
  -9  13   8       44.37       51.34      3.18 o 
  -8  13   8       92.33       80.38      5.42 o 
  -7  13   8        3.67        6.93      2.33 o 
  -6  13   8        0.09       -1.62      2.14 o 
  -5  13   8       30.57       41.28      2.63 o 
  -4  13   8      140.76      121.51      3.46 o 
  -3  13   8       90.89       79.39      2.60 o 
  -2  13   8        2.35        2.54      1.95 o 
  -1  13   8      148.99      137.85      4.31 o 
   0  13   8       34.81       29.06      2.92 o 
   1  13   8        0.80       -1.81      2.41 o 
   2  13   8       54.25       56.93      3.61 o 
   3  13   8      254.57      261.60      6.95 o 
   4  13   8       42.48       43.03      3.34 o 
   5  13   8       13.85       10.47      2.96 o 
   6  13   8      104.84      101.13      4.54 o 
   7  13   8        0.01       -3.01      3.11 o 
   8  13   8      124.68      160.59      6.78 o 
 -11  14   8       44.92       55.80      5.47 o 
 -10  14   8        1.05        1.04      2.87 o 
  -9  14   8        8.45        7.26      2.90 o 
  -8  14   8       17.20       15.20      2.91 o 
  -7  14   8       13.82       12.03      2.71 o 
  -6  14   8       32.69       44.65      3.12 o 
  -5  14   8        0.00        1.74      2.33 o 
  -4  14   8      108.73       83.54      3.28 o 
  -3  14   8        1.30       -1.34      1.80 o 
  -2  14   8       23.07        9.45      2.48 o 
  -1  14   8       89.40      102.43      3.67 o 
   0  14   8      353.71      345.64      7.61 o 
   1  14   8       11.49        8.13      2.54 o 
   2  14   8       54.60       54.06      4.55 o 
   3  14   8       34.67       39.44      3.46 o 
   4  14   8        3.97        3.57      2.75 o 
   5  14   8        5.72        8.18      3.07 o 
   6  14   8       16.10       10.30      3.33 o 
   7  14   8       12.03       14.73      3.40 o 
 -10  15   8        4.89       19.26      3.21 o 
  -9  15   8        0.50       -0.29      2.76 o 
  -8  15   8       79.60       95.25      4.18 o 
  -7  15   8       23.04       29.88      3.06 o 
  -6  15   8       61.79       44.54      3.15 o 
  -5  15   8       47.15       61.92      4.09 o 
  -4  15   8       96.36       94.94      3.53 o 
  -3  15   8      184.39      169.42      4.06 o 
  -2  15   8       22.76       12.38      2.54 o 
  -1  15   8      172.92      183.93      5.00 o 
   0  15   8       63.03       66.18      3.31 o 
   1  15   8      134.34      148.44      4.72 o 
   2  15   8       13.28       18.35      3.11 o 
   3  15   8        0.17       -2.02      2.82 o 
   4  15   8      113.18      121.35      4.64 o 
   5  15   8       37.19       36.09      3.36 o 
   6  15   8       22.49       16.44      3.41 o 
   7  15   8       20.22       20.59      3.63 o 
 -10  16   8      106.57      103.93      4.53 o 
  -9  16   8        0.64        2.06      2.84 o 
  -8  16   8       16.10       15.94      2.99 o 
  -7  16   8        0.12        0.22      2.65 o 
  -6  16   8        0.43       -1.38      2.52 o 
  -5  16   8       12.99       17.23      2.63 o 
  -4  16   8       12.14       12.47      2.65 o 
  -3  16   8        0.81        1.46      2.00 o 
  -2  16   8       15.76       15.57      2.60 o 
  -1  16   8       92.20       94.72      4.10 o 
   0  16   8        0.98       -1.37      2.40 o 
   1  16   8       56.36       44.70      3.18 o 
   2  16   8       27.28       20.13      4.20 o 
   3  16   8       99.35       97.07      4.59 o 
   4  16   8        3.13        2.15      3.01 o 
   5  16   8       24.61       40.81      3.58 o 
   6  16   8       10.45        7.07      3.34 o 
   7  16   8        5.44        4.64      3.42 o 
 -10  17   8        1.76        3.70      3.05 o 
  -9  17   8       57.60       63.05      4.01 o 
  -8  17   8        4.74        4.76      2.91 o 
  -7  17   8       41.61       45.27      4.30 o 
  -6  17   8       21.10       23.64      3.02 o 
  -5  17   8       14.00        6.51      2.56 o 
  -4  17   8       16.45        7.41      2.57 o 
  -3  17   8        0.48       -2.44      2.44 o 
  -2  17   8       64.07       61.36      3.25 o 
  -1  17   8       18.03       23.81      2.84 o 
   0  17   8      125.48      129.43      4.33 o 
   1  17   8       68.22       48.43      4.01 o 
   2  17   8      184.76      207.45     10.70 o 
   3  17   8       43.75       39.28      3.63 o 
   4  17   8        1.52       -0.34      3.04 o 
   5  17   8       60.45       77.25      4.34 o 
   6  17   8        3.45       -1.55      3.20 o 
  -9  18   8       13.17       18.42      3.34 o 
  -8  18   8       16.38       22.30      3.31 o 
  -7  18   8       18.87       19.68      3.91 o 
  -6  18   8        2.49       -1.34      2.66 o 
  -5  18   8       69.19       61.44      3.56 o 
  -4  18   8       30.33       28.34      2.99 o 
  -3  18   8       73.27       63.16      3.95 o 
  -2  18   8      134.22      140.60      4.52 o 
  -1  18   8        1.15       11.72      2.75 o 
   0  18   8        4.34        1.83      2.57 o 
   1  18   8       31.81       41.40      3.92 o 
   2  18   8       64.81       40.27      4.75 o 
   3  18   8       92.13       93.66      6.64 o 
   4  18   8        5.18        3.73      3.07 o 
   5  18   8        0.03        0.54      3.22 o 
   6  18   8        0.08        2.58      3.54 o 
  -9  19   8       29.38       33.07      4.27 o 
  -8  19   8        1.36        5.03      3.10 o 
  -7  19   8        0.69        0.45      2.86 o 
  -6  19   8        9.98       13.70      3.00 o 
  -5  19   8      142.86      165.74      5.40 o 
  -4  19   8        2.28        1.32      2.52 o 
  -3  19   8       10.24        6.04      3.37 o 
  -2  19   8        0.97        7.94      3.18 o 
  -1  19   8        0.45       -2.95      2.95 o 
   0  19   8        2.44        5.76      2.81 o 
   1  19   8       46.37       42.54      3.91 o 
   2  19   8        3.63       -3.62      4.03 o 
   3  19   8        2.86        4.18      3.71 o 
   4  19   8       11.63       15.10      3.38 o 
   5  19   8       38.78       37.08      3.88 o 
   6  19   8       28.28       28.50      5.14 o 
  -8  20   8       97.50      102.95      5.19 o 
  -7  20   8      200.64      227.97      6.57 o 
  -6  20   8       14.19       18.62      3.19 o 
  -5  20   8        7.73        9.19      2.94 o 
  -4  20   8       30.77       26.05      3.11 o 
  -3  20   8        9.33        9.90      4.31 o 
  -2  20   8       70.12       70.89      4.38 o 
  -1  20   8       54.43       56.02      3.45 o 
   0  20   8       11.99       11.69      3.46 o 
   1  20   8       26.21       39.55      4.70 o 
   2  20   8        0.50       -4.03      4.07 o 
   3  20   8       21.72       10.81      3.64 o 
   4  20   8       21.28       17.64      3.54 o 
   5  20   8       55.10       56.14      4.30 o 
  -8  21   8       32.29       37.07      3.73 o 
  -7  21   8       11.34       20.12      3.43 o 
  -6  21   8       72.58       69.32      4.08 o 
  -5  21   8        8.09        9.44      3.02 o 
  -4  21   8       20.30       30.49      3.24 o 
  -3  21   8        0.05        1.50      5.67 o 
  -2  21   8       89.69      115.55      5.06 o 
  -1  21   8        0.99       -2.09      2.80 o 
   0  21   8        0.06       -1.49      3.32 o 
   1  21   8        1.38        0.11      4.30 o 
   2  21   8       16.76       13.45      4.75 o 
   3  21   8        6.61       10.66      3.77 o 
   4  21   8       66.37       76.77      4.67 o 
   5  21   8        7.72       10.81      5.78 o 
  -7  22   8       31.58       35.11      4.08 o 
  -6  22   8       57.85       76.66      4.27 o 
  -5  22   8        1.37        1.21      2.94 o 
  -4  22   8       72.75       82.81      4.21 o 
  -3  22   8       75.07       78.23      5.17 o 
  -2  22   8        8.27        9.67      3.70 o 
  -1  22   8       20.18       23.49      3.87 o 
   0  22   8        5.71        8.30      3.42 o 
   1  22   8       73.18       75.47      6.15 o 
   2  22   8        3.29        6.46      4.87 o 
   3  22   8        0.10        2.17      4.21 o 
   4  22   8       32.81       41.32      4.11 o 
  -6  23   8       60.77       90.18      4.59 o 
  -5  23   8       56.88       61.20      4.04 o 
  -4  23   8        5.65        2.93      3.84 o 
  -3  23   8       37.67       50.92      5.03 o 
  -2  23   8       83.82       99.09      6.44 o 
  -1  23   8      171.38      177.01      8.15 o 
   0  23   8        5.35        4.16      4.06 o 
   1  23   8        2.33       -4.35      4.35 o 
   2  23   8      271.55      287.12     10.47 o 
   3  23   8       33.29       36.63      4.96 o 
  -6  24   8       18.63       13.33      4.62 o 
  -5  24   8       37.54       33.61      4.54 o 
  -4  24   8       50.72       63.99      5.01 o 
  -3  24   8        2.50        6.15      4.54 o 
  -2  24   8       45.28       51.54      5.46 o 
  -1  24   8       50.40       50.52      5.78 o 
   0  24   8       70.52       79.44      8.73 o 
   1  24   8        0.01       -2.07      4.55 o 
   2  24   8       39.34       57.34      6.01 o 
  -4  25   8        0.48       11.15      4.65 o 
  -3  25   8        8.62       11.87      5.87 o 
  -2  25   8       44.78       47.79      7.83 o 
  -1  25   8        5.98       -5.48      6.48 o 
   0  25   8       23.59       25.65      8.06 o 
   1  25   8        0.03       -0.44      6.08 o 
  -2  26   8       16.39       18.23      7.28 o 
 -11   0   9       30.93       35.33      4.58 o 
  -9   0   9       23.43       22.77      4.36 o 
  -7   0   9      458.61      439.22     12.77 o 
  -5   0   9     1610.96     1570.83     28.12 o 
  -3   0   9      319.10      336.96      9.39 o 
  -1   0   9      166.75      212.80      7.30 o 
   1   0   9      294.72      264.70      8.12 o 
   3   0   9       85.70       93.58      5.33 o 
   5   0   9        0.49        2.12      4.13 o 
   7   0   9       31.54       18.66      4.87 o 
 -12   1   9        2.21        1.60      3.83 o 
 -11   1   9        0.18        2.82      2.70 o 
 -10   1   9        1.24       -1.09      2.80 o 
  -9   1   9        1.30        3.87      2.68 o 
  -8   1   9        7.09        3.87      2.69 o 
  -7   1   9      577.47      546.46     10.66 o 
  -6   1   9      128.73      111.02      4.21 o 
  -5   1   9      153.21      149.42      5.63 o 
  -4   1   9      524.43      486.24      8.32 o 
  -3   1   9        1.51        3.75      1.93 o 
  -2   1   9       28.21       21.27      2.62 o 
  -1   1   9       59.80       62.32      3.08 o 
   0   1   9        0.13        0.32      2.37 o 
   1   1   9       59.89       53.87      2.98 o 
   2   1   9        3.03       -1.64      2.11 o 
   3   1   9        0.01       -2.14      2.14 o 
   4   1   9        8.85        7.89      2.74 o 
   5   1   9      280.79      275.48      7.01 o 
   6   1   9       85.39       96.07      4.48 o 
   7   1   9       18.96       14.25      3.53 o 
   8   1   9       58.26       54.38      4.12 o 
 -12   2   9      152.90      161.55      5.35 o 
 -11   2   9        3.95        4.10      2.88 o 
 -10   2   9       68.57       54.52      3.50 o 
  -9   2   9       13.90       12.41      2.87 o 
  -8   2   9        0.04       -2.42      2.57 o 
  -7   2   9        2.85        1.17      2.79 o 
  -6   2   9       77.63       83.49      3.86 o 
  -5   2   9        7.88        6.08      3.06 o 
  -4   2   9      288.51      288.90      6.02 o 
  -3   2   9       29.90       34.60      2.75 o 
  -2   2   9        0.07       -2.49      2.49 o 
  -1   2   9       25.89       17.22      3.52 o 
   0   2   9       27.53       27.95      2.98 o 
   1   2   9       56.25       51.44      3.12 o 
   2   2   9       39.03       30.47      2.14 o 
   3   2   9       38.48       49.64      2.80 o 
   4   2   9       38.40       35.51      2.62 o 
   5   2   9       21.93       20.81      3.25 o 
   6   2   9      147.82      142.29      5.23 o 
   7   2   9       96.08       83.43      4.38 o 
   8   2   9       20.45       17.40      4.06 o 
 -12   3   9       13.32       24.33      3.21 o 
 -11   3   9       13.93       13.80      2.99 o 
 -10   3   9        1.47        4.73      3.64 o 
  -9   3   9        3.62       -2.51      2.51 o 
  -8   3   9       27.38       27.63      2.92 o 
  -7   3   9        0.34       -1.31      2.47 o 
  -6   3   9        0.12       -2.60      2.60 o 
  -5   3   9       64.15       67.78      2.70 o 
  -4   3   9      200.84      198.09      4.95 o 
  -3   3   9        3.04       -2.30      2.30 o 
  -2   3   9       66.99       86.03      3.57 o 
  -1   3   9       26.63       40.18      2.87 o 
   0   3   9      110.58      103.00      3.59 o 
   1   3   9      120.36      120.17      4.14 o 
   2   3   9       20.71       22.83      1.95 o 
   3   3   9       75.77       73.86      3.06 o 
   4   3   9        0.43        0.97      2.29 o 
   5   3   9       18.42       21.25      3.25 o 
   6   3   9      170.55      155.51      5.50 o 
   7   3   9       22.57       17.09      3.84 o 
   8   3   9        2.34        0.54      4.72 o 
 -12   4   9       11.50       12.33      3.68 o 
 -11   4   9        1.30       -2.11      2.66 o 
 -10   4   9        1.07        3.94      3.86 o 
  -9   4   9       72.32       68.40      3.36 o 
  -8   4   9       30.80       39.04      2.90 o 
  -7   4   9       57.34       48.72      2.92 o 
  -6   4   9       42.65       35.79      2.69 o 
  -5   4   9       25.34       32.04      2.30 o 
  -4   4   9        7.37        8.51      2.42 o 
  -3   4   9      111.35      125.07      3.95 o 
  -2   4   9      601.79      564.24      9.35 o 
  -1   4   9       13.62       12.22      2.67 o 
   0   4   9       55.50       59.97      2.40 o 
   1   4   9      858.13      824.46     11.98 o 
   2   4   9      331.59      326.70      5.54 o 
   3   4   9      169.17      167.17      4.34 o 
   4   4   9       19.06       16.17      2.56 o 
   5   4   9        0.44        0.00      2.41 o 
   6   4   9       41.83       43.42      6.19 o 
   7   4   9        1.60       -2.56      3.20 o 
   8   4   9        7.60       -2.71      3.38 o 
 -12   5   9       44.94       55.13      3.47 o 
 -11   5   9        1.12       -3.38      3.38 o 
 -10   5   9      152.78      149.26      6.16 o 
  -9   5   9        7.36        8.35      2.62 o 
  -8   5   9      250.77      235.17      5.50 o 
  -7   5   9        0.07       -0.59      2.27 o 
  -6   5   9       97.66       96.09      3.68 o 
  -5   5   9      315.86      286.77      5.29 o 
  -4   5   9      129.89      117.57      3.66 o 
  -3   5   9      142.78      131.84      4.25 o 
  -2   5   9       25.99       29.21      2.72 o 
  -1   5   9      121.78      115.01      3.88 o 
   0   5   9      245.66      225.28      4.56 o 
   1   5   9      185.43      174.20      4.04 o 
   2   5   9      166.32      183.77      3.89 o 
   3   5   9        9.57        6.30      2.23 o 
   4   5   9       27.35       27.60      2.61 o 
   5   5   9       13.13       12.34      2.47 o 
   6   5   9        0.08        1.35      3.03 o 
   7   5   9       17.92        9.57      3.43 o 
   8   5   9        4.03       -1.80      3.33 o 
 -12   6   9       34.80       50.93      3.40 o 
 -11   6   9        3.14       -1.15      2.63 o 
 -10   6   9        5.85        4.84      2.68 o 
  -9   6   9      144.11      141.64      4.85 o 
  -8   6   9       99.12       94.89      3.59 o 
  -7   6   9       24.58       26.97      2.64 o 
  -6   6   9      915.24      840.40     13.04 o 
  -5   6   9       39.09       52.95      2.42 o 
  -4   6   9        0.76       -0.57      1.71 o 
  -3   6   9       61.12       63.22      3.11 o 
  -2   6   9      511.06      469.78      8.93 o 
  -1   6   9      113.88      113.81      3.83 o 
   0   6   9      123.78      143.14      5.59 o 
   1   6   9      494.16      467.12      6.79 o 
   2   6   9       42.59       44.82      2.15 o 
   3   6   9       58.44       59.74      3.36 o 
   4   6   9      141.84      125.89      4.02 o 
   5   6   9        0.19        0.32      2.31 o 
   6   6   9       29.30       31.06      3.51 o 
   7   6   9        0.70       -3.85      3.85 o 
   8   6   9       25.21       16.68      4.13 o 
 -12   7   9      148.11      153.24     10.97 o 
 -11   7   9       22.66       22.91      2.89 o 
 -10   7   9        0.84       -2.50      2.50 o 
  -9   7   9       29.36       32.17      3.02 o 
  -8   7   9      184.84      179.11      4.99 o 
  -7   7   9        0.98        3.13      2.30 o 
  -6   7   9       27.10       26.31      2.67 o 
  -5   7   9        7.32        8.03      2.19 o 
  -4   7   9      300.02      268.77      4.63 o 
  -3   7   9       19.72       21.65      2.25 o 
  -2   7   9      283.76      230.23      5.35 o 
  -1   7   9      232.35      209.13      6.47 o 
   0   7   9       65.71       66.38      3.17 o 
   1   7   9      276.34      278.03      6.59 o 
   2   7   9       42.60       47.38      2.26 o 
   3   7   9      105.69      111.20      3.69 o 
   4   7   9       25.71       22.24      2.97 o 
   5   7   9       16.89       19.71      2.56 o 
   6   7   9       19.17       28.23      3.59 o 
   7   7   9       18.92       18.49      4.02 o 
   8   7   9        0.01       -4.23      4.23 o 
 -11   8   9        2.70        2.33      2.68 o 
 -10   8   9       37.09       43.50      3.18 o 
  -9   8   9      124.51      106.48      4.23 o 
  -8   8   9       23.97       40.71      2.92 o 
  -7   8   9       72.18       48.42      2.89 o 
  -6   8   9       80.53       86.34      3.31 o 
  -5   8   9        9.56        8.56      2.18 o 
  -4   8   9       13.59        8.35      1.77 o 
  -3   8   9      206.87      175.61      4.24 o 
  -2   8   9       58.91       52.44      3.10 o 
  -1   8   9      122.83      124.14      4.12 o 
   0   8   9      653.69      626.79      9.55 o 
   1   8   9      841.61      842.09     11.01 o 
   2   8   9        6.09        4.89      1.82 o 
   3   8   9        8.46       11.50      3.45 o 
   4   8   9       92.64       91.01      3.84 o 
   5   8   9        9.10       15.18      2.89 o 
   6   8   9        1.53        2.68      3.16 o 
   7   8   9        0.01       -3.66      3.66 o 
   8   8   9       27.50       28.11      4.37 o 
 -11   9   9        2.47       -0.18      3.89 o 
 -10   9   9       77.68       89.03      3.77 o 
  -9   9   9      164.70      145.42      6.34 o 
  -8   9   9        0.20        2.40      2.33 o 
  -7   9   9      163.78      129.43      4.44 o 
  -6   9   9       12.40       25.36      2.46 o 
  -5   9   9      160.07      168.83      5.96 o 
  -4   9   9       59.72       62.13      2.35 o 
  -3   9   9       49.71       44.59      2.31 o 
  -2   9   9       52.46       38.77      2.78 o 
  -1   9   9      831.10      811.55     12.73 o 
   0   9   9      688.13      656.07     10.76 o 
   1   9   9      499.90      455.91      7.27 o 
   2   9   9      119.40      119.59      3.47 o 
   3   9   9      283.40      315.08      7.58 o 
   4   9   9       14.72       11.83      2.71 o 
   5   9   9        1.91       -1.10      2.67 o 
   6   9   9        7.28        7.80      3.54 o 
   7   9   9        3.22       -1.87      3.78 o 
   8   9   9        3.57       -2.09      5.91 o 
 -11  10   9        5.63        7.23      2.73 o 
 -10  10   9       31.88       34.09      3.14 o 
  -9  10   9        0.16        2.89      2.47 o 
  -8  10   9       90.28      117.54      4.07 o 
  -7  10   9       64.52       76.60      3.33 o 
  -6  10   9        9.42        8.31      2.31 o 
  -5  10   9        6.21        9.86      3.26 o 
  -4  10   9        0.05       -1.68      1.68 o 
  -3  10   9      178.27      176.35      4.05 o 
  -2  10   9        3.82        5.13      2.45 o 
  -1  10   9        1.19       -1.97      2.43 o 
   0  10   9       18.99       17.00      2.73 o 
   1  10   9       60.74       53.88      2.83 o 
   2  10   9        7.29        5.32      2.24 o 
   3  10   9        8.11       15.51      4.11 o 
   4  10   9       10.75       13.61      2.83 o 
   5  10   9        2.51       -1.51      2.73 o 
   6  10   9        3.12       -0.66      2.97 o 
   7  10   9       66.42       59.60      4.95 o 
 -11  11   9        1.66       -0.36      2.67 o 
 -10  11   9        1.00        1.81      2.59 o 
  -9  11   9       13.52       12.85      2.75 o 
  -8  11   9        6.93        8.85      2.53 o 
  -7  11   9       21.05       31.15      2.68 o 
  -6  11   9        0.00       -1.97      2.21 o 
  -5  11   9        8.52        3.94      2.11 o 
  -4  11   9       51.43       51.98      2.56 o 
  -3  11   9      134.62      112.99      3.45 o 
  -2  11   9       13.96       12.48      2.48 o 
  -1  11   9      130.83      135.66      4.41 o 
   0  11   9      123.96      130.73      4.26 o 
   1  11   9       13.17       10.81      2.62 o 
   2  11   9       24.63       26.68      2.63 o 
   3  11   9       26.91       18.30      3.05 o 
   4  11   9        0.02       -0.84      2.64 o 
   5  11   9       19.81       13.99      3.96 o 
   6  11   9        8.64       10.42      3.20 o 
   7  11   9        8.74       -1.69      4.02 o 
 -11  12   9        0.79        8.75      2.98 o 
 -10  12   9       24.92       35.43      3.31 o 
  -9  12   9       11.37        8.44      3.01 o 
  -8  12   9       27.73       22.90      2.80 o 
  -7  12   9       10.43       11.46      2.39 o 
  -6  12   9        9.92        8.56      2.31 o 
  -5  12   9       34.41       32.73      2.49 o 
  -4  12   9        0.87        0.22      2.31 o 
  -3  12   9        3.94        5.20      1.98 o 
  -2  12   9       24.51       22.57      2.66 o 
  -1  12   9      102.33      106.02      3.87 o 
   0  12   9      504.38      522.49      9.23 o 
   1  12   9       72.29       72.31      3.45 o 
   2  12   9       27.66       35.44      2.90 o 
   3  12   9       16.92       18.02      3.05 o 
   4  12   9        8.34       10.12      2.92 o 
   5  12   9        2.67       -2.57      2.82 o 
   6  12   9        1.03        0.54      3.12 o 
   7  12   9       32.59       46.10      7.21 o 
 -10  13   9        0.74        6.26      3.02 o 
  -9  13   9       30.88       35.34      3.32 o 
  -8  13   9        0.10        2.83      2.83 o 
  -7  13   9       50.94       37.85      3.10 o 
  -6  13   9        1.89       -2.37      2.37 o 
  -5  13   9        2.72        0.39      2.39 o 
  -4  13   9        0.01       -0.77      2.11 o 
  -3  13   9        9.99        7.70      2.15 o 
  -2  13   9        3.36        0.20      2.34 o 
  -1  13   9      321.82      332.54      7.40 o 
   0  13   9       32.37       29.48      3.00 o 
   1  13   9       60.78       66.11      3.38 o 
   2  13   9       54.11       68.23      3.87 o 
   3  13   9      118.97      116.51      4.85 o 
   4  13   9      147.81      142.54      4.91 o 
   5  13   9        8.21        7.47      3.13 o 
   6  13   9       24.36       24.17      3.58 o 
   7  13   9        2.72       -4.05      4.05 o 
 -10  14   9        9.73        8.67      3.15 o 
  -9  14   9        3.41        3.73      2.98 o 
  -8  14   9       13.95       21.45      3.19 o 
  -7  14   9        1.73        4.77      3.38 o 
  -6  14   9        9.13       14.49      2.80 o 
  -5  14   9       63.08       50.99      3.19 o 
  -4  14   9        6.23       10.05      2.54 o 
  -3  14   9        1.48        9.06      2.48 o 
  -2  14   9        6.84       10.78      2.59 o 
  -1  14   9        8.43        5.10      2.72 o 
   0  14   9       24.72       30.58      3.01 o 
   1  14   9       13.55        9.76      2.72 o 
   2  14   9       41.51       42.17      3.51 o 
   3  14   9       41.01       48.31      3.77 o 
   4  14   9       28.98       21.53      3.28 o 
   5  14   9        0.09       -2.99      2.99 o 
   6  14   9       56.09       67.90      4.24 o 
 -10  15   9       10.29       24.07      4.58 o 
  -9  15   9        8.97       13.10      3.15 o 
  -8  15   9       77.19       94.24      4.55 o 
  -7  15   9        7.89        1.17      2.76 o 
  -6  15   9        0.85        3.93      2.60 o 
  -5  15   9        6.58        9.69      2.78 o 
  -4  15   9        1.78        1.52      2.96 o 
  -3  15   9        8.03       10.08      3.08 o 
  -2  15   9       38.42       33.72      2.96 o 
  -1  15   9        0.00       -2.20      2.44 o 
   0  15   9      110.59      117.35      4.98 o 
   1  15   9        0.15        0.43      3.17 o 
   2  15   9        1.28        1.16      3.18 o 
   3  15   9       89.38      106.08      4.89 o 
   4  15   9       12.64        9.68      3.16 o 
   5  15   9        0.94        2.34      3.13 o 
   6  15   9       21.09       24.02      3.63 o 
  -9  16   9        5.73        9.25      3.17 o 
  -8  16   9       30.63       26.72      3.29 o 
  -7  16   9       30.67       37.48      3.35 o 
  -6  16   9        0.28        0.62      2.53 o 
  -5  16   9       11.29        8.14      3.10 o 
  -4  16   9        3.92        2.90      3.75 o 
  -3  16   9        0.00       -0.68      2.93 o 
  -2  16   9       53.94       70.74      3.43 o 
  -1  16   9       88.32       73.94      3.52 o 
   0  16   9      174.05      193.52      5.48 o 
   1  16   9       10.29        6.61      3.21 o 
   2  16   9        0.04       -0.75      3.87 o 
   3  16   9        2.08       -2.00      3.01 o 
   4  16   9       30.92       34.59      3.53 o 
   5  16   9       10.48        7.59      3.34 o 
   6  16   9       39.88       47.49      4.66 o 
  -9  17   9      102.92      116.11      5.32 o 
  -8  17   9       41.71       56.85      4.04 o 
  -7  17   9       16.31       23.09      3.25 o 
  -6  17   9        9.03        6.53      3.05 o 
  -5  17   9       47.05       42.41      4.18 o 
  -4  17   9       29.79       35.87      4.51 o 
  -3  17   9        8.14        8.10      3.15 o 
  -2  17   9       21.27       30.28      3.00 o 
  -1  17   9       11.59       17.03      2.79 o 
   0  17   9      148.28      150.61      4.93 o 
   1  17   9        4.72       -3.09      3.09 o 
   2  17   9        1.03       -4.03      4.03 o 
   3  17   9        2.34       -1.94      3.01 o 
   4  17   9        1.48        3.22      3.28 o 
   5  17   9        4.25        1.55      3.26 o 
  -9  18   9        3.75       11.27      4.19 o 
  -8  18   9        8.52       13.46      4.05 o 
  -7  18   9      102.07       97.98      5.95 o 
  -6  18   9        0.01       -3.54      3.54 o 
  -5  18   9        9.19        6.33      3.73 o 
  -4  18   9       24.09       32.24      4.63 o 
  -3  18   9       47.96       45.46      4.53 o 
  -2  18   9        0.54       -2.66      3.10 o 
  -1  18   9        0.00       -0.84      2.65 o 
   0  18   9      118.68      113.90      4.85 o 
   1  18   9       52.42       75.87      5.90 o 
   2  18   9        5.54       -0.93      4.28 o 
   3  18   9        0.04        2.57      3.54 o 
   4  18   9        7.87        3.27      3.25 o 
   5  18   9        1.72       -2.49      3.31 o 
  -8  19   9      206.14      223.73      7.89 o 
  -7  19   9        1.57        5.14      3.86 o 
  -6  19   9       60.64       58.15      4.74 o 
  -5  19   9       16.19       16.63      4.77 o 
  -4  19   9        1.80        7.54      3.66 o 
  -3  19   9       33.45       32.32      4.63 o 
  -2  19   9       32.67       29.84      3.74 o 
  -1  19   9      157.17      190.43      5.43 o 
   0  19   9       18.35       20.75      3.82 o 
   1  19   9      121.39      142.42      6.96 o 
   2  19   9       18.51       11.47      4.58 o 
   3  19   9       40.27       48.19      3.83 o 
   4  19   9        5.33        4.70      3.31 o 
   5  19   9        3.05        3.60      4.63 o 
  -8  20   9       72.67       88.52      5.59 o 
  -7  20   9        0.55       -0.91      4.00 o 
  -6  20   9       66.33       77.67      5.36 o 
  -5  20   9       47.68       66.86      5.79 o 
  -4  20   9       63.00       75.29      5.13 o 
  -3  20   9        0.52       -4.14      4.33 o 
  -2  20   9        2.20        6.81      3.42 o 
  -1  20   9       73.84       84.02      5.81 o 
   0  20   9       16.19       37.03      3.94 o 
   1  20   9        5.15       11.94      4.84 o 
   2  20   9       41.79       57.97      5.47 o 
   3  20   9       32.47       56.70      4.17 o 
   4  20   9        2.43       -0.85      3.97 o 
  -7  21   9       20.41       31.38      5.22 o 
  -6  21   9        9.22        9.34      4.07 o 
  -5  21   9        6.09        5.49      3.88 o 
  -4  21   9        0.23        0.80      3.79 o 
  -3  21   9        1.35        0.42      4.30 o 
  -2  21   9        0.53       -2.83      5.39 o 
  -1  21   9       11.41        7.20      4.57 o 
   0  21   9        1.75       -0.15      3.49 o 
   1  21   9        0.06       -0.90      4.65 o 
   2  21   9       77.57       72.35      6.46 o 
   3  21   9      143.73      155.32      6.56 o 
  -6  22   9        8.22       13.64      4.34 o 
  -5  22   9        5.71        2.90      4.10 o 
  -4  22   9       76.04       68.23      5.26 o 
  -3  22   9       33.83       36.78      6.13 o 
  -2  22   9        0.91       -1.20      4.44 o 
  -1  22   9        0.21       -4.55      4.55 o 
   0  22   9        0.98       -4.29      4.57 o 
   1  22   9      291.48      342.78     11.37 o 
   2  22   9        4.36       16.64      5.35 o 
   3  22   9       31.05       50.25      4.19 o 
  -5  23   9        7.39        7.31      4.19 o 
  -4  23   9        1.41       -3.36      3.99 o 
  -3  23   9        0.62       -2.91      4.98 o 
  -2  23   9        0.05        1.98      6.31 o 
  -1  23   9        1.42       -4.65      4.65 o 
   0  23   9        1.61       -2.55     20.27 o 
   1  23   9        0.12       -3.55      4.40 o 
   2  23   9        0.70       -1.52      4.48 o 
  -4  24   9       26.40       19.97      4.91 o 
  -3  24   9       24.41       21.78      4.40 o 
  -2  24   9       14.33       20.10      7.38 o 
  -1  24   9       11.72       15.76      7.38 o 
   0  24   9        8.38       -7.17      7.17 o 
   1  24   9        8.73        4.17      6.93 o 
 -12   0  10        1.05       -5.70      8.87 o 
 -10   0  10        8.37       11.10      4.52 o 
  -8   0  10      195.58      148.43      8.56 o 
  -6   0  10       24.88       26.95      4.44 o 
  -4   0  10       14.88       16.61      3.64 o 
  -2   0  10        9.09        8.12      3.78 o 
   0   0  10      150.75      146.96      7.77 o 
   2   0  10        1.10        6.22      3.04 o 
   4   0  10       20.85       21.77      5.73 o 
   6   0  10       80.94       81.16      6.59 o 
 -12   1  10        5.26        8.32      6.67 o 
 -11   1  10        0.46        1.05      2.98 o 
 -10   1  10        0.37        0.36      2.97 o 
  -9   1  10        0.95       -0.05      2.91 o 
  -8   1  10        1.91        2.13      2.80 o 
  -7   1  10       15.86       17.80      3.13 o 
  -6   1  10       52.86       50.22      3.56 o 
  -5   1  10        5.34       -2.56      2.72 o 
  -4   1  10       52.89       50.06      3.73 o 
  -3   1  10       16.33       14.53      2.57 o 
  -2   1  10      115.90      115.82      3.94 o 
  -1   1  10      282.36      245.83      5.67 o 
   0   1  10      118.69      106.90      3.85 o 
   1   1  10       27.67       17.05      2.65 o 
   2   1  10      387.99      380.18      7.56 o 
   3   1  10       20.73       13.21      3.02 o 
   4   1  10      105.02      106.95      4.53 o 
   5   1  10       59.35       51.91      3.95 o 
   6   1  10        0.00       -3.21      3.21 o 
   7   1  10        1.25       -3.35      3.35 o 
 -11   2  10        1.97        6.11      3.10 o 
 -10   2  10        3.96       10.23      3.11 o 
  -9   2  10       28.82       39.45      4.01 o 
  -8   2  10        1.06        0.05      2.78 o 
  -7   2  10      165.66      175.49      5.64 o 
  -6   2  10      127.39      116.15      4.59 o 
  -5   2  10       47.78       55.27      3.51 o 
  -4   2  10       34.98       35.98      2.76 o 
  -3   2  10       42.42       27.42      2.79 o 
  -2   2  10       20.06       19.05      2.61 o 
  -1   2  10        0.01       -2.39      2.39 o 
   0   2  10       98.09       85.45      3.56 o 
   1   2  10       24.95       24.62      2.74 o 
   2   2  10       31.34       42.83      5.02 o 
   3   2  10      114.93      105.83      4.49 o 
   4   2  10       12.23        9.63      3.09 o 
   5   2  10       16.01       11.65      3.33 o 
   6   2  10        8.07        0.35      3.30 o 
   7   2  10        5.53       -0.55      3.83 o 
 -11   3  10       62.77       67.90      5.31 o 
 -10   3  10       83.99      101.81      4.49 o 
  -9   3  10        0.49        6.14      2.97 o 
  -8   3  10       16.42        7.92      3.04 o 
  -7   3  10      181.84      156.90      5.46 o 
  -6   3  10      220.73      215.41      6.08 o 
  -5   3  10      104.20       93.22      4.11 o 
  -4   3  10       96.47       77.00      3.31 o 
  -3   3  10       13.06        9.71      2.48 o 
  -2   3  10      442.20      454.86      8.17 o 
  -1   3  10      136.39      127.13      4.44 o 
   0   3  10      204.38      195.73      5.82 o 
   1   3  10      203.90      185.74      5.33 o 
   2   3  10       96.89       93.89      3.50 o 
   3   3  10      271.16      290.39      7.76 o 
   4   3  10       94.02       90.06      4.30 o 
   5   3  10        7.81        0.40      3.12 o 
   6   3  10      103.34      105.77      5.29 o 
   7   3  10        0.57       -3.82      3.82 o 
 -11   4  10       29.78       37.27      3.47 o 
 -10   4  10       45.64       35.82      3.53 o 
  -9   4  10       33.33       47.95      3.58 o 
  -8   4  10       24.29       15.44      3.04 o 
  -7   4  10       17.70       22.73      3.22 o 
  -6   4  10      349.10      361.35      8.21 o 
  -5   4  10      151.48      132.62      5.31 o 
  -4   4  10        6.97        5.89      2.36 o 
  -3   4  10      382.77      399.01      7.88 o 
  -2   4  10        0.10       -0.62      2.60 o 
  -1   4  10       40.06       38.94      3.26 o 
   0   4  10        0.07       -2.51      2.51 o 
   1   4  10       24.66       26.70      2.57 o 
   2   4  10      269.49      265.30      6.68 o 
   3   4  10       22.29       32.03      3.68 o 
   4   4  10      114.83      133.58      8.02 o 
   5   4  10       95.64       81.02      4.32 o 
   6   4  10       95.39      104.73      4.85 o 
   7   4  10       26.31       31.41      4.60 o 
 -11   5  10        2.23       -0.66      3.73 o 
 -10   5  10        5.12        1.25      2.89 o 
  -9   5  10        4.28        4.33      3.98 o 
  -8   5  10       21.27       23.39      3.62 o 
  -7   5  10      110.98       79.73      3.66 o 
  -6   5  10       60.57       51.50      3.47 o 
  -5   5  10      127.23      150.23      7.84 o 
  -4   5  10       51.25       32.89      2.89 o 
  -3   5  10      147.35      155.70      4.78 o 
  -2   5  10      280.37      260.66      5.88 o 
  -1   5  10      413.82      391.47      8.74 o 
   0   5  10      139.81      130.01      4.24 o 
   1   5  10      310.13      294.20      5.72 o 
   2   5  10       43.34       36.59      3.02 o 
   3   5  10      483.06      471.20      9.64 o 
   4   5  10        1.65        2.45      2.90 o 
   5   5  10       42.29       44.58      4.06 o 
   6   5  10        2.03       -3.54      3.54 o 
   7   5  10       66.54       67.96      5.15 o 
 -11   6  10       10.03        7.85      3.65 o 
 -10   6  10       36.85       42.07      3.74 o 
  -9   6  10        0.62       -2.90      2.90 o 
  -8   6  10        0.33       -1.38      2.44 o 
  -7   6  10       60.27       47.13      3.00 o 
  -6   6  10       87.72       79.92      3.64 o 
  -5   6  10      964.31      902.94     17.57 o 
  -4   6  10        5.07        4.52      2.20 o 
  -3   6  10      461.32      429.22      7.84 o 
  -2   6  10      331.88      319.07      6.58 o 
  -1   6  10      106.89       95.38      3.66 o 
   0   6  10       41.39       47.96      3.50 o 
   1   6  10       11.04       12.82      2.36 o 
   2   6  10       83.33       85.53      3.61 o 
   3   6  10       47.19       40.82      3.48 o 
   4   6  10       48.75       44.88      3.58 o 
   5   6  10       46.94       32.55      4.07 o 
   6   6  10       46.61       40.08      5.05 o 
   7   6  10       44.51       38.82      5.66 o 
 -11   7  10        5.97        3.94      3.26 o 
 -10   7  10        0.16        0.08      2.74 o 
  -9   7  10       14.94       10.29      2.77 o 
  -8   7  10       82.82       88.36      3.62 o 
  -7   7  10       24.97       21.45      2.96 o 
  -6   7  10       13.28       17.60      3.10 o 
  -5   7  10       15.13       30.73      3.68 o 
  -4   7  10     1021.91      934.08     13.53 o 
  -3   7  10       14.47       17.23      2.69 o 
  -2   7  10      166.21      159.38      4.63 o 
  -1   7  10       21.29       13.59      2.67 o 
   0   7  10      318.09      303.51      6.47 o 
   1   7  10       57.41       63.45      2.95 o 
   2   7  10        2.68       -1.38      3.07 o 
   3   7  10        8.19        4.16      3.58 o 
   4   7  10      107.68      118.08      5.36 o 
   5   7  10       40.29       36.00      4.16 o 
   6   7  10        2.39       -3.61      3.61 o 
   7   7  10       65.81       49.50      5.36 o 
 -11   8  10        7.44        8.61      3.14 o 
 -10   8  10        0.64        2.42      2.91 o 
  -9   8  10      297.74      321.35      6.90 o 
  -8   8  10        7.06        6.15      2.59 o 
  -7   8  10       25.21       14.84      3.03 o 
  -6   8  10      235.99      202.60      6.01 o 
  -5   8  10       80.94       84.69      4.35 o 
  -4   8  10       48.88       53.24      3.04 o 
  -3   8  10       18.11       21.73      2.63 o 
  -2   8  10        2.60        5.27      2.60 o 
  -1   8  10      224.60      191.85      5.16 o 
   0   8  10       12.49       10.15      2.31 o 
   1   8  10       44.73       39.66      3.06 o 
   2   8  10        0.05       -3.39      3.56 o 
   3   8  10        8.08        5.34      3.44 o 
   4   8  10        7.81        9.38      3.89 o 
   5   8  10        7.65        4.20      3.79 o 
   6   8  10       26.09       24.79      4.29 o 
   7   8  10        1.28        4.14      4.07 o 
 -11   9  10       37.45       48.75      5.67 o 
 -10   9  10        7.02        1.52      3.44 o 
  -9   9  10        0.25       14.28      3.25 o 
  -8   9  10        2.11        4.47      3.06 o 
  -7   9  10       34.80       30.33      3.30 o 
  -6   9  10        1.92       -1.75      2.86 o 
  -5   9  10      111.59      103.18      5.57 o 
  -4   9  10      107.63      117.57      4.31 o 
  -3   9  10       28.16       32.81      2.90 o 
  -2   9  10       14.62       15.02      2.70 o 
  -1   9  10       57.80       55.32      3.34 o 
   0   9  10       97.96      109.70      4.03 o 
   1   9  10       24.85       25.13      2.83 o 
   2   9  10       17.38       11.67      4.01 o 
   3   9  10      137.41      131.70      5.80 o 
   4   9  10        3.91       -0.56      3.61 o 
   5   9  10        4.83       -3.67      3.67 o 
   6   9  10        0.16       -3.65      3.65 o 
   7   9  10      149.85      169.85      7.99 o 
 -11  10  10        1.86        7.77      3.80 o 
 -10  10  10        0.00        4.22      3.14 o 
  -9  10  10       11.86       17.81      4.06 o 
  -8  10  10       18.81       32.37      3.47 o 
  -7  10  10        3.66        6.80      2.91 o 
  -6  10  10        3.19       12.73      2.98 o 
  -5  10  10      307.51      278.83      8.63 o 
  -4  10  10        9.49        7.25      2.64 o 
  -3  10  10      222.94      186.97      4.69 o 
  -2  10  10       10.20        8.37      2.67 o 
  -1  10  10       17.63       22.54      2.92 o 
   0  10  10       35.27       34.55      3.05 o 
   1  10  10        5.83        2.47      2.05 o 
   2  10  10        1.70        0.53      3.73 o 
   3  10  10       12.46       14.35      4.39 o 
   4  10  10        6.59        4.52      3.83 o 
   5  10  10        7.55        2.55      3.66 o 
   6  10  10       39.22       44.36      4.69 o 
 -10  11  10       25.00       10.90      3.59 o 
  -9  11  10       49.90       54.49      3.96 o 
  -8  11  10      116.43      128.28      5.11 o 
  -7  11  10        6.14        0.23      2.87 o 
  -6  11  10        0.56        3.37      2.88 o 
  -5  11  10       22.80       17.71      2.99 o 
  -4  11  10        2.06       -2.44      2.91 o 
  -3  11  10       32.89       34.09      2.69 o 
  -2  11  10        8.38       12.17      2.69 o 
  -1  11  10       63.90       67.63      3.65 o 
   0  11  10       45.13       42.93      3.20 o 
   1  11  10       87.42       81.05      3.10 o 
   2  11  10       61.08       66.46      5.00 o 
   3  11  10       26.15       36.98      4.62 o 
   4  11  10        1.31       -3.61      3.61 o 
   5  11  10       12.00       13.19      4.06 o 
   6  11  10        0.03       -3.94      3.94 o 
 -10  12  10       35.98       42.73      4.26 o 
  -9  12  10       17.22       12.72      3.76 o 
  -8  12  10        5.99       10.73      3.62 o 
  -7  12  10        3.70        2.56      3.48 o 
  -6  12  10        0.32        1.76      3.37 o 
  -5  12  10       34.32       33.09      3.27 o 
  -4  12  10        7.22        2.99      2.86 o 
  -3  12  10        1.23       -0.71      2.12 o 
  -2  12  10        0.35       -0.16      2.58 o 
  -1  12  10      256.28      235.76      5.87 o 
   0  12  10        0.37       -1.44      2.73 o 
   1  12  10       17.42       14.91      2.50 o 
   2  12  10        5.20        6.13      3.15 o 
   3  12  10        8.30        6.52      4.13 o 
   4  12  10       40.74       38.66      4.40 o 
   5  12  10       34.03       40.26      4.54 o 
   6  12  10       31.03       23.81      4.57 o 
 -10  13  10       64.57       63.93      6.08 o 
  -9  13  10       79.85       81.81      4.99 o 
  -8  13  10        0.33        0.72      3.64 o 
  -7  13  10       11.69       11.32      3.61 o 
  -6  13  10       20.87       24.20      3.84 o 
  -5  13  10        0.03       -3.30      3.30 o 
  -4  13  10       14.66       13.89      4.21 o 
  -3  13  10        5.92        6.33      3.29 o 
  -2  13  10       36.40       46.15      3.24 o 
  -1  13  10        8.66       10.04      2.81 o 
   0  13  10      287.20      291.68      6.68 o 
   1  13  10        7.86        1.79      2.62 o 
   2  13  10       14.51       13.08      3.01 o 
   3  13  10        0.22       -3.36      4.33 o 
   4  13  10        1.52       -2.24      3.76 o 
   5  13  10       16.90        8.86      4.24 o 
   6  13  10        1.26       -2.55      4.12 o 
 -10  14  10        0.98       -0.14      3.87 o 
  -9  14  10       49.03       57.08      4.74 o 
  -8  14  10       26.29       25.08      4.09 o 
  -7  14  10       48.64       43.89      4.27 o 
  -6  14  10       12.80       11.53      3.62 o 
  -5  14  10       30.41       27.17      3.86 o 
  -4  14  10        9.14       10.70      3.82 o 
  -3  14  10       72.86       74.53      4.14 o 
  -2  14  10        2.70        3.74      2.73 o 
  -1  14  10      123.54      125.45      4.70 o 
   0  14  10      187.73      191.67      5.47 o 
   1  14  10       50.48       58.92      4.15 o 
   2  14  10        2.81       -2.89      2.89 o 
   3  14  10       44.21       49.26      5.53 o 
   4  14  10       15.95       15.39      4.19 o 
   5  14  10       25.27       22.86      4.50 o 
  -9  15  10        5.28       10.96      4.00 o 
  -8  15  10       37.80       44.51      6.35 o 
  -7  15  10        3.50       -2.12      3.48 o 
  -6  15  10        9.21        9.07      3.62 o 
  -5  15  10       93.05      107.57      5.32 o 
  -4  15  10       87.73       82.30      5.40 o 
  -3  15  10        0.72        0.24      3.93 o 
  -2  15  10      127.47      142.03      4.77 o 
  -1  15  10        1.55        2.17      2.71 o 
   0  15  10        0.02       -1.08      2.72 o 
   1  15  10       16.57       17.09      5.03 o 
   2  15  10        0.25       -1.29      2.93 o 
   3  15  10       26.41       30.88      4.97 o 
   4  15  10       38.10       51.39      5.00 o 
   5  15  10        4.71       -0.36      4.09 o 
  -9  16  10       85.49       88.38      5.38 o 
  -8  16  10       19.67       31.14      4.28 o 
  -7  16  10      112.80      141.33      6.47 o 
  -6  16  10        4.05       11.76      3.77 o 
  -5  16  10        0.03       -3.36      3.53 o 
  -4  16  10       27.64       22.20      4.44 o 
  -3  16  10       13.97       16.25      4.39 o 
  -2  16  10       44.71       55.06      4.13 o 
  -1  16  10       56.50       87.90      3.99 o 
   0  16  10        0.00       -3.23      3.23 o 
   1  16  10       77.60       80.10      5.76 o 
   2  16  10       28.09       29.18      3.64 o 
   3  16  10       19.61        9.67      3.65 o 
   4  16  10        2.46        2.95      4.24 o 
   5  16  10       29.82       28.12      4.75 o 
  -8  17  10       54.35       65.24      6.27 o 
  -7  17  10      169.25      161.06      9.93 o 
  -6  17  10       50.07       40.15      4.37 o 
  -5  17  10        0.03       -0.30      4.15 o 
  -4  17  10        0.10        3.95      4.85 o 
  -3  17  10        3.76        4.44      4.17 o 
  -2  17  10      115.13      135.79      5.35 o 
  -1  17  10       52.29       56.39      3.69 o 
   0  17  10        0.47        0.28      3.33 o 
   1  17  10       11.43        7.30      5.76 o 
   2  17  10        3.57        2.24      3.23 o 
   3  17  10       41.49       45.94      4.33 o 
   4  17  10        0.89       -4.95      4.95 o 
  -8  18  10        2.31        6.69      4.00 o 
  -7  18  10       65.24       88.48      5.53 o 
  -6  18  10       92.51      101.32      5.70 o 
  -5  18  10       38.10       41.55      4.54 o 
  -4  18  10       83.94       92.93      8.27 o 
  -3  18  10       26.64       38.15      4.81 o 
  -2  18  10       12.35       13.50      5.10 o 
  -1  18  10       81.88       83.91      4.05 o 
   0  18  10       75.55       91.77      4.88 o 
   1  18  10        6.23        7.15      4.45 o 
   2  18  10        6.69        9.19      3.55 o 
   3  18  10       31.15       45.35      4.45 o 
   4  18  10       50.54       60.12      5.29 o 
  -7  19  10      117.38      133.37      6.18 o 
  -6  19  10       22.47       32.67      4.57 o 
  -5  19  10       76.30       94.61      6.85 o 
  -4  19  10       11.68        9.93      4.40 o 
  -3  19  10       17.67       26.48      4.63 o 
  -2  19  10       24.86       26.39      4.58 o 
  -1  19  10      169.33      188.89      8.35 o 
   0  19  10       19.25       29.65      5.16 o 
   1  19  10      290.60      315.77     12.42 o 
   2  19  10      107.65      147.36      6.00 o 
   3  19  10        6.13       -2.25      3.77 o 
  -7  20  10       55.67       60.98      5.23 o 
  -6  20  10       12.19       11.93      4.23 o 
  -5  20  10        1.49       -0.78      3.87 o 
  -4  20  10        0.00       -3.82      3.82 o 
  -3  20  10       20.73       23.79      5.13 o 
  -2  20  10       45.44       60.13      5.57 o 
  -1  20  10       33.62       47.79      5.52 o 
   0  20  10        1.56       -2.34      4.46 o 
   1  20  10        0.38        7.47      4.87 o 
   2  20  10       64.15       71.57      5.19 o 
   3  20  10       42.45       31.05      4.53 o 
  -6  21  10       40.98       40.15      5.34 o 
  -5  21  10        0.00       -3.94      3.94 o 
  -4  21  10       23.56       33.66      4.54 o 
  -3  21  10        1.21       -2.27      4.40 o 
  -2  21  10       22.43       33.73      4.85 o 
  -1  21  10        1.45       -1.44      7.50 o 
   0  21  10       81.09       95.72      9.62 o 
   1  21  10        7.77        2.09      4.95 o 
   2  21  10      161.90      203.09      7.90 o 
  -5  22  10        8.30       16.48      4.53 o 
  -4  22  10       76.42       85.36      7.52 o 
  -3  22  10        2.57        5.13      4.62 o 
  -2  22  10        0.10        4.43      9.50 o 
  -1  22  10       15.73        8.04      8.55 o 
   0  22  10        0.24       -6.39      6.39 o 
   1  22  10       76.10       95.49      6.82 o 
  -3  23  10        6.22       18.17      5.03 o 
  -2  23  10        5.36       -1.33      9.82 o 
 -11   0  11       44.47       69.71      9.25 o 
  -9   0  11       54.47       36.24      4.99 o 
  -7   0  11       64.13       58.22      5.46 o 
  -5   0  11        1.65        0.58      4.07 o 
  -3   0  11        6.33        3.70      4.36 o 
  -1   0  11        1.82        0.81      3.56 o 
   1   0  11      976.64      937.39     20.59 o 
   3   0  11        0.55       -2.93      4.10 o 
   5   0  11        1.21       -0.31      4.62 o 
 -11   1  11        2.09        6.07      3.28 o 
 -10   1  11        0.17        3.26      3.21 o 
  -9   1  11        4.04        7.38      3.49 o 
  -8   1  11       20.44       30.79      3.39 o 
  -7   1  11        3.12        7.28      3.08 o 
  -6   1  11       45.94       50.05      3.82 o 
  -5   1  11        0.45       -2.90      2.90 o 
  -4   1  11       31.14       26.70      2.89 o 
  -3   1  11        0.11       -2.45      2.45 o 
  -2   1  11       11.37       12.99      2.99 o 
  -1   1  11       11.48        5.64      2.61 o 
   0   1  11       25.92       19.44      3.00 o 
   1   1  11       38.20       44.31      3.50 o 
   2   1  11        0.44       -2.81      2.81 o 
   3   1  11      103.09       97.61      4.33 o 
   4   1  11       32.80       38.53      3.64 o 
   5   1  11       71.50       72.04      4.49 o 
   6   1  11        8.08       -0.50      3.51 o 
 -11   2  11        1.51        1.37      3.24 o 
 -10   2  11       13.06       13.43      3.30 o 
  -9   2  11       44.41       40.91      3.56 o 
  -8   2  11       14.13       20.51      3.30 o 
  -7   2  11      144.07      113.40      4.73 o 
  -6   2  11       59.97       64.14      4.03 o 
  -5   2  11       21.64       17.61      3.62 o 
  -4   2  11      208.85      206.99      5.31 o 
  -3   2  11       59.99       54.37      3.23 o 
  -2   2  11       24.29       30.51      2.94 o 
  -1   2  11       14.27       18.19      3.02 o 
   0   2  11       29.98       30.27      3.03 o 
   1   2  11      225.90      213.60      5.55 o 
   2   2  11        0.75       -2.96      3.23 o 
   3   2  11        3.16       -3.00      3.00 o 
   4   2  11        1.31       -3.17      3.17 o 
   5   2  11       43.14       40.40      4.28 o 
   6   2  11      149.79      145.61      6.19 o 
 -11   3  11        4.61        7.94      3.28 o 
 -10   3  11        0.05        1.02      3.22 o 
  -9   3  11       20.98       13.06      3.34 o 
  -8   3  11       86.59       80.61      4.19 o 
  -7   3  11       18.97       11.84      3.18 o 
  -6   3  11       88.46       81.32      4.21 o 
  -5   3  11       47.95       41.83      5.32 o 
  -4   3  11      302.26      276.34      6.12 o 
  -3   3  11        7.50        8.93      2.64 o 
  -2   3  11      264.73      253.27      6.03 o 
  -1   3  11        0.26       -0.79      2.54 o 
   0   3  11       47.15       53.07      3.35 o 
   1   3  11       22.81       14.60      3.25 o 
   2   3  11      151.97      135.50      6.38 o 
   3   3  11        0.41       -3.16      3.16 o 
   4   3  11        0.39       -3.35      3.44 o 
   5   3  11       35.32       42.38      4.29 o 
   6   3  11        5.85        3.99      4.10 o 
 -11   4  11        0.88       -0.43      3.15 o 
 -10   4  11        2.03       -1.94      3.16 o 
  -9   4  11        2.35        3.34      3.13 o 
  -8   4  11       10.42       16.81      3.30 o 
  -7   4  11       44.29       31.10      3.41 o 
  -6   4  11      178.41      185.32      5.87 o 
  -5   4  11        3.42        0.35      3.28 o 
  -4   4  11       10.64        9.25      3.11 o 
  -3   4  11      180.17      192.18      5.23 o 
  -2   4  11      139.97      151.43      4.86 o 
  -1   4  11       10.24        9.68      2.86 o 
   0   4  11      517.79      497.72      9.59 o 
   1   4  11        8.72        8.51      3.11 o 
   2   4  11        1.89       -3.35      3.35 o 
   3   4  11        0.77       -1.23      2.95 o 
   4   4  11       15.11       13.00      3.39 o 
   5   4  11       10.32        9.67      4.99 o 
   6   4  11        7.57        0.14      4.12 o 
 -11   5  11        2.80        0.91      3.24 o 
 -10   5  11       12.19        7.95      3.34 o 
  -9   5  11       26.07       18.77      3.48 o 
  -8   5  11        8.56       15.88      3.37 o 
  -7   5  11       71.30       60.04      3.84 o 
  -6   5  11       54.71       71.03      4.06 o 
  -5   5  11       68.82       73.74      4.48 o 
  -4   5  11      221.80      215.13      6.51 o 
  -3   5  11       11.82       10.16      2.91 o 
  -2   5  11        5.62        3.32      2.63 o 
  -1   5  11       33.81       33.06      3.01 o 
   0   5  11      325.88      326.76      6.88 o 
   1   5  11      263.59      256.77      5.56 o 
   2   5  11       65.79       66.77      4.30 o 
   3   5  11        5.01        4.68      3.91 o 
   4   5  11      108.52      115.21      6.24 o 
   5   5  11       10.40        5.98      4.03 o 
   6   5  11       39.04       42.53      5.50 o 
 -11   6  11        5.14        6.02      3.34 o 
 -10   6  11       35.09       39.16      3.80 o 
  -9   6  11       18.81       30.19      3.64 o 
  -8   6  11        1.54        1.64      3.13 o 
  -7   6  11        0.64        2.68      3.28 o 
  -6   6  11       52.35       66.20      3.91 o 
  -5   6  11       32.29       30.54      3.69 o 
  -4   6  11      209.27      197.99      7.68 o 
  -3   6  11        2.99        3.16      2.57 o 
  -2   6  11        0.98       -0.02      2.58 o 
  -1   6  11       10.29        7.36      2.67 o 
   0   6  11       28.00       22.02      3.00 o 
   1   6  11      168.81      171.58      5.07 o 
   2   6  11       87.09       93.89      5.85 o 
   3   6  11        6.87        8.12      3.66 o 
   4   6  11        0.02       -3.32      3.66 o 
   5   6  11       23.10       19.35      4.82 o 
   6   6  11       37.52       31.15      5.27 o 
 -10   7  11        4.91        1.23      3.29 o 
  -9   7  11       26.39       33.10      3.72 o 
  -8   7  11        0.26       -3.08      3.08 o 
  -7   7  11        7.62        7.13      3.07 o 
  -6   7  11       61.46       79.51      4.14 o 
  -5   7  11       63.21       52.30      4.03 o 
  -4   7  11        1.95        8.33      3.29 o 
  -3   7  11        3.84       -0.43      2.45 o 
  -2   7  11       53.96       55.76      3.29 o 
  -1   7  11        4.54       -2.42      2.70 o 
   0   7  11      126.61      116.71      4.25 o 
   1   7  11        7.30        3.89      3.24 o 
   2   7  11       29.71       20.50      4.57 o 
   3   7  11       28.76       26.18      4.05 o 
   4   7  11        0.55       -3.71      3.71 o 
   5   7  11        1.83        2.96      4.06 o 
   6   7  11      137.72      137.63      7.11 o 
 -10   8  11        0.00        4.62      3.28 o 
  -9   8  11       36.65       50.90      4.00 o 
  -8   8  11        8.67        7.66      3.26 o 
  -7   8  11       95.90      101.25      4.54 o 
  -6   8  11       83.28       73.59      4.17 o 
  -5   8  11       24.05       12.97      3.44 o 
  -4   8  11       51.10       45.73      3.93 o 
  -3   8  11        2.17       -1.02      2.57 o 
  -2   8  11      163.22      162.25      4.93 o 
  -1   8  11      217.23      210.82      5.64 o 
   0   8  11       26.98       22.76      2.93 o 
   1   8  11       11.29       18.65      3.39 o 
   2   8  11        7.78        0.63      5.03 o 
   3   8  11       91.96       86.72      5.19 o 
   4   8  11       22.50       23.91      4.30 o 
   5   8  11        0.03       -1.79      3.86 o 
   6   8  11       29.91       36.53      4.68 o 
 -10   9  11       82.52       86.74      4.67 o 
  -9   9  11      141.93      145.52      5.85 o 
  -8   9  11      157.64      161.56      5.87 o 
  -7   9  11        0.49       -2.49      2.93 o 
  -6   9  11        8.73        7.07      2.90 o 
  -5   9  11       98.46       96.67      4.78 o 
  -4   9  11       23.34       27.89      3.68 o 
  -3   9  11      115.42      137.10      4.52 o 
  -2   9  11       80.33       74.18      3.67 o 
  -1   9  11      164.87      164.02      5.08 o 
   0   9  11        0.14       -2.19      2.68 o 
   1   9  11      147.48      155.90      7.22 o 
   2   9  11      107.52       94.76      5.85 o 
   3   9  11       83.27       87.55      5.31 o 
   4   9  11        1.01       -0.11      3.90 o 
   5   9  11        2.27        1.79      4.13 o 
   6   9  11        0.97        5.55      4.17 o 
 -10  10  11       13.34       11.74      3.90 o 
  -9  10  11       47.18       37.71      3.86 o 
  -8  10  11      154.29      178.84      6.18 o 
  -7  10  11       91.48      109.20      4.74 o 
  -6  10  11       96.17       73.10      4.14 o 
  -5  10  11       29.09       27.53      3.62 o 
  -4  10  11       51.46       49.28      3.98 o 
  -3  10  11        0.69        0.54      3.16 o 
  -2  10  11       33.82       33.56      3.10 o 
  -1  10  11       55.83       52.79      3.67 o 
   0  10  11        1.69       -0.52      3.24 o 
   1  10  11       19.96       16.10      4.49 o 
   2  10  11       16.78       22.21      4.55 o 
   3  10  11        6.10        4.48      3.88 o 
   4  10  11       46.22       39.98      4.72 o 
   5  10  11        2.26       -1.10      4.18 o 
 -10  11  11       17.21       29.38      5.73 o 
  -9  11  11       11.67       12.33      3.94 o 
  -8  11  11       15.23       18.30      4.18 o 
  -7  11  11        3.24        6.87      3.67 o 
  -6  11  11       17.13        6.00      3.01 o 
  -5  11  11        0.06       -2.98      3.59 o 
  -4  11  11        0.73        1.97      3.14 o 
  -3  11  11       38.02       42.76      3.39 o 
  -2  11  11       52.83       58.15      3.57 o 
  -1  11  11       20.07       11.25      2.87 o 
   0  11  11        2.13        0.99      3.02 o 
   1  11  11       13.58        9.29      4.23 o 
   2  11  11        5.20        5.25      4.23 o 
   3  11  11      112.61      115.49      5.93 o 
   4  11  11       17.23       12.66      4.36 o 
   5  11  11        1.60       -4.12      4.12 o 
  -9  12  11        5.44        2.13      4.28 o 
  -8  12  11      103.52      100.67      5.41 o 
  -7  12  11      104.10      100.01      5.26 o 
  -6  12  11        1.48        7.19      3.75 o 
  -5  12  11       23.06       38.94      4.85 o 
  -4  12  11        1.41        6.35      4.67 o 
  -3  12  11       17.49       14.84      3.40 o 
  -2  12  11       17.09        8.74      2.90 o 
  -1  12  11        3.51        3.13      2.90 o 
   0  12  11       96.97       92.95      4.62 o 
   1  12  11       69.96       59.29      5.42 o 
   2  12  11        4.94        6.82      4.35 o 
   3  12  11        0.05       -2.58      4.01 o 
   4  12  11       24.28       24.82      4.95 o 
   5  12  11        1.72       -1.90      4.07 o 
  -9  13  11       64.88       76.69      6.40 o 
  -8  13  11       18.86       13.52      4.00 o 
  -7  13  11       38.17       39.37      4.36 o 
  -6  13  11       57.79       67.93      4.89 o 
  -5  13  11        0.68        0.66      3.46 o 
  -4  13  11        3.00       -3.79      3.79 o 
  -3  13  11        9.14       11.48      4.17 o 
  -2  13  11       70.46       81.70      3.95 o 
  -1  13  11       88.67       98.45      4.18 o 
   0  13  11       29.77       25.00      3.71 o 
   1  13  11        0.02       -0.13      5.12 o 
   2  13  11       12.54        7.73      4.72 o 
   3  13  11       61.22       66.72      5.11 o 
   4  13  11       29.65       32.09      5.74 o 
   5  13  11        5.93       -3.80      4.10 o 
  -9  14  11        1.94       -1.67      3.81 o 
  -8  14  11       30.20       44.31      4.75 o 
  -7  14  11       16.69       19.04      4.09 o 
  -6  14  11       49.64       48.28      4.49 o 
  -5  14  11        0.98        1.13      3.57 o 
  -4  14  11       59.87       56.89      8.83 o 
  -3  14  11        0.00        3.82      4.21 o 
  -2  14  11       25.42       33.70      3.90 o 
  -1  14  11       10.51       11.12      3.08 o 
   0  14  11       60.39       67.68      4.46 o 
   1  14  11       18.31       19.27      4.62 o 
   2  14  11        6.17        0.27      4.70 o 
   3  14  11        0.12       -3.95      3.95 o 
   4  14  11       20.00       18.34      4.72 o 
  -8  15  11       26.32       55.38      4.98 o 
  -7  15  11       14.88       14.57      4.69 o 
  -6  15  11       10.43        9.81      4.06 o 
  -5  15  11        3.03        4.47      3.73 o 
  -4  15  11        1.15        1.71      4.06 o 
  -3  15  11        6.08        2.50      4.17 o 
  -2  15  11       20.26       15.72      3.69 o 
  -1  15  11       99.53      115.10      4.83 o 
   0  15  11       10.08        8.17      3.49 o 
   1  15  11        1.00        0.10      4.25 o 
   2  15  11       45.57       42.17      5.58 o 
   3  15  11        0.93       -3.43      4.41 o 
   4  15  11       16.03       28.92      4.77 o 
  -8  16  11      160.96      167.14      9.89 o 
  -7  16  11        2.59        0.56      4.09 o 
  -6  16  11       67.66       87.96      5.57 o 
  -5  16  11       37.66       51.55      4.81 o 
  -4  16  11        0.20       -0.88      4.03 o 
  -3  16  11       11.33       16.25      4.67 o 
  -2  16  11        0.02        0.11      3.46 o 
  -1  16  11       12.28       11.64      3.94 o 
   0  16  11        4.68        1.61      4.11 o 
   1  16  11       11.97       12.93      4.93 o 
   2  16  11        5.66       10.86      4.79 o 
   3  16  11       24.04       28.51      4.81 o 
  -7  17  11       28.52       44.15      4.83 o 
  -6  17  11       14.11       12.92      4.26 o 
  -5  17  11       11.12       16.74      4.23 o 
  -4  17  11        0.00        1.14      4.33 o 
  -3  17  11       10.80       12.79      4.40 o 
  -2  17  11        0.21        2.23      4.11 o 
  -1  17  11       41.84       51.00      5.43 o 
   0  17  11       44.96       47.22      5.19 o 
   1  17  11       52.21       67.77      5.99 o 
   2  17  11       51.99       59.36      5.98 o 
   3  17  11       72.09       94.75      5.93 o 
  -7  18  11        8.12        9.59      4.34 o 
  -6  18  11        3.34        0.38      4.97 o 
  -5  18  11       13.89       16.27      5.21 o 
  -4  18  11       18.82       28.37      5.15 o 
  -3  18  11       37.78       34.76      4.93 o 
  -2  18  11        3.26        6.14      4.41 o 
  -1  18  11        0.42        6.45      4.77 o 
   0  18  11        1.26        5.01      4.60 o 
   1  18  11      137.08      174.96      8.39 o 
   2  18  11       16.01       14.36      5.21 o 
  -6  19  11       25.69       29.77      4.68 o 
  -5  19  11        0.16        0.04      3.86 o 
  -4  19  11        3.88        4.92      4.81 o 
  -3  19  11       19.10       18.22      4.87 o 
  -2  19  11       11.05       11.36      6.32 o 
  -1  19  11       43.05       60.64      7.22 o 
   0  19  11       45.27       58.05      5.70 o 
   1  19  11        0.14        2.51      4.55 o 
   2  19  11        5.22       14.39      4.94 o 
  -5  20  11        2.74       13.52      4.39 o 
  -4  20  11       16.41       21.96      5.20 o 
  -3  20  11       33.75       42.79      5.27 o 
  -2  20  11        7.74       14.57      6.72 o 
  -1  20  11       76.15       72.21     12.67 o 
   0  20  11       61.50       77.59      9.37 o 
   1  20  11        1.13        1.36      5.76 o 
  -4  21  11       60.17       69.93      5.24 o 
  -3  21  11        8.74       18.86      5.25 o 
  -2  21  11       24.89       37.01      9.50 o 
   0  21  11       18.59       25.17      7.83 o 
 -10   0  12       74.66       53.68      5.83 o 
  -8   0  12        9.90       20.70      5.36 o 
  -6   0  12        8.78       -3.06      4.36 o 
  -4   0  12       62.93       59.96      7.28 o 
  -2   0  12      153.35      123.00      6.06 o 
   0   0  12        0.86        5.97      6.48 o 
   2   0  12      508.57      513.94     15.28 o 
   4   0  12       23.76       28.69      6.46 o 
 -10   1  12        3.09        0.63      3.78 o 
  -9   1  12        7.31        3.67      3.46 o 
  -8   1  12       21.22       18.24      3.55 o 
  -7   1  12       81.79       59.96      4.13 o 
  -6   1  12        1.71        0.39      3.08 o 
  -5   1  12        0.04       -0.75      5.59 o 
  -4   1  12       76.39       80.25      5.38 o 
  -3   1  12       44.55       33.53      3.17 o 
  -2   1  12       30.83       32.67      3.15 o 
  -1   1  12      268.13      266.75      6.43 o 
   0   1  12      120.59      127.95      4.43 o 
   1   1  12       42.15       30.10      4.43 o 
   2   1  12       43.07       45.89      3.90 o 
   3   1  12      150.11      155.81      5.75 o 
   4   1  12       44.72       35.57      4.10 o 
   5   1  12        3.91       -1.28      3.50 o 
 -10   2  12       15.55       20.23      3.67 o 
  -9   2  12        6.30        5.98      3.39 o 
  -8   2  12       12.31       11.84      3.73 o 
  -7   2  12      135.32      144.36      5.53 o 
  -6   2  12       25.38       26.92      3.37 o 
  -5   2  12      630.79      582.83     12.93 o 
  -4   2  12       15.65       23.84      4.35 o 
  -3   2  12      271.90      248.39      6.09 o 
  -2   2  12       12.24       17.70      2.98 o 
  -1   2  12      394.37      367.08      7.59 o 
   0   2  12        0.03        0.06      2.82 o 
   1   2  12       23.88       26.02      4.63 o 
   2   2  12       46.64       44.89      3.93 o 
   3   2  12      291.76      269.75      8.65 o 
   4   2  12       11.53        6.30      3.73 o 
   5   2  12        1.83       -4.55      4.55 o 
 -10   3  12        2.36        7.09      4.47 o 
  -9   3  12       16.18       18.95      3.65 o 
  -8   3  12        4.51        3.89      3.35 o 
  -7   3  12       33.37       28.08      3.61 o 
  -6   3  12       19.58       20.05      3.30 o 
  -5   3  12       73.54       74.88      4.60 o 
  -4   3  12      215.95      204.90      8.12 o 
  -3   3  12      105.10      106.09      4.12 o 
  -2   3  12       30.90       38.45      3.21 o 
  -1   3  12       15.83       17.46      3.11 o 
   0   3  12      114.41      113.35      4.19 o 
   1   3  12       70.21       63.66      4.48 o 
   2   3  12        5.75        1.99      3.27 o 
   3   3  12        3.92       -1.61      3.34 o 
   4   3  12      109.87      122.59      7.26 o 
   5   3  12        0.89       -3.87      3.87 o 
 -10   4  12        0.84        0.86      3.33 o 
  -9   4  12       14.81       16.86      3.56 o 
  -8   4  12        7.65        4.92      3.28 o 
  -7   4  12        0.18       -2.13      3.13 o 
  -6   4  12        0.19       -2.45      3.04 o 
  -5   4  12       17.16       12.48      3.74 o 
  -4   4  12       86.47       90.32      5.87 o 
  -3   4  12        1.64        0.02      2.68 o 
  -2   4  12       12.10       10.59      2.98 o 
  -1   4  12       51.18       52.65      3.44 o 
   0   4  12        0.07       -0.52      2.70 o 
   1   4  12        0.32       -1.43      3.46 o 
   2   4  12       35.65       43.91      5.39 o 
   3   4  12        3.81       -2.48      3.98 o 
   4   4  12        7.12       -1.06      5.24 o 
   5   4  12        7.56        2.72      4.67 o 
 -10   5  12        4.91        3.91      3.46 o 
  -9   5  12       73.46       53.07      4.20 o 
  -8   5  12        0.41       -3.98      3.98 o 
  -7   5  12       13.78        7.40      3.36 o 
  -6   5  12       16.45       15.61      3.38 o 
  -5   5  12        0.61       -3.33      3.33 o 
  -4   5  12        2.38        7.43      4.10 o 
  -3   5  12        1.25       -2.05      2.65 o 
  -2   5  12      106.79      100.73      4.14 o 
  -1   5  12        8.74       12.20      2.96 o 
   0   5  12        1.07        0.99      3.23 o 
   1   5  12       12.65        5.79      4.87 o 
   2   5  12      203.12      190.98     13.07 o 
   3   5  12        0.03       -3.93      3.93 o 
   4   5  12        0.04       -3.82      3.82 o 
   5   5  12        6.35       -0.06      4.15 o 
 -10   6  12       68.52       79.07      4.68 o 
  -9   6  12        1.99        0.42      3.31 o 
  -8   6  12      134.42      168.73      6.23 o 
  -7   6  12        4.53        3.07      3.23 o 
  -6   6  12       23.31        7.20      3.28 o 
  -5   6  12        7.76        5.70      3.62 o 
  -4   6  12       29.55       23.80      4.46 o 
  -3   6  12        0.80       -3.15      3.15 o 
  -2   6  12        6.19        4.02      2.91 o 
  -1   6  12        2.39       -1.72      2.68 o 
   0   6  12        0.97       -2.36      3.29 o 
   1   6  12       69.03       71.30      5.34 o 
   2   6  12       63.76       66.26      6.33 o 
   3   6  12      118.87      136.99      6.84 o 
   4   6  12       12.00        6.35      4.23 o 
   5   6  12        8.25       -1.49      4.21 o 
 -10   7  12       14.29       20.05      3.72 o 
  -9   7  12        0.26       -1.61      3.27 o 
  -8   7  12        0.05        3.00      3.38 o 
  -7   7  12       21.73       33.22      3.84 o 
  -6   7  12      225.02      205.28      6.48 o 
  -5   7  12       93.59      110.18      6.52 o 
  -4   7  12       53.06       52.60      4.42 o 
  -3   7  12        0.05        2.29      3.57 o 
  -2   7  12        3.04        2.56      2.82 o 
  -1   7  12       20.70       22.48      2.96 o 
   0   7  12        3.07        2.00      3.43 o 
   1   7  12        4.94        4.37      4.10 o 
   2   7  12        3.85        7.44      6.03 o 
   3   7  12       55.27       59.30      4.96 o 
   4   7  12       57.07       53.61      5.66 o 
   5   7  12       60.74       70.85      5.60 o 
 -10   8  12        7.77       10.45      3.46 o 
  -9   8  12       45.25       43.11      4.11 o 
  -8   8  12        1.53       -1.11      3.27 o 
  -7   8  12       21.02       16.09      3.66 o 
  -6   8  12        5.16        5.37      3.92 o 
  -5   8  12        0.23       -1.05      3.42 o 
  -4   8  12       11.50       13.32      4.18 o 
  -3   8  12        0.26       -2.41      3.49 o 
  -2   8  12        9.14        1.49      2.91 o 
  -1   8  12       79.59       73.98      3.75 o 
   0   8  12        0.88        2.09      2.83 o 
   1   8  12        0.09       -1.30      4.17 o 
   2   8  12       33.04       26.45      4.63 o 
   3   8  12        5.84       -1.18      3.84 o 
   4   8  12       16.59       23.94      4.27 o 
   5   8  12       87.04      104.92      6.80 o 
  -9   9  12        1.51        2.24      3.31 o 
  -8   9  12       14.91       14.05      3.69 o 
  -7   9  12        4.32        2.48      3.24 o 
  -6   9  12        4.03        7.58      3.32 o 
  -5   9  12        1.11        9.46      5.58 o 
  -4   9  12       17.67       21.61      5.77 o 
  -3   9  12        0.03       -0.36      4.07 o 
  -2   9  12      170.53      179.24      5.34 o 
  -1   9  12        0.35        3.48      2.81 o 
   0   9  12      181.25      183.68      6.37 o 
   1   9  12        1.03       -6.13      6.13 o 
   2   9  12       20.29       18.99      4.73 o 
   3   9  12       72.09       69.26      5.26 o 
   4   9  12        0.04        0.31      4.22 o 
  -9  10  12       34.04       36.75      4.56 o 
  -8  10  12        7.69        6.49      3.93 o 
  -7  10  12       89.36      101.85      5.51 o 
  -6  10  12        2.77        9.63      3.26 o 
  -5  10  12      133.74      144.84      6.08 o 
  -4  10  12       38.62       31.78      3.88 o 
  -3  10  12       13.81       17.39      4.33 o 
  -2  10  12        9.60        8.43      2.93 o 
  -1  10  12       30.97       37.32      3.43 o 
   0  10  12       31.88       28.52      3.82 o 
   1  10  12        5.06        4.42      4.23 o 
   2  10  12        5.17        1.78      4.48 o 
   3  10  12        1.48        0.69      4.35 o 
   4  10  12        2.46        2.19      4.33 o 
  -9  11  12       44.77       62.18      5.01 o 
  -8  11  12        0.56       -3.16      3.90 o 
  -7  11  12       27.01       43.93      4.73 o 
  -6  11  12       77.81      101.50      5.51 o 
  -5  11  12       64.82       61.14      5.35 o 
  -4  11  12       20.98       16.88      4.40 o 
  -3  11  12        1.19       -1.08      4.17 o 
  -2  11  12      109.46      101.15      4.85 o 
  -1  11  12       10.19        4.13      3.05 o 
   0  11  12       29.35       29.03      3.78 o 
   1  11  12       40.78       29.92      4.83 o 
   2  11  12        0.39       -4.23      4.23 o 
   3  11  12        3.24       -4.27      4.27 o 
   4  11  12        1.96       -4.74      4.74 o 
  -9  12  12      129.17      128.35      7.70 o 
  -8  12  12        6.36       15.08      4.36 o 
  -7  12  12       48.37       58.64      5.07 o 
  -6  12  12        8.40       12.01      3.98 o 
  -5  12  12       47.93       42.56      5.13 o 
  -4  12  12        7.29        6.81      4.14 o 
  -3  12  12       16.05       20.36      4.65 o 
  -2  12  12      101.72      124.69      5.37 o 
  -1  12  12        0.00        2.20      3.03 o 
   0  12  12       31.76       29.04      4.82 o 
   1  12  12        7.97        2.85      4.78 o 
   2  12  12       14.55        4.03      4.76 o 
   3  12  12       10.36        4.65      4.60 o 
   4  12  12        1.32       -2.95      4.24 o 
  -8  13  12        9.09        6.38      4.21 o 
  -7  13  12       34.35       34.42      4.66 o 
  -6  13  12        8.54       12.14      4.18 o 
  -5  13  12       45.96       83.96      6.07 o 
  -4  13  12        1.00       -0.29      4.13 o 
  -3  13  12        0.23       -3.63      4.33 o 
  -2  13  12       56.50       77.72      4.73 o 
  -1  13  12       19.07       24.96      3.33 o 
   0  13  12        4.35       13.71      4.76 o 
   1  13  12        1.19       -4.71      4.71 o 
   2  13  12        0.52       -2.81      4.85 o 
   3  13  12        8.60        1.93      4.27 o 
  -8  14  12        1.16        1.63      4.09 o 
  -7  14  12       85.47      103.26      6.65 o 
  -6  14  12       25.09       25.93      4.64 o 
  -5  14  12        7.79        9.64      4.05 o 
  -4  14  12        2.38        1.77      4.51 o 
  -3  14  12        0.00        0.70      5.05 o 
  -2  14  12       15.81       17.07      3.80 o 
  -1  14  12       14.60        8.02      4.08 o 
   0  14  12        1.10       -2.47      5.28 o 
   1  14  12       19.47       15.16      5.27 o 
   2  14  12        1.87       -4.55      4.55 o 
   3  14  12       19.80       20.66      4.50 o 
  -7  15  12      135.58      167.90      7.04 o 
  -6  15  12       79.28       98.82      5.96 o 
  -5  15  12        0.05       -1.91      4.09 o 
  -4  15  12       47.99       63.48      5.54 o 
  -3  15  12       34.88       40.67      5.37 o 
  -2  15  12        1.75        4.27      4.53 o 
  -1  15  12        1.75       -4.42      4.42 o 
   0  15  12       22.44       25.51      6.27 o 
   1  15  12      120.51      132.88      7.25 o 
   2  15  12       82.40       93.28      6.69 o 
  -7  16  12        5.06        4.21      4.29 o 
  -6  16  12       65.40       70.09      6.82 o 
  -5  16  12       27.75       28.45      5.83 o 
  -4  16  12        0.13        0.90      4.83 o 
  -3  16  12       51.53       59.33      5.94 o 
  -2  16  12        0.12        5.50      4.85 o 
  -1  16  12      157.95      166.69      8.04 o 
   0  16  12        1.60       -3.75      4.45 o 
   1  16  12       55.27       74.66      7.04 o 
   2  16  12       24.10       31.30      6.03 o 
  -6  17  12        6.44        3.06      4.57 o 
  -5  17  12       11.56       -0.65      4.24 o 
  -4  17  12       72.20       95.08      7.31 o 
  -3  17  12        0.75       -3.85      5.49 o 
  -2  17  12       62.07       96.31      7.04 o 
  -1  17  12       16.82       23.75      8.06 o 
   0  17  12      183.29      223.60     20.27 o 
   1  17  12       32.19       27.20      5.52 o 
  -5  18  12       28.18       55.41      6.55 o 
  -4  18  12       38.85       53.10      8.41 o 
  -3  18  12        0.16        4.03      5.76 o 
  -2  18  12        1.72        5.20      6.48 o 
   0  18  12       39.94       37.38      8.96 o 
  -4  19  12        0.21        1.94      4.93 o 
  -3  19  12       13.73        9.87      6.31 o 
  -2  19  12        2.12       -3.80      6.72 o 
  -9   0  13        2.20       -0.06      5.21 o 
  -7   0  13       46.22       50.86      5.92 o 
  -5   0  13        1.27        0.96      8.23 o 
  -3   0  13       40.24       43.53      7.38 o 
  -1   0  13       39.52       40.60      4.79 o 
   1   0  13       12.98        3.78      8.55 o 
   3   0  13       10.87        9.53      5.39 o 
  -9   1  13        0.52       -2.20      3.42 o 
  -8   1  13       42.32       35.82      4.03 o 
  -7   1  13        0.19       -0.06      3.42 o 
  -6   1  13       42.18       30.70      3.85 o 
  -5   1  13        3.64        3.71      3.83 o 
  -4   1  13      169.89      186.24      8.05 o 
  -3   1  13       31.68       30.71      4.67 o 
  -2   1  13      135.79      128.63      5.20 o 
  -1   1  13       15.23       19.26      3.12 o 
   0   1  13      339.57      337.25     15.61 o 
   1   1  13      174.96      169.15      6.87 o 
   2   1  13        4.47       -3.64      3.64 o 
   3   1  13       10.82        9.17      3.73 o 
   4   1  13       33.30       30.12      4.73 o 
  -9   2  13        1.95        3.43      4.20 o 
  -8   2  13        0.05       -3.40      3.40 o 
  -7   2  13       14.44       12.00      3.74 o 
  -6   2  13       10.14        4.84      3.43 o 
  -5   2  13        1.84       -1.01      3.59 o 
  -4   2  13      101.33      101.92      6.15 o 
  -3   2  13       43.68       63.47      6.31 o 
  -2   2  13       11.87       14.32      3.20 o 
  -1   2  13        3.88        1.16      3.03 o 
   0   2  13       63.72       80.75      5.99 o 
   1   2  13        4.26        2.23      4.28 o 
   2   2  13        1.47       -4.23      4.23 o 
   3   2  13       11.95        9.15      4.53 o 
   4   2  13        4.67       -6.09      6.09 o 
  -9   3  13        8.15       12.79      4.58 o 
  -8   3  13        0.01       -0.52      3.81 o 
  -7   3  13       51.73       59.13      4.47 o 
  -6   3  13        0.81       -1.98      3.27 o 
  -5   3  13       51.29       67.71      4.86 o 
  -4   3  13        0.03        1.21      4.11 o 
  -3   3  13       31.93       34.18      4.75 o 
  -2   3  13        7.01        4.78      3.02 o 
  -1   3  13        0.08       -2.92      2.92 o 
   0   3  13        1.28       -4.12      4.49 o 
   1   3  13        7.29        9.08      4.82 o 
   2   3  13       40.70       34.17      4.59 o 
   3   3  13        1.98       -4.15      4.15 o 
   4   3  13        7.59        1.46      4.26 o 
  -9   4  13      107.34      102.41      5.18 o 
  -8   4  13        1.82        0.03      3.46 o 
  -7   4  13       59.26       50.27      4.28 o 
  -6   4  13        9.57        7.05      3.47 o 
  -5   4  13       43.10       45.48      5.94 o 
  -4   4  13       78.35       79.80      5.75 o 
  -3   4  13       26.11       28.09      4.67 o 
  -2   4  13        0.01        2.26      3.04 o 
  -1   4  13        1.43       -3.38      3.38 o 
   0   4  13        1.33       -4.10      4.10 o 
   1   4  13       70.69       56.21      5.92 o 
   2   4  13       75.46       72.15      5.34 o 
   3   4  13        0.11       -4.23      4.23 o 
   4   4  13       23.35       16.95      4.44 o 
  -9   5  13       24.80       32.75      4.11 o 
  -8   5  13       47.63       56.02      4.41 o 
  -7   5  13        0.05        3.10      3.45 o 
  -6   5  13       89.94       91.66      4.84 o 
  -5   5  13       30.91       20.98      4.08 o 
  -4   5  13        0.09        1.22      4.44 o 
  -3   5  13        0.39        0.09      4.27 o 
  -2   5  13       10.50        8.66      3.02 o 
  -1   5  13       75.60       70.45      3.92 o 
   0   5  13       37.59       37.93      5.27 o 
   1   5  13       62.23       63.85      5.78 o 
   2   5  13       63.08       62.77      5.20 o 
   3   5  13        0.00       -4.45      4.45 o 
   4   5  13        4.41       -3.91      4.16 o 
  -9   6  13       13.75       18.59      3.82 o 
  -8   6  13        4.16        3.33      3.62 o 
  -7   6  13       16.80       11.68      3.65 o 
  -6   6  13       15.12       10.74      3.65 o 
  -5   6  13       13.58       10.34      3.85 o 
  -4   6  13      159.06      159.31      7.34 o 
  -3   6  13       14.61       19.40      4.79 o 
  -2   6  13       10.31        9.29      3.06 o 
  -1   6  13       10.42       11.11      3.06 o 
   0   6  13        9.69        4.35      4.82 o 
   1   6  13       19.49       19.97      5.01 o 
   2   6  13        0.31       -1.03      4.67 o 
   3   6  13        3.33       -0.06      5.00 o 
   4   6  13        5.90        1.12      4.31 o 
  -9   7  13        0.06       -3.43      3.43 o 
  -8   7  13        1.38        0.43      3.54 o 
  -7   7  13        0.36       -4.58      4.58 o 
  -6   7  13        1.29       -1.43      3.68 o 
  -5   7  13      139.81      144.80      6.32 o 
  -4   7  13        2.75        3.12      3.71 o 
  -3   7  13       70.57       96.44      6.15 o 
  -2   7  13        3.46        8.82      4.00 o 
  -1   7  13        3.54        0.43      3.19 o 
   0   7  13        8.79       -0.23      5.09 o 
   1   7  13       14.16        7.35      5.46 o 
   2   7  13        1.08        1.86      5.55 o 
   3   7  13       48.27       42.30      5.05 o 
  -9   8  13        1.50       -3.48      4.23 o 
  -8   8  13       43.75       33.68      4.11 o 
  -7   8  13      115.42      133.30      5.61 o 
  -6   8  13        3.79        0.74      3.45 o 
  -5   8  13       15.08       21.24      4.18 o 
  -4   8  13        4.51        4.16      4.22 o 
  -3   8  13        3.76       -2.92      4.31 o 
  -2   8  13       86.10       91.14      4.95 o 
  -1   8  13       53.91       64.61      4.05 o 
   0   8  13       15.41       15.28      4.62 o 
   1   8  13        0.18       -4.51      4.51 o 
   2   8  13        8.57       13.47      4.81 o 
   3   8  13       14.99        8.09      4.82 o 
  -8   9  13        0.49       -2.10      4.05 o 
  -7   9  13       56.47       74.42      5.40 o 
  -6   9  13        1.00        4.06      4.10 o 
  -5   9  13       30.19       33.43      4.21 o 
  -4   9  13        2.78        0.74      3.76 o 
  -3   9  13       57.07       67.06      6.40 o 
  -2   9  13       35.36       42.85      4.24 o 
  -1   9  13       56.32       74.51      4.97 o 
   0   9  13       26.69       29.27      5.03 o 
   1   9  13       17.88       13.21      6.10 o 
   2   9  13        3.17        3.94      4.95 o 
   3   9  13       22.79       23.29      4.85 o 
  -8  10  13       12.96       17.66      4.46 o 
  -7  10  13        7.96       11.69      4.45 o 
  -6  10  13       82.83       94.84      5.60 o 
  -5  10  13       33.88       28.05      5.08 o 
  -4  10  13       99.49      104.21      6.77 o 
  -3  10  13        0.60        0.42      4.49 o 
  -2  10  13       23.26       43.09      5.33 o 
  -1  10  13       16.96       26.46      4.02 o 
   0  10  13        0.09       -4.51      4.51 o 
   1  10  13        0.16       -3.46      5.30 o 
   2  10  13       25.40       34.19      5.85 o 
   3  10  13       42.05       41.49      6.68 o 
  -8  11  13       25.14       54.12      5.02 o 
  -7  11  13        1.91       -0.32      4.02 o 
  -6  11  13        0.05       -3.99      3.99 o 
  -5  11  13       34.62       67.78      6.01 o 
  -4  11  13        2.14        7.09      4.73 o 
  -3  11  13       35.38       32.71      6.22 o 
  -2  11  13      126.87      144.62      7.50 o 
  -1  11  13        3.89       11.42      4.25 o 
   0  11  13       18.52        8.01      5.30 o 
   1  11  13       15.66       12.89      5.58 o 
   2  11  13        3.98       -1.80      4.82 o 
  -7  12  13        6.51       12.66      4.48 o 
  -6  12  13      169.75      238.01      8.79 o 
  -5  12  13        3.04        3.91      5.03 o 
  -4  12  13        1.97        3.39      4.67 o 
  -3  12  13        9.59        9.72      4.88 o 
  -2  12  13       57.07       73.47      5.92 o 
  -1  12  13       63.37       69.19      5.83 o 
   0  12  13       15.50       11.30      5.21 o 
   1  12  13        0.28       -4.69      4.69 o 
   2  12  13       87.60       84.72      6.86 o 
  -7  13  13        8.30        9.26      4.19 o 
  -6  13  13        9.75       22.98      4.90 o 
  -5  13  13       65.17       75.99      6.30 o 
  -4  13  13        0.05       -2.60      6.38 o 
  -3  13  13      105.90      131.45      7.24 o 
  -2  13  13        4.60       -1.91      4.53 o 
  -1  13  13       14.50        9.83      7.38 o 
   0  13  13       68.10       65.32      6.32 o 
   1  13  13        7.74       -0.03      5.58 o 
   2  13  13       19.78       22.29      6.45 o 
  -6  14  13      140.36      134.91      6.73 o 
  -5  14  13       58.00       87.87      6.26 o 
  -4  14  13       22.18       39.47      5.70 o 
  -3  14  13        0.09        3.05      4.48 o 
  -2  14  13        1.74       -0.91      5.21 o 
  -1  14  13       39.23       50.48     19.32 o 
   0  14  13       71.94       94.19      8.05 o 
   1  14  13       72.12       95.27      8.41 o 
  -6  15  13        0.01        9.18      4.97 o 
  -5  15  13        4.05       11.13      4.54 o 
  -4  15  13       14.34        9.63      4.97 o 
  -3  15  13       17.82       18.89      4.92 o 
  -2  15  13        1.47       10.79      9.82 o 
   0  15  13        0.46        0.29      7.38 o 
  -5  16  13       17.35       32.10      6.61 o 
  -4  16  13        2.60       -3.99      6.49 o 
  -3  16  13        2.46       20.95      5.21 o 
  -2  16  13        4.91        4.75      6.27 o 
  -3  17  13       23.27       38.98      7.30 o 
  -8   0  14       18.50       28.89      5.55 o 
  -6   0  14       31.60       33.24      6.04 o 
  -4   0  14      137.20      147.32     10.46 o 
  -2   0  14        5.63        3.10     16.47 o 
   0   0  14       41.15       36.11     11.40 o 
   2   0  14        2.22       -1.92      9.18 o 
  -8   1  14        0.99        5.36      4.06 o 
  -7   1  14       15.75       17.01      4.04 o 
  -6   1  14       16.71       28.25      3.99 o 
  -5   1  14      148.51      150.95      6.70 o 
  -4   1  14       11.12       19.86      5.05 o 
  -3   1  14       28.90       34.97      5.19 o 
  -2   1  14       18.35       27.16      5.02 o 
  -1   1  14       65.56       65.88      7.79 o 
   0   1  14       13.76        9.49      4.97 o 
   1   1  14      162.26      168.61      7.18 o 
   2   1  14        0.89       -1.46      4.55 o 
  -8   2  14       34.71       36.45      4.49 o 
  -7   2  14       11.48        5.55      6.00 o 
  -6   2  14        2.92        2.91      3.74 o 
  -5   2  14      190.14      167.02      7.21 o 
  -4   2  14       43.42       45.64      5.59 o 
  -3   2  14       63.22       70.44      5.91 o 
  -2   2  14        5.45        5.56      4.63 o 
  -1   2  14       48.90       48.86      4.91 o 
   0   2  14       46.52       46.29      5.69 o 
   1   2  14        3.80        5.32      7.86 o 
   2   2  14       23.81        9.48      4.54 o 
  -8   3  14        0.08        3.33      3.67 o 
  -7   3  14       16.16       12.62      4.58 o 
  -6   3  14        0.62        5.33      3.59 o 
  -5   3  14       28.83       44.76      6.95 o 
  -4   3  14        3.23        3.57      4.97 o 
  -3   3  14       46.73       54.18      5.52 o 
  -2   3  14       59.11       72.67      6.09 o 
  -1   3  14        0.92       -3.99      3.99 o 
   0   3  14        4.23       -5.36      6.59 o 
   1   3  14        5.28        7.01      5.47 o 
   2   3  14      106.48       98.14      5.92 o 
  -8   4  14        7.75        3.45      3.79 o 
  -7   4  14       16.36       17.18      3.88 o 
  -6   4  14        0.22        1.48      3.67 o 
  -5   4  14       20.97       20.18      4.24 o 
  -4   4  14       89.87       93.12      6.46 o 
  -3   4  14        0.15       -1.14      4.38 o 
  -2   4  14       57.78       69.43      5.86 o 
  -1   4  14       55.42       48.28      5.60 o 
   0   4  14        6.34       -5.11      5.49 o 
   1   4  14       80.52       88.39      7.13 o 
   2   4  14       39.24       32.20      4.89 o 
  -8   5  14        1.17       -0.93      3.57 o 
  -7   5  14        2.47        1.82      3.62 o 
  -6   5  14       16.59       12.95      4.53 o 
  -5   5  14       43.74       40.31      4.70 o 
  -4   5  14        0.45       -0.99      4.63 o 
  -3   5  14        2.57        7.35      6.31 o 
  -2   5  14      132.05      147.02      7.59 o 
  -1   5  14        1.80       -5.21      5.21 o 
   0   5  14       76.36       88.01      6.46 o 
   1   5  14       46.86       40.13      5.59 o 
   2   5  14       11.35        0.86      4.32 o 
  -8   6  14       49.52       56.33      6.28 o 
  -7   6  14        6.22        7.60      3.62 o 
  -6   6  14        0.27       -0.10      3.62 o 
  -5   6  14       46.55       43.63      4.88 o 
  -4   6  14        7.79       11.61      5.01 o 
  -3   6  14        9.19       10.86      5.03 o 
  -2   6  14        8.31       18.01      4.89 o 
  -1   6  14        3.11       -4.19      4.19 o 
   0   6  14       20.12        8.03      5.10 o 
   1   6  14        8.63        1.14      4.94 o 
   2   6  14        3.65       -4.33      4.33 o 
  -7   7  14        5.29        2.16      4.72 o 
  -6   7  14        1.96       -2.91      3.61 o 
  -5   7  14        3.02        6.34      5.57 o 
  -4   7  14        3.73       -1.22      4.05 o 
  -3   7  14       13.15       10.80      4.87 o 
  -2   7  14        1.06        2.40      5.30 o 
  -1   7  14        6.78        0.99      5.83 o 
   0   7  14        3.68       -3.07      4.67 o 
   1   7  14       10.05       10.27      5.08 o 
   2   7  14        4.37       -4.23      4.23 o 
  -7   8  14       19.63       27.28      4.69 o 
  -6   8  14        1.71        0.57      4.31 o 
  -5   8  14        2.68       -3.60      4.87 o 
  -4   8  14       10.35       14.00      4.38 o 
  -3   8  14        4.37       11.44      5.03 o 
  -2   8  14       52.03       60.87      5.84 o 
  -1   8  14        0.11       -6.03      6.03 o 
   0   8  14        3.38       -2.58      4.67 o 
   1   8  14        0.20       -5.12      5.12 o 
  -7   9  14       37.84       44.92      9.75 o 
  -6   9  14       36.55       58.60      6.11 o 
  -5   9  14        2.77        0.64      4.95 o 
  -4   9  14        1.72        3.45      4.81 o 
  -3   9  14       17.81       20.39      5.39 o 
  -2   9  14       56.25       69.47      5.92 o 
  -1   9  14       46.43       53.21     12.04 o 
   0   9  14        0.84       -5.21      5.21 o 
   1   9  14        0.01       -5.26      5.26 o 
  -6  10  14       13.74       17.27      4.60 o 
  -5  10  14      118.31      132.94      7.43 o 
  -4  10  14        1.56        3.08      4.59 o 
  -3  10  14        0.78        3.00      5.03 o 
  -2  10  14        0.27       -3.17     13.94 o 
  -1  10  14        0.02       -8.17      9.82 o 
   0  10  14        0.58       -3.60      4.81 o 
   1  10  14        0.79       -5.56      6.71 o 
  -6  11  14        8.75        7.61      4.44 o 
  -5  11  14       56.30       73.88      8.07 o 
  -4  11  14       14.30       21.96      5.40 o 
  -3  11  14        9.07       12.77      4.93 o 
  -2  11  14        6.54        4.90      6.67 o 
   0  11  14        0.05       -6.48      6.48 o 
  -5  12  14       18.49       28.78      5.31 o 
  -4  12  14       35.07       41.96      6.22 o 
  -3  12  14        0.00        9.14      4.81 o 
  -2  12  14        0.28       -8.55      8.55 o 
   0  12  14       13.90       -9.50      9.50 o 
  -4  13  14       28.46       62.00      6.33 o 
  -3  13  14        0.24        3.23      5.30 o 
  -2  13  14       67.39       80.87     10.45 o 
  -5   0  15       58.19       47.80     10.82 o 
  -3   0  15       53.98       51.60      8.06 o 
  -6   1  15        1.80        4.11      4.15 o 
  -5   1  15        0.33       -0.43      6.31 o 
  -4   1  15        7.84       13.49      5.94 o 
  -3   1  15        0.37        0.63      4.67 o 
  -2   1  15        6.53       12.82      4.89 o 
   0   1  15       58.21       71.62     15.09 o 
  -6   2  15        9.52       -0.65      4.96 o 
  -5   2  15        3.15        4.68      4.15 o 
  -4   2  15       31.86       52.23      5.72 o 
  -3   2  15        8.59        7.26      4.67 o 
  -2   2  15        9.85       23.09      6.67 o 
   0   2  15       73.79       74.21      7.95 o 
  -6   3  15       13.59        9.11      5.76 o 
  -5   3  15       59.56       74.68      5.54 o 
  -4   3  15        2.68       12.39      4.87 o 
  -3   3  15        1.56        9.32      4.76 o 
  -2   3  15        0.28        9.18      6.27 o 
   0   3  15       81.78       81.35      7.22 o 
  -6   4  15       61.74       73.76      4.96 o 
  -5   4  15        0.96        7.19      4.60 o 
  -4   4  15       21.51       19.57      5.08 o 
  -3   4  15       34.56       48.81      6.40 o 
  -2   4  15        2.90       10.46      6.93 o 
   0   4  15        0.00       -4.87      4.87 o 
  -6   5  15        1.09       -0.98      5.34 o 
  -5   5  15        0.32       -3.30      4.83 o 
  -4   5  15        5.22       15.70      5.85 o 
  -3   5  15       40.47       49.06      5.91 o 
   0   5  15       16.84       17.83      5.47 o 
  -5   6  15        0.58       -2.04      5.24 o 
  -4   6  15       32.13       42.34      9.17 o 
  -3   6  15       19.71       29.18      5.51 o 
  -5   7  15       30.83       47.95      5.99 o 
  -4   7  15        0.60        6.60      6.03 o 
  -3   7  15        4.27        6.71      7.86 o 
  -4   8  15        2.02       -0.75      4.97 o 
  -3   8  15        0.90       11.90      4.94 o 
                                                 
